# Supplementary material for: The inconsistent microbiota of Budu, the Malaysian fermented anchovy sauce, revealed through 16S amplicon sequencing
Source: PeerJ. 2021 Oct 28;9:e12345. doi: 10.7717/peerj.12345 (PMC8557686; doi:10.7717/peerj.12345)
Supplement: Supplemental Information 5 [file peerj-09-12345-s005.gz]

Archive with 1 entries (1 files):
- SuppFile1.fasta
