# Supplementary material for: The inconsistent microbiota of Budu, the Malaysian fermented anchovy sauce, revealed through 16S amplicon sequencing
Source: PeerJ. 2021 Oct 28;9:e12345. doi: 10.7717/peerj.12345 (PMC8557686; doi:10.7717/peerj.12345)
Supplement: Supplemental Information 8 [file peerj-09-12345-s008.tsv]

function	BASR1Batch1	BASR1Batch2	BASR1Batch3	BASR2Batch1	BASR2Batch2	BASR2Batch3	BASR3Batch1	BASY1Batch2	BASR3Batch3	BASY2Batch1	BASR3Batch2	BASY1Batch3	BASY1Batch1	BASY2Batch2	BASY2Batch3	BASY3Batch1	BASY3Batch2	BASY3Batch3	BASY4Batch1	BASY4Batch2	BASY4Batch3	BCK1Batch1	BCK1Batch2	BCK1Batch3	BCL1Batch1	BSI4Batch2	BCL1Batch3	BSI1Batch1	BSI1Batch2	BSI1Batch3	BSI2Batch1	BSI2Batch2	BSI2Batch3	BSI3Batch1	BSI3Batch2	BSI3Batch3	BSI4Batch1	BCL1Batch2	BSI4Batch3	BSK1Batch1	BSK1Batch2	BSK1Batch3	BSK2Batch1	BSK2Batch2	BSK2Batch3	BSK3Batch1	BSK3Batch2	BSK3Batch3	PIB1Batch1
EC:1.1.1.1	10140.179999999998	11468.85	12010.3	12464.099999999999	12056.679999999998	12377.31	17755.230000000003	17764.190000000002	17886.45	12753.01	17673.03	17737.279999999995	15446.49	11970.490000000002	11555.599999999999	10347.23	14247.669999999998	14777.970000000001	16973.090000000004	16943.460000000003	17251.429999999997	17929.780000000002	17583.600000000002	17762.58	17920.57	16551.15	17714.99	16925.67	17602.8	17163.75	11894.71	15169.939999999999	13837.530000000002	12894.439999999999	16336.779999999999	15694.55	15733.93	17790.379999999997	16049.51	17488.020000000004	17897.28	17864.63	17496.559999999998	17641.59	17771.55	17977.5	17987.43	18011.010000000002	11316.720000000001
EC:1.1.1.10	0.0	0.0	0.0	0.0	1.0	0.0	0.0	1.0	0.0	1.0	0.0	0.0	0.0	4.0	4.0	0.0	1.0	1.0	0.0	0.0	0.0	0.0	0.0	0.0	0.0	0.0	0.0	0.0	0.0	0.0	0.0	0.0	0.0	0.0	0.0	0.0	0.0	0.0	0.0	0.0	0.0	0.0	0.0	0.0	0.0	0.0	0.0	0.0	0.0
EC:1.1.1.100	18433.149999999998	15379.030000000002	14996.87	18097.969999999998	18920.24	20382.510000000006	12028.17	12014.22	11975.6	10861.339999999998	12104.38	12033.8	12519.080000000002	14980.82	14861.810000000001	12623.800000000001	12693.89	13157.63	12538.77	12445.649999999998	12174.159999999998	16940.26	17550.239999999994	17193.190000000002	12094.380000000001	18825.390000000007	12478.659999999998	12418.86	13926.1	13131.42	20673.470000000005	30186.769999999997	30049.730000000003	27901.3	20362.2	19550.280000000002	17140.64	12323.47	17688.239999999998	12069.13	12141.78	12134.25	12469.99	12363.710000000001	13103.910000000002	13230.5	12739.34	13154.189999999999	16123.210000000001
EC:1.1.1.102	0.0	0.0	0.0	0.0	3.0	1.5	0.0	0.0	0.0	0.0	0.0	0.0	1.0	1.0	0.0	0.5	0.0	0.0	1.0	0.5	2.5	0.0	0.0	0.0	0.0	0.0	0.0	0.0	0.0	0.0	0.0	0.0	0.0	0.0	0.0	0.0	0.0	0.0	0.0	0.0	0.0	0.0	0.0	0.0	0.0	0.0	0.0	0.0	0.0
EC:1.1.1.103	48.96	89.77999999999999	75.19	1145.03	897.68	927.21	7.28	25.39	2.29	728.0299999999999	25.16	42.82	287.14	776.4399999999999	785.13	768.9099999999997	577.8699999999999	534.6099999999998	75.71999999999998	105.71	109.59	1866.3799999999999	1791.9199999999996	1686.27	10.11	305.7199999999999	16.36	211.75	156.36	55.42	929.48	1419.0799999999997	313.0	2602.0	2840.18	2081.64	87.33	17.8	366.25	61.72	23.95	35.74	125.95	49.589999999999996	212.07	7.0	6.25	115.53	609.4200000000001
EC:1.1.1.105	1.0	1.5	3.0	6.5	12.5	9.0	0.0	0.0	0.0	1.0	1.0	2.0	6.5	38.0	34.5	14.0	10.0	6.5	1.5	0.5	3.0	0.5	4.5	2.5	0.0	8.0	0.0	0.0	2.5	4.0	52.5	15.5	54.0	0.0	1.0	4.0	17.0	0.0	7.0	2.0	2.0	3.0	0.0	0.0	0.0	0.0	0.0	0.0	9.0
EC:1.1.1.107	0.0	0.0	0.0	0.0	0.0	0.0	0.0	0.0	0.0	0.0	0.0	0.0	0.0	0.25	0.0	0.0	0.0	0.0	0.0	0.0	0.0	0.0	0.0	0.0	0.0	0.25	0.0	0.5	0.0	0.0	4.0	0.25	0.0	0.0	0.0	1.0	0.0	0.0	0.0	0.0	0.0	0.0	0.0	0.0	0.0	0.0	0.0	0.0	0.0
EC:1.1.1.108	23.67	53.510000000000005	30.08	373.59000000000003	292.21000000000004	356.9	4.0	12.5	3.17	313.25	9.0	18.25	158.9	426.16999999999996	443.15	354.45000000000005	541.12	650.45	19.5	42.620000000000005	36.2	23.87	66.83	35.84	2.2	360.15999999999997	14.0	31.5	121.75999999999999	108.84	172.5	748.6800000000001	137.0	630.0	63.0	145.0	335.0	12.0	229.0	16.7	12.0	13.82	50.2	59.2	64.97	230.0	137.0	130.73000000000002	758.9300000000001
EC:1.1.1.11	7.83	7.66	4.91	132.8	98.10000000000001	86.88000000000001	2.2199999999999998	7.35	0.0	297.43	14.72	13.830000000000002	98.22999999999999	198.63999999999996	192.07	262.28000000000003	215.04000000000005	182.85999999999999	20.85	28.630000000000003	29.28	4.41	2.55	0.0	0.0	145.32999999999998	0.0	0.0	72.75	9.0	51.75	651.05	23.5	409.0	9.33	3.5	13.0	0.25	11.0	7.95	2.5	3.46	23.439999999999998	8.5	51.3	2.0	1.0	23.029999999999998	27.08
EC:1.1.1.122	34.17	70.17	59.66	1126.56	1085.86	1047.8700000000001	4.75	6.41	0.29000000000000004	287.6	14.83	13.61	127.15	412.25	380.74	258.07	415.36	411.48	45.419999999999995	71.35	64.48000000000002	3264.51	3499.45	3302.0	8.2	293.46999999999997	4.72	5.17	143.22000000000003	40.36	916.12	1397.5700000000002	343.21	2117.0	5676.93	4105.33	16.0	1.4300000000000002	541.5	8.319999999999999	1.67	7.81	6.2	5.010000000000001	108.57000000000001	2.0	6.0	60.089999999999996	157.25
EC:1.1.1.125	131.9	136.06	123.56	1477.0600000000002	1215.7700000000004	1279.6	1134.66	27.07	719.34	1106.2099999999998	1846.49	43.63	309.26000000000005	817.2	804.62	883.6999999999998	1061.33	1142.55	136.48000000000002	262.33000000000004	154.19	3147.5699999999997	3240.52	2946.5299999999997	16.0	3453.39	26.9	3447.83	3652.53	3462.0	992.3199999999999	1834.93	1317.5	1840.0	4010.91	3786.7	2913.33	60.61	3496.74	37.27	15.67	22.240000000000002	128.89	61.24999999999999	94.14	18.0	10.25	42.23	986.29
EC:1.1.1.130	96.62	71.12	71.37	123.83999999999997	93.26999999999998	91.38	1122.5	10.22	717.12	280.86	1818.75	14.02	123.49999999999999	276.82	301.06	382.25	187.75	182.64999999999998	81.41000000000001	178.94000000000003	69.10999999999999	1484.25	1423.37	1237.0	4.0	2831.99	0.0	3374.0	3463.49	3334.0	223.68	167.74	126.0	192.0	1113.25	1543.0	2346.33	37.0	2834.0	8.37	4.0	2.0	72.87	23.12	12.49	8.0	3.0	1.5	141.25
EC:1.1.1.132	3.0	2.0	1.0	280.0	194.2	302.4	0.0	10.0	3.0	63.0	1.0	14.0	102.6	202.39999999999998	252.4	239.6	65.2	48.2	10.0	17.2	8.4	5.0	7.0	4.0	1.4	32.45	4.0	7.0	31.2	14.0	409.0	259.88	17.0	1140.0	8.0	25.0	43.0	7.0	9.0	9.4	4.0	6.0	29.2	32.2	20.0	1.0	3.0	4.2	25.0
EC:1.1.1.133	427.16999999999996	1108.8099999999997	1121.2799999999997	5109.38	4637.0700000000015	4863.34	72.08	53.46	34.44	1350.3599999999997	158.35999999999999	79.94	703.64	1744.9499999999998	1871.8899999999996	1896.03	1484.6399999999999	1135.5700000000002	171.59	289.60999999999996	230.29999999999998	1798.1899999999998	1973.4199999999998	1792.55	39.12	1447.91	105.16	348.5	569.41	397.03999999999996	4199.22	4296.65	2370.25	5006.0	3082.05	2531.08	1587.42	92.64999999999999	1103.53	234.94000000000003	60.97	102.47	333.3500000000001	235.39	510.68999999999994	268.0	152.0	351.69	2601.36
EC:1.1.1.136	17.67	52.93	53.17	528.62	700.4	784.7	0.0	6.0	0.33999999999999997	140.0	1.1400000000000001	7.14	30.32	118.76	107.56	74.8	213.9	260.62	1.0	8.5	11.66	7.0	26.0	25.859999999999996	4.2	557.9500000000002	17.12	14.0	37.85	40.15	277.86	389.71000000000004	728.76	593.0	28.11	202.03	337.0	6.51	563.3299999999999	4.4	0.0	11.0	9.88	6.82	116.32000000000001	0.0	1.0	70.2	333.43
EC:1.1.1.137	18.16	80.19	74.08	71.6	143.55999999999997	140.22	11.0	6.0	3.0	905.38	18.0	5.5	56.34	318.9	287.49999999999994	164.61	2067.2799999999997	2471.59	18.66	44.489999999999995	70.86999999999999	3.33	24.22	12.879999999999999	0.0	116.77	3.0	33.0	24.0	61.33	42.56	96.66	239.11	136.0	19.22	39.31999999999999	79.33	8.33	73.32	17.0	20.66	5.5	2.0	4.0	6.66	0.0	7.34	1.0	26.0
EC:1.1.1.14	1420.66	1388.0900000000001	1701.17	351.65	521.9900000000002	477.75999999999993	4671.0	5877.31	5179.45	1620.3799999999999	3888.22	5842.310000000001	4331.889999999999	2174.64	2189.15	1185.8600000000001	2598.4500000000003	3535.3000000000006	5229.7699999999995	5093.8	5472.5599999999995	2658.33	2523.91	2894.5699999999997	5926.0	1343.5600000000002	5789.0	2007.5	1834.08	1988.28	1413.45	1247.1399999999999	591.55	814.0	1188.76	1046.32	1367.17	5799.91	1230.49	5705.0	5881.66	5857.57	5494.0	5664.17	5540.96	5938.0	5972.34	5797.86	922.1099999999999
EC:1.1.1.140	0.9	5.5600000000000005	4.5600000000000005	243.45999999999998	197.48999999999998	193.2	2.6100000000000003	21.03	1.34	589.68	12.16	28.310000000000002	216.52999999999997	761.6	851.1400000000001	653.3399999999999	464.32000000000005	596.89	27.310000000000002	39.82000000000001	67.97	209.62	28.439999999999998	27.0	2.0	33.010000000000005	0.0	18.0	15.33	12.0	71.9	102.73	18.0	179.0	4.03	8.0	13.0	0.0	18.0	2.12	3.0	2.0	46.9	15.499999999999998	10.629999999999999	1.0	3.25	0.0	73.66
EC:1.1.1.144	0.0	0.0	0.0	0.07	0.0	0.0	0.0	0.0	0.0	0.0	0.0	0.0	0.0	0.0	0.0	0.0	0.0	0.0	0.0	0.0	0.0	0.0	0.0	0.0	0.0	0.07	0.72	0.0	0.0	0.36	0.0	1.36	3.2100000000000004	0.0	0.35	0.0	0.0	0.43	0.0	0.0	0.0	0.0	0.0	0.07	0.0	0.0	0.0	0.0	0.0
EC:1.1.1.145	0.0	0.0	0.0	0.0	0.0	0.0	0.0	0.0	0.0	0.0	0.0	0.0	1.0	3.0	4.0	0.0	0.0	0.0	0.0	0.0	1.0	0.0	0.0	0.0	0.0	0.0	0.0	0.0	1.0	0.0	0.0	0.0	0.0	0.0	0.0	0.0	0.0	0.0	1.0	0.0	0.0	0.0	0.0	0.0	0.0	0.0	0.0	0.0	0.0
EC:1.1.1.157	201.28	404.12	341.1000000000001	4144.83	4148.12	4669.290000000001	75.97	55.410000000000004	31.2	1152.49	144.20999999999998	74.68	648.0200000000001	2245.64	2205.3499999999995	1611.7300000000005	1327.0799999999997	1289.8899999999999	86.96	200.31999999999996	199.21000000000004	361.28999999999996	234.78	182.80999999999997	62.37	2732.8900000000003	224.45	297.67999999999995	781.5600000000001	695.0400000000001	3608.86	7063.51	8536.48	4050.7200000000003	512.18	1214.9799999999998	2111.3999999999996	155.06	2166.2	145.76999999999998	72.37	75.08	277.24000000000007	205.91	504.34	276.5	177.25	368.25	4319.16
EC:1.1.1.159	5.0	22.17	14.0	19.840000000000003	28.5	32.59	2.0	0.0	0.25	15.33	1.33	1.0	11.0	37.25	33.67	32.25	9.32	12.23	0.0	9.0	9.0	197.66	6.58	2.58	3.0	48.33	2.0	37.59	26.33	14.17	377.0	196.0	52.0	247.0	26.0	17.66	63.0	4.25	26.0	17.659999999999997	12.0	8.08	29.580000000000002	30.0	18.0	4.0	2.0	2.0	282.85
EC:1.1.1.163	0.0	0.0	0.0	0.0	3.0	6.33	0.0	1.0	0.0	0.33	0.0	0.0	1.0	3.33	2.0	1.0	0.0	0.33	0.0	0.0	0.0	0.0	0.0	0.0	0.0	0.0	0.0	0.0	0.0	0.0	0.0	0.0	0.0	0.0	0.0	0.0	0.0	0.0	0.0	0.0	0.0	0.0	0.0	0.0	1.0	0.0	0.0	0.0	4.0
EC:1.1.1.169	2230.71	2986.2000000000007	3143.34	3550.3899999999994	3435.1800000000007	3768.2000000000007	4832.02	5958.610000000001	5274.089999999999	6105.079999999999	4149.860000000001	5947.070000000001	5598.72	5209.070000000001	5188.56	4631.710000000002	6632.5	7334.08	5610.94	5584.619999999999	5819.0	4714.7	4541.949999999999	4726.569999999999	5975.87	3996.9	6008.8099999999995	2401.33	2792.7999999999997	2568.36	5338.459999999999	8455.46	6330.69	6906.860000000001	4359.88	3978.7100000000005	3572.86	5956.42	3170.79	5852.159999999998	5954.889999999999	5961.62	5828.219999999999	5905.25	6005.94	6189.5	6137.34	6099.579999999999	3795.53
EC:1.1.1.17	1678.09	2142.749999999999	2490.5099999999993	1296.65	1318.2900000000002	1364.9300000000003	4675.42	5872.35	5181.71	1998.5200000000002	3906.25	5851.93	4436.58	1846.9300000000003	1921.6399999999996	1549.2600000000007	2193.66	2864.7699999999995	5291.56	5150.51	5443.92	2859.49	2524.2999999999997	2906.9	5938.0	1631.5899999999997	5857.58	1835.0	1803.3600000000001	1942.7799999999997	1402.6499999999999	1333.07	1706.71	462.0	1173.0300000000002	1172.4700000000003	1754.33	5841.4	1652.4800000000002	5671.219999999999	5878.67	5869.81	5562.759999999999	5702.94	5539.259999999999	5935.5	5966.42	5783.5	864.0700000000002
EC:1.1.1.173	2.0	0.0	1.0	32.0	24.17	11.0	2.0	0.0	0.0	4.0	3.0	1.0	4.0	31.67	8.0	2.0	16.33	1.0	0.0	4.17	0.0	0.0	0.0	0.0	0.0	144.9	0.0	0.0	61.0	5.0	5.0	677.8	2.0	0.0	0.0	1.0	0.0	0.0	1.0	0.0	0.0	2.5700000000000003	2.0	0.0	27.470000000000002	1.0	2.0	13.53	2.0
EC:1.1.1.179	0.0	0.0	0.0	0.0	0.0	0.0	0.0	0.0	0.0	0.0	0.0	0.0	0.0	3.0	5.0	3.0	0.0	0.0	0.0	0.0	0.0	0.0	0.0	0.0	0.0	0.0	0.0	0.0	0.0	4.0	0.0	0.0	0.0	0.0	0.0	0.0	0.0	0.0	0.0	0.0	0.0	0.0	0.0	0.0	0.0	0.0	0.0	0.0	0.0
EC:1.1.1.18	36.0	107.87	82.28999999999999	1391.99	1096.37	1136.75	12.25	41.199999999999996	1.44	1500.8999999999999	54.38	60.49	468.61999999999995	1359.6800000000003	1447.6599999999994	1266.71	1354.09	1431.88	93.60000000000001	178.11	163.89	22.14	38.74000000000001	36.06	8.0	944.55	14.75	183.84	242.00000000000003	99.99000000000001	564.0	2337.55	778.15	1776.0	97.58	271.56	414.83	10.64	654.15	33.32	6.87	10.530000000000001	50.059999999999995	66.37	109.10000000000001	7.0	11.0	57.559999999999995	375.08
EC:1.1.1.193	3618.79	2350.329999999999	2086.8599999999997	4300.359999999999	4105.08	4285.290000000001	1229.6000000000001	72.21	751.71	2697.3799999999997	2001.2700000000002	98.46000000000001	976.5300000000003	3253.64	3265.6699999999996	2666.8400000000006	3270.7899999999995	3733.49	543.6199999999999	646.82	428.11999999999995	3338.2000000000003	3458.35	3097.32	59.17	4961.399999999999	142.69	4059.09	4271.11	4048.2999999999997	4345.33	4583.97	4640.4800000000005	5991.860000000001	4300.2300000000005	4455.96	4571.860000000001	151.56999999999996	4860.32	232.28	112.98	107.67999999999999	433.70000000000005	260.28	419.21999999999997	301.0	175.17000000000002	317.76	4790.77
EC:1.1.1.2	0.0	1.0	0.0	2.0	4.0	0.0	0.0	1.0	0.0	0.0	0.0	0.0	0.0	0.0	2.0	2.0	1.0	1.0	0.0	0.0	0.0	6.0	13.0	6.0	0.0	1.0	0.0	0.0	1.0	0.0	20.0	9.0	0.0	37.0	1.0	2.0	17.0	1.0	0.0	0.0	0.0	0.0	2.0	1.0	1.0	0.0	0.0	0.0	14.0
EC:1.1.1.202	3298.0	1826.84	1624.33	125.32	116.84	156.63	25.33	1.31	1.37	250.70999999999998	23.049999999999997	6.609999999999999	91.35	184.98999999999995	150.5	376.76	170.45000000000005	142.84	289.64	191.29999999999998	41.67	14.91	23.240000000000002	36.03	1.25	68.52	13.87	50.5	70.95	70.89999999999999	56.11	129.93	185.51	0.0	34.769999999999996	46.650000000000006	115.75	4.010000000000001	71.8	1.45	2.0	5.0	20.46	17.32	20.619999999999997	4.0	2.0	3.2	180.21999999999997
EC:1.1.1.203	14.0	16.33	17.0	878.16	805.3499999999999	918.39	2.0	12.17	3.0	248.59	5.0	16.2	147.18	367.0	353.32000000000005	323.96000000000004	337.21	342.2	16.8	51.97	28.099999999999998	10.34	8.0	19.33	3.2	377.50999999999993	6.0	31.0	173.6	52.83	153.0	1580.4600000000003	315.0	1126.0	48.0	39.33	50.67	2.0	62.0	10.530000000000001	3.0	9.14	29.87	31.2	93.28	1.0	8.0	44.25999999999999	84.92
EC:1.1.1.205	5949.25	5935.080000000001	5932.21	5203.129999999999	5686.16	5443.420000000003	5983.6	5959.530000000001	5992.320000000001	4829.860000000001	5969.63	5945.9400000000005	5601.259999999999	5758.88	5537.05	4834.1500000000015	5346.759999999998	5144.069999999999	5912.62	5898.399999999999	5898.009999999999	5980.05	5992.929999999999	6014.129999999999	5983.92	6206.799999999999	5911.659999999999	6089.35	5994.89	5925.03	6248.839999999999	5920.159999999999	5696.04	7540.86	5542.44	5576.94	6272.78	5948.16	6254.489999999999	5953.229999999999	6002.7699999999995	5985.25	5900.649999999999	5925.1900000000005	5933.78	5997.0	5999.67	6001.949999999999	5533.96
EC:1.1.1.206	2.0	3.0	4.0	79.33	74.33	50.67	1.0	1.0	0.0	40.0	3.0	1.0	33.0	78.0	60.5	67.5	50.5	36.0	25.0	20.0	21.0	1634.0	1751.0	1649.0	2.0	77.5	0.0	0.0	49.5	2.5	513.0	492.0	90.0	1145.0	2829.0	2045.0	6.0	0.0	258.0	0.0	0.0	3.5	9.5	3.0	33.0	0.0	2.0	18.5	78.0
EC:1.1.1.215	69.95	70.53	50.03	1844.5399999999997	1298.8700000000001	1431.42	16.17	28.77	6.12	883.4899999999999	34.72	47.27	385.54999999999995	852.7700000000001	887.0699999999999	994.8699999999998	687.4399999999999	629.5899999999999	92.67999999999999	128.12	111.33	1874.63	1820.5	1701.25	16.25	365.09999999999997	18.75	117.25	336.96	190.25	1076.18	2420.87	1948.75	2261.0	2926.08	2145.0	160.07999999999998	19.39	339.25	32.900000000000006	25.0	27.96	206.67999999999998	111.82000000000001	151.54	251.0	141.25	177.73000000000002	659.7499999999999
EC:1.1.1.219	4.0	18.2	14.8	1072.5	936.7	924.8199999999999	7.0	4.0	1.0	137.10000000000002	13.0	5.0	42.870000000000005	155.93	109.23000000000002	103.05	160.13	116.58	14.0	19.269999999999996	12.6	7.67	14.33	9.0	3.2	244.75	1.0	34.0	188.26999999999998	24.0	129.0	1063.76	50.0	747.0	5.0	6.0	39.33	3.0	18.0	6.2	14.0	14.57	22.0	19.0	120.47	15.0	5.0	62.53	419.5
EC:1.1.1.22	1663.3000000000002	1729.8499999999997	1999.86	4167.009999999999	3935.22	4241.870000000001	5868.03	5895.820000000001	5921.959999999999	1483.4099999999999	5839.33	5903.43	4721.959999999999	2310.7299999999996	2292.7099999999996	2120.9200000000005	1690.2699999999998	1426.7900000000002	5371.2	5378.199999999999	5568.74	5860.01	5843.44	5893.759999999999	5989.139999999999	6395.529999999999	5946.51	5506.17	5791.66	5660.349999999999	5082.33	6002.13	4052.07	5840.719999999999	5422.62	5536.96	6074.58	5957.419999999999	6078.98	5868.309999999999	5971.76	5959.530000000001	5795.1900000000005	5866.4	5960.580000000001	5760.0	5855.5	5888.69	4596.47
EC:1.1.1.220	0.0	0.0	0.0	0.0	0.0	0.0	0.0	0.0	0.0	0.0	0.0	0.0	0.0	0.0	0.0	0.0	0.0	0.0	0.0	0.0	0.0	0.0	0.0	0.0	0.0	0.0	0.0	0.0	0.0	0.0	0.0	0.0	0.0	0.0	0.0	0.0	0.0	0.0	0.0	0.0	0.0	0.0	0.0	0.0	0.0	0.0	0.0	0.0	2.0
EC:1.1.1.23	573.7899999999998	1253.08	1216.86	4249.759999999999	4063.5499999999993	4098.780000000001	1206.6000000000001	69.21000000000001	751.21	2571.2	1989.69	90.21	901.1000000000003	3005.8199999999993	2996.85	2343.3000000000006	2962.7499999999995	3570.5799999999995	286.61999999999995	464.56999999999994	363.36999999999995	3355.61	3468.77	3099.9900000000002	55.67	4830.539999999999	129.69	4062.67	4211.1900000000005	4007.0499999999997	4749.75	4359.150000000001	4324.2300000000005	5561.860000000001	4340.7300000000005	4446.46	4492.610000000001	145.57	4782.44	272.03	120.48	113.68	434.45000000000005	251.03	395.80000000000007	295.0	170.17000000000002	310.76	4504.27
EC:1.1.1.243	0.0	0.0	0.0	0.07	0.0	0.0	0.0	0.0	0.0	0.0	0.0	0.0	0.0	0.0	0.0	0.0	0.0	0.0	0.0	0.0	0.0	0.0	0.0	0.0	0.0	0.07	0.72	0.0	0.0	0.36	0.0	1.36	3.2100000000000004	0.0	0.35	0.0	0.0	0.43	0.0	0.0	0.0	0.0	0.0	0.07	0.0	0.0	0.0	0.0	0.0
EC:1.1.1.25	2700.78	4137.08	4334.88	6106.289999999999	6007.4800000000005	5977.540000000001	5966.56	5988.14	6002.629999999999	5608.679999999999	5984.18	6000.25	5853.48	5834.799999999999	5867.259999999999	5140.970000000001	5868.049999999999	5694.22	5691.5599999999995	5790.12	5939.45	5974.259999999999	5942.38	5986.909999999999	5981.320000000001	6383.09	5927.59	5789.02	6084.79	5925.41	6177.059999999999	7488.179999999999	5061.33	8773.86	5554.75	5546.709999999999	5867.86	5953.0599999999995	5959.579999999999	5936.659999999999	5996.179999999999	5987.78	5974.949999999999	6000.31	6075.219999999999	5997.0	6008.42	6048.95	5308.71
EC:1.1.1.251	0.33	2.66	2.66	55.79	44.46	43.75	1.08	2.06	0.12	118.96000000000001	5.83	6.22	26.479999999999997	59.24	72.18000000000002	82.76	74.32	81.36	5.26	3.19	7.84	197.66	9.78	5.0	2.0	4.0	0.0	0.0	2.12	2.0	63.12	2.89	1.0	179.0	1.58	0.0	1.0	0.14	0.0	1.12	0.0	0.0	20.33	7.74	5.45	0.0	0.0	0.0	71.33
EC:1.1.1.26	29.59	66.51	48.04999999999999	299.90999999999997	439.47999999999996	574.56	5.43	8.0	3.94	101.97999999999999	11.0	5.73	87.66000000000001	270.76	291.45000000000005	204.70000000000002	160.32000000000002	177.41	5.6	32.3	38.589999999999996	38.21	53.51	49.28	18.86	779.13	106.54	51.17	165.32999999999998	186.45	908.39	1209.69	2325.3300000000004	1339.8600000000001	185.91	439.5900000000001	692.7800000000001	69.19	809.9399999999999	7.22	12.0	8.22	34.33	39.24	32.55	236.5	138.5	131.32999999999998	570.62
EC:1.1.1.261	96.26	79.26	73.42	54.19	122.73	133.62	1120.43	0.0	716.17	19.0	1813.0	0.0	17.0	21.26	17.67	76.5	23.35	8.79	61.0	147.33	35.58	1291.7800000000002	1443.1299999999999	1244.04	6.86	3353.2	22.11	3631.5	3463.17	3352.09	395.5	333.73	249.57	752.86	1196.84	1806.79	2673.0	53.51	3363.5	27.7	4.0	1.0	58.879999999999995	16.25	18.88	13.0	1.5	12.2	96.0
EC:1.1.1.262	182.03	255.55999999999997	227.24	4572.4400000000005	3461.7799999999997	3604.0800000000004	32.25	63.09	11.340000000000002	1863.5799999999997	76.3	94.59	742.0000000000001	1743.93	1779.0699999999997	1967.5400000000004	1640.5299999999997	1582.84	163.38	242.52999999999997	216.76999999999995	1938.32	1900.02	1787.0	33.56	1266.51	46.5	297.25	474.03999999999996	293.16999999999996	3146.79	3301.21	1988.5	5225.0	2985.91	2425.58	1474.33	51.89	1081.5	172.24	70.28	80.28	349.57000000000005	184.79000000000002	351.31	42.5	24.75	192.26	2704.6400000000003
EC:1.1.1.264	18.5	41.75	28.58	783.9000000000001	514.8	563.92	6.75	15.76	0.0	704.7699999999999	16.58	19.47	133.29000000000002	349.8	409.79999999999995	342.5	873.9899999999999	1014.4599999999999	29.299999999999997	69.62	60.510000000000005	7.25	9.25	16.0	6.0	48.5	7.0	14.17	36.25	43.0	119.64	283.08	359.0	653.0	61.33	44.33	10.0	6.0	68.0	5.75	5.67	3.25	4.25	24.5	11.0	1.0	7.0	11.5	150.45
EC:1.1.1.267	291.96	451.33	403.61	3494.9300000000003	3386.499999999999	3621.53	1201.6000000000001	69.1	749.71	2193.27	1974.2700000000002	91.57000000000001	810.4500000000003	2731.5	2758.91	2101.9500000000003	2609.9199999999996	3008.1099999999997	243.38	435.4999999999999	367.06	3334.53	3433.85	3083.9900000000002	58.17	4949.709999999999	134.69	4091.17	4251.11	3973.97	4758.66	4453.31	3950.48	5506.860000000001	4262.2300000000005	4423.97	4636.86	145.56999999999996	4789.99	251.78	106.65	99.42999999999999	401.37000000000006	234.28	395.72	289.5	164.5	309.26	4111.6
EC:1.1.1.27	12322.36	11549.56	12095.08	1708.51	2597.9500000000003	2297.57	15307.01	17573.649999999998	16329.41	4284.610000000001	13678.949999999999	17479.44	12978.36	3971.33	3675.51	4186.73	4823.619999999999	4692.549999999999	16450.6	15863.029999999999	16236.630000000001	9197.969999999998	8886.109999999999	9867.179999999998	17780.86	6007.669999999999	17427.78	9142.42	8647.56	9030.78	4173.459999999999	3327.6500000000005	3495.9699999999993	1494.86	4769.599999999999	4655.04	6868.0	17476.38	6129.97	17091.7	17627.86	17614.25	16574.86	17093.92	16635.339999999997	17351.5	17617.09	17136.13	2166.1400000000003
EC:1.1.1.271	13.700000000000001	40.07	35.84	899.4100000000001	901.6200000000001	806.07	6.0	15.48	1.4500000000000002	523.6	17.0	13.08	148.76	404.88999999999993	427.96999999999997	506.13999999999993	593.41	715.3699999999999	15.540000000000001	53.76000000000001	59.17000000000001	220.41	22.45	21.0	4.25	236.20999999999998	1.97	35.42	123.57	43.19	1654.51	1105.04	126.21	784.0	33.1	45.58	176.67000000000002	9.98	46.08	33.620000000000005	7.25	10.57	46.529999999999994	42.86	91.28999999999999	4.0	4.25	37.86	504.26
EC:1.1.1.272	0.0	0.0	3.0	0.0	0.0	0.0	0.0	0.0	0.0	0.0	0.0	0.0	0.0	0.0	0.0	0.0	0.0	0.0	0.0	0.0	0.0	0.0	0.0	0.0	0.0	0.0	0.0	2.5	0.0	0.0	0.0	0.0	0.0	0.0	0.0	0.0	0.0	0.0	0.0	0.0	0.0	0.0	0.0	0.0	0.0	0.0	0.0	0.0	0.0
EC:1.1.1.275	0.0	0.0	0.0	2.0	7.0	4.0	0.0	0.0	0.0	1.0	0.0	0.0	1.6	3.2	5.0	0.4	1.0	0.0	0.0	1.0	1.0	0.0	0.0	0.0	0.0	0.0	0.0	0.0	1.0	0.0	0.0	0.0	0.0	0.0	0.0	0.0	0.0	0.0	1.0	0.0	0.0	0.0	0.0	0.0	0.0	0.0	0.0	0.0	0.0
EC:1.1.1.276	6.0	8.0	7.0	94.33	92.22	68.55	4.0	3.0	0.0	170.32999999999998	5.0	4.0	42.0	110.44	106.5	86.0	233.5	281.33	26.0	24.0	27.0	1635.0	1749.0	1653.0	3.0	59.0	1.0	8.0	19.0	10.0	518.0	359.0	166.0	1240.0	2837.0	2051.0	6.0	0.0	272.0	0.0	1.0	0.0	10.0	2.0	7.0	0.0	3.0	4.0	70.0
EC:1.1.1.28	4742.1900000000005	4916.009999999999	4493.82	4737.84	4058.0099999999998	3604.0800000000004	219.34	149.49	134.11	6382.36	270.6	145.56	1863.2200000000003	4848.03	4870.25	5816.070000000001	5851.15	4700.509999999999	802.21	818.9800000000001	585.5499999999998	3747.91	3624.1099999999997	3409.9399999999996	26.31	783.64	12.15	398.91999999999996	364.78999999999996	203.66	3577.48	3037.3299999999995	708.62	5630.0	5791.23	4247.179999999999	1299.33	39.61	749.52	172.01999999999998	70.36	63.92	296.98	153.66000000000003	279.55999999999995	30.0	17.84	118.63	1375.5
EC:1.1.1.281	1.0	2.0	3.0	87.05	107.37	119.12	3.0	3.0	0.22	11.0	3.0	2.0	10.2	47.6	52.4	35.0	38.53	38.2	1.0	7.2	2.0	0.0	3.0	5.0	4.0	33.07	17.72	3.0	24.0	20.36	6.0	338.32	318.21	95.0	10.350000000000001	7.0	0.0	7.43	14.0	2.0	0.0	0.0	0.2	2.27	8.11	1.0	1.0	3.2	37.0
EC:1.1.1.282	0.0	0.0	1.0	36.67	23.89	20.85	0.0	0.85	0.0	40.32	0.0	1.1099999999999999	7.5	20.5	22.29	25.54	19.18	15.780000000000001	4.0	5.569999999999999	6.11	200.5	8.0	9.0	2.0	1.0	0.0	0.0	4.0	0.0	63.14	30.0	0.0	179.0	0.0	0.0	1.0	0.0	0.0	1.0	0.0	1.0	20.0	7.0	6.0	0.0	1.25	0.0	71.0
EC:1.1.1.284	173.01	262.04	184.98999999999998	3233.3500000000004	2830.590000000001	3250.8900000000003	33.17	46.11	15.019999999999998	1825.26	71.97	77.47	721.6100000000001	1792.1900000000005	1864.7399999999996	1779.3800000000003	2143.5099999999998	2299.0299999999997	150.48000000000002	209.09000000000003	204.63999999999993	3580.98	3656.22	3437.94	48.56	1458.59	118.02000000000001	263.33000000000004	543.8000000000001	477.37999999999994	2956.4799999999996	4473.0	5194.429999999999	6452.0	5873.29	4589.0599999999995	1514.08	100.01	1564.0	133.0	91.53	86.03	400.65000000000003	212.50000000000003	332.52	275.5	165.25	292.93	2503.04
EC:1.1.1.289	0.0	1.0	0.0	34.0	22.0	19.0	0.0	0.0	0.0	2.2	0.0	0.0	1.6	4.2	1.6	5.6	5.2	1.2	1.0	0.2	0.0	0.0	0.0	1.0	0.0	5.0	0.0	0.0	1.5	0.0	0.0	32.5	0.0	0.0	0.0	0.0	0.0	0.0	0.0	0.0	0.0	0.0	0.0	0.0	5.5	0.0	0.0	3.0	0.0
EC:1.1.1.29	6191.25	4483.62	4905.8	1114.94	993.9699999999999	1076.03	10475.0	11682.99	11068.25	323.15000000000003	9569.5	11645.67	8190.78	667.72	489.81	1072.5300000000002	252.72	153.37999999999997	10692.67	10336.510000000002	10616.17	6506.37	6344.19	6971.95	11852.560000000001	5292.01	11553.4	6823.08	6782.08	6988.67	2711.9700000000003	2015.7	637.5	1877.0	3359.25	3534.7	5155.66	11626.33	5177.75	11416.910000000002	11756.78	11746.07	11032.000000000002	11362.92	11150.119999999999	11422.0	11651.5	11423.930000000002	1847.56
EC:1.1.1.290	48.2	63.199999999999996	39.53	1788.8999999999999	1153.8500000000001	1253.69	15.17	30.77	6.87	837.9899999999999	31.47	53.27	387.25999999999993	727.4999999999999	823.99	1027.24	574.4499999999999	523.3399999999999	74.67999999999999	105.69999999999999	84.78	249.57999999999998	86.61	63.17	21.56	623.8799999999999	6.5	125.58	133.71	114.67	1283.4799999999998	546.9099999999999	189.0	1396.0	37.08	197.25	881.66	17.14	489.0	125.17	59.78	44.56	185.9	102.29	53.43	27.0	7.25	18.7	1345.0900000000001
EC:1.1.1.291	0.0	0.0	0.0	3.4	0.0	0.0	0.0	0.0	0.0	0.0	0.0	0.0	0.0	0.0	0.0	0.0	0.0	0.0	0.0	0.0	0.0	0.0	0.0	0.0	0.0	0.07	0.72	0.0	0.0	0.36	0.0	1.36	3.2100000000000004	0.0	0.35	0.0	0.0	0.43	0.0	0.0	0.0	0.0	0.0	0.07	0.0	0.0	0.0	0.0	0.0
EC:1.1.1.292	0.0	4.0	3.0	12.0	22.8	31.67	0.0	0.0	0.0	14.6	0.0	0.2	29.2	105.4	108.67	72.6	17.2	20.2	1.7999999999999998	2.8	5.4	0.33	0.0	0.0	0.0	0.0	0.0	0.67	2.0	0.0	4.0	6.0	3.0	0.0	2.0	0.33	0.0	0.0	0.0	0.0	0.0	0.0	1.33	1.0	1.0	0.0	1.0	1.0	16.67
EC:1.1.1.298	0.0	0.0	0.0	0.0	0.0	0.0	0.0	0.0	0.0	0.0	0.0	0.0	0.0	0.0	1.0	1.0	0.0	0.0	0.0	0.0	0.0	0.0	0.0	0.0	0.0	0.0	0.0	0.0	0.0	0.0	0.0	0.0	0.0	0.0	0.0	0.0	0.0	0.0	0.0	0.0	0.0	0.0	0.0	0.0	0.0	0.0	0.0	0.0	0.0
EC:1.1.1.3	2770.12	4119.079999999999	4300.2	6576.52	6115.15	6119.53	7086.77	5966.09	6706.2	5474.139999999999	7781.110000000001	5959.09	5685.62	5199.57	5146.52	4855.140000000001	5321.989999999999	5268.610000000001	5753.209999999999	5866.45	5887.219999999999	9098.18	9116.029999999999	8883.43	6001.53	9454.859999999999	5991.2699999999995	9255.17	9494.3	9291.35	7022.389999999999	6669.71	6984.65	7823.860000000001	9451.109999999999	9252.060000000001	8821.27	6038.74	9605.08	5994.249999999999	6013.76	6011.739999999999	6065.1	5988.759999999999	6043.9	6017.0	6000.92	6032.259999999999	5459.61
EC:1.1.1.30	110.44999999999999	180.93999999999997	143.24	2109.6899999999996	2275.4600000000005	2564.01	14.83	28.880000000000003	8.840000000000002	906.18	39.83	51.519999999999996	446.04	1282.31	1299.95	1037.5	1200.5900000000001	1314.41	72.28999999999999	138.07	133.07	1712.0700000000002	1859.9899999999998	1748.27	22.56	1692.7699999999995	96.22000000000001	125.84	458.33000000000004	343.14	1804.7599999999998	4013.24	3092.01	4311.0	2983.9	2571.41	1136.8700000000001	67.5	1439.1899999999998	39.95	35.86	48.029999999999994	186.04	125.28	331.07000000000005	246.5	153.5	287.42	1854.5400000000002
EC:1.1.1.301	1372.0	1251.0	1578.0	12.0	16.0	26.0	4663.0	5834.0	5173.0	10.0	3862.0	5810.0	3951.0	86.0	4.0	93.0	9.0	6.0	5157.0	4973.0	5256.0	2580.0	2416.0	2828.0	5917.0	854.0	5774.0	1603.0	1570.0	1742.0	421.0	474.0	132.0	0.0	1096.0	879.0	825.0	5786.0	896.0	5619.0	5851.0	5847.0	5429.0	5636.0	5481.0	5695.0	5821.0	5662.0	32.0
EC:1.1.1.302	0.0	0.0	3.0	13.0	0.0	1.0	0.0	0.0	0.0	0.0	0.0	0.0	0.0	0.0	0.0	0.0	0.0	0.0	0.0	0.0	0.0	0.0	0.0	0.0	0.0	0.0	0.0	2.5	1.0	0.0	0.0	0.0	0.0	0.0	0.0	0.0	0.0	0.0	0.0	0.0	0.0	0.0	0.0	0.0	0.0	0.0	0.0	0.0	0.0
EC:1.1.1.303	32.58	154.72	133.75	524.3900000000001	612.9200000000001	730.0	10.64	36.9	9.33	624.3799999999999	14.39	40.3	243.72	1167.7199999999998	1191.37	622.6500000000001	1044.91	1122.98	39.07	96.82	146.79	35.83	62.16	52.89	6.25	364.69	52.12	114.92	197.82999999999998	181.06	895.47	1570.16	2394.5099999999998	1272.0	107.32	213.87	239.78000000000003	27.59	357.69000000000005	21.919999999999998	20.0	13.53	61.879999999999995	65.99000000000001	69.79	15.5	10.75	19.359999999999996	730.26
EC:1.1.1.304	6045.78	6037.679999999999	5940.86	2286.69	2259.25	1843.8600000000001	4867.53	5917.71	5298.87	4905.09	4091.91	5878.910000000001	5137.089999999999	3155.2300000000005	2919.0399999999995	3806.000000000001	4446.98	3361.89	5812.799999999999	5607.38	5627.3099999999995	2612.31	2458.68	2872.93	5918.0	1072.6	5775.75	1630.17	1679.39	1847.2	690.44	1499.5000000000002	540.1	896.0	1177.8600000000001	931.8900000000001	984.6600000000001	5802.28	958.1000000000001	5658.219999999999	5876.95	5859.17	5498.2	5685.62	5529.32	5706.5	5832.17	5686.33	250.73
EC:1.1.1.305	12.95	13.780000000000001	12.030000000000001	927.5800000000002	498.18999999999994	567.91	6.17	18.02	1.12	659.9899999999998	18.22	30.770000000000003	207.37	409.84999999999997	468.39000000000004	588.1799999999997	445.89	424.25999999999993	49.93	78.05999999999999	69.83000000000001	210.21	17.17	17.0	2.0	14.52	0.0	2.0	8.959999999999999	0.0	93.68	94.04	1.0	179.0	0.5800000000000001	0.0	1.33	1.0	0.0	16.369999999999997	5.5	4.140000000000001	67.4	26.32	15.319999999999999	3.0	1.25	0.7	95.58
EC:1.1.1.306	3.33	31.2	31.2	178.8	380.17	356.03	1.0	6.66	1.33	41.93	1.33	9.24	62.78	486.9700000000001	415.4	132.95	147.05	117.38	8.7	26.229999999999997	28.369999999999997	7.41	35.980000000000004	22.1	1.0	136.36	0.0	15.84	47.620000000000005	55.7	206.68	162.09	145.6	68.0	20.28	74.15	130.42000000000002	1.33	225.07999999999998	6.2	13.370000000000001	8.0	8.0	10.92	4.34	1.0	4.25	9.33	235.98000000000002
EC:1.1.1.308	11.0	25.0	19.0	74.0	60.2	63.33	1.0	5.0	1.0	13.33	5.0	2.0	25.67	135.57999999999998	106.33	59.33	48.67	39.0	4.0	9.0	11.0	7.0	6.0	3.0	0.0	24.25	3.0	0.5	24.4	19.0	330.8	336.9	299.0	0.0	22.0	20.0	11.0	4.0	21.0	13.4	5.0	8.0	12.0	23.0	12.0	4.0	1.0	4.0	169.0
EC:1.1.1.31	5868.05	5760.96	5739.67	4188.28	4237.81	4172.84	4872.01	5935.68	5271.250000000001	3497.45	4176.52	5930.02	5442.38	4376.03	4250.65	4045.14	3460.18	2737.41	5776.089999999999	5657.11	5673.320000000001	4432.339999999999	4451.349999999999	4714.209999999999	5980.070000000001	4091.51	5941.129999999999	2141.0099999999998	2582.69	2501.85	4336.389999999999	7488.63	4918.349999999999	7503.860000000001	4334.3	4026.43	3876.53	5929.45	3418.79	5835.48	5985.07	5982.679999999999	5932.419999999999	5970.17	6209.649999999999	6008.5	5993.75	6156.87	5184.360000000001
EC:1.1.1.310	3.0	4.7	5.2	41.629999999999995	42.72	43.75	2.0	1.0	0.0	12.93	3.0	2.0	9.370000000000001	56.239999999999995	58.23	32.53	31.470000000000002	31.3	1.7	4.9	7.2	0.9	9.9	7.1	0.0	14.0	1.0	0.0	1.7	5.2	42.1	30.5	9.6	265.0	0.2	4.4	5.0	0.0	21.0	2.2	0.2	0.0	2.0	3.0	4.0	2.0	1.0	2.0	32.4
EC:1.1.1.311	0.0	0.0	0.0	0.0	0.0	0.0	0.0	0.0	0.0	0.0	0.0	0.0	0.0	3.0	0.0	0.0	2.0	0.0	0.0	0.0	0.0	0.0	0.0	0.0	0.0	7.0	0.0	0.0	7.0	0.0	0.0	36.0	0.0	0.0	0.0	0.0	0.0	0.0	0.0	0.0	0.0	0.0	0.0	0.0	2.0	0.0	0.0	1.0	0.0
EC:1.1.1.312	24.0	19.0	16.0	79.0	71.5	56.83	1.0	0.0	1.0	16.33	2.0	1.0	33.0	94.33	72.5	96.5	28.0	15.33	0.0	3.0	1.0	8.5	8.5	5.0	2.0	26.11	0.0	6.0	11.0	7.0	44.25	170.0	61.5	214.0	7.0	3.5	17.0	1.25	9.5	4.5	1.0	2.0	88.5	26.0	15.0	3.0	0.0	5.0	37.5
EC:1.1.1.313	0.33	4.66	2.66	102.35	61.11	93.92999999999999	0.33	1.31	0.0	117.39000000000001	4.33	5.47	29.659999999999997	79.06	89.51	95.62	79.82	85.16999999999999	7.64	2.17	8.959999999999999	5.66	5.66	4.0	1.0	8.0	0.0	0.0	4.0	7.0	70.0	10.0	35.0	0.0	0.33	4.0	0.0	1.0	6.0	6.0	2.0	3.0	10.33	2.0	4.33	1.0	0.0	0.0	32.58
EC:1.1.1.320	28.76	49.34	35.75	99.61	243.48000000000002	408.53	3.0	2.17	0.42000000000000004	36.75	2.5	1.0	12.17	45.34	77.5	23.0	74.35	87.25	1.0	5.25	12.75	31.3	44.78	26.77	8.25	90.34	43.36	63.0	121.75	103.34	332.75	736.34	1713.75	37.0	56.019999999999996	69.98	43.75	29.0	62.0	1.25	6.5	5.0	28.25	22.0	26.25	230.0	134.0	120.0	531.5
EC:1.1.1.327	0.0	0.0	0.0	2.0	1.0	2.0	0.0	0.0	0.0	1.0	0.0	0.0	0.0	0.0	0.0	0.0	1.0	0.0	0.0	0.0	0.0	0.0	0.0	0.0	0.0	0.0	0.0	0.0	0.0	0.0	0.0	0.0	0.0	0.0	0.0	0.0	0.0	0.0	0.0	0.0	0.0	0.0	0.0	0.0	0.0	0.0	0.0	0.0	0.0
EC:1.1.1.328	1.0	7.0	9.83	50.33	94.17	81.0	1.0	0.66	0.0	8.0	0.33	2.66	13.5	80.5	74.5	31.67	35.5	43.16	1.0	6.33	4.0	0.34	5.0	2.0	0.0	35.61	0.0	1.67	12.17	6.0	24.0	92.92	45.0	71.0	6.33	9.33	21.0	1.0	23.0	0.0	2.67	0.0	1.0	4.0	2.34	1.0	4.0	7.0	32.0
EC:1.1.1.333	0.0	5.7	2.2	28.630000000000003	32.5	45.900000000000006	0.0	0.0	0.0	3.8000000000000003	0.0	0.25	3.95	48.97	36.9	15.95	21.720000000000002	9.55	1.2	1.73	3.7	2.24	12.15	10.6	0.0	27.75	0.0	7.5	18.62	17.7	2.85	71.34	81.6	68.0	7.95	24.15	25.75	1.0	40.75	1.2	4.7	3.0	4.0	2.25	1.8399999999999999	0.0	3.25	7.0	116.50999999999999
EC:1.1.1.335	17.0	33.0	32.0	460.0	481.0	496.0	0.0	0.0	1.0	8.0	0.0	4.0	8.33	34.5	10.0	35.5	13.0	3.0	0.0	0.0	0.0	6.0	6.0	10.0	5.0	15.0	0.0	10.0	20.5	15.0	52.0	50.0	21.0	708.0	4.0	5.0	26.0	8.0	10.0	1.0	0.0	11.5	7.0	2.0	114.5	0.0	0.0	76.5	355.5
EC:1.1.1.336	28.119999999999997	62.349999999999994	41.779999999999994	1002.5300000000004	723.4799999999999	824.08	11.42	36.68	3.8400000000000003	836.2299999999999	24.05	50.01	327.65	1026.06	1101.4499999999998	885.7799999999999	688.7899999999998	790.9499999999999	51.459999999999994	89.75999999999999	109.59000000000002	239.99	55.50999999999999	58.86	5.0	196.58	34.08	97.17	111.66000000000001	177.18	570.4499999999999	813.6699999999998	1216.81	773.0	50.730000000000004	114.61999999999999	130.82999999999998	19.23	171.74	21.82	18.45	12.14	74.69999999999999	26.610000000000003	14.76	7.0	5.92	5.83	829.3100000000001
EC:1.1.1.338	5.0	21.0	19.25	50.5	73.0	68.33	2.0	4.0	0.0	144.32999999999998	3.0	5.0	27.17	106.58	107.33	70.33	216.92000000000002	266.5	2.5	14.5	18.0	2.5	6.75	8.0	1.0	26.5	4.0	3.5	22.5	20.0	184.5	258.75	113.5	482.0	33.0	26.25	11.5	2.0	28.5	3.0	1.5	2.0	3.0	21.0	9.0	0.0	2.0	5.0	44.0
EC:1.1.1.339	0.0	0.0	0.0	15.0	10.2	13.4	0.0	1.0	0.0	0.0	1.0	1.0	3.0	14.0	8.0	5.0	5.0	1.0	2.0	3.0	1.0	1.0	3.0	3.0	0.0	13.0	0.0	0.0	4.0	3.0	0.0	107.83	0.0	0.0	0.0	2.0	0.0	1.0	0.0	1.0	1.0	0.0	12.2	12.2	3.0	0.0	0.0	0.2	0.0
EC:1.1.1.34	4.0	11.0	17.0	66.17	81.46	63.67	2.0	1.33	1.0	7.0	1.0	3.58	33.93	100.59	117.6	88.77	21.33	34.08	1.5	4.83	5.0	1.0	12.0	4.5	0.0	0.18	0.0	3.5	2.23	6.0	188.3	36.57	95.0	0.0	3.0	8.0	1.0	1.0	22.5	18.1	6.67	8.42	20.86	7.0	5.0	3.0	0.0	0.0	13.5
EC:1.1.1.343	11425.810000000001	10994.97	11071.99	3970.3700000000003	4465.61	4060.1800000000003	10686.85	11800.349999999999	11201.960000000001	6858.099999999999	9827.449999999999	11735.96	9785.609999999999	5911.35	5677.53	5887.550000000001	6800.149999999999	6156.75	11508.859999999999	11165.33	11205.91	8430.259999999997	8193.869999999999	8697.44	11880.720000000001	5988.2699999999995	11699.4	7204.59	7312.23	7392.599999999999	4770.55	6111.73	5998.49	5301.860000000001	6483.29	6007.54	5595.58	11732.320000000002	6097.74	11395.87	11781.730000000001	11774.699999999999	11197.740000000002	11461.78	11286.430000000002	11886.0	11936.17	11678.09	2298.9000000000005
EC:1.1.1.346	68.57	134.48999999999998	114.16999999999999	3599.7999999999997	2734.64	2878.810000000001	25.59	71.08999999999999	10.32	1716.66	59.93	102.52	811.03	2234.2200000000003	2315.089999999999	2024.6799999999996	1473.3799999999999	1342.4700000000003	155.45	259.21000000000004	250.81	2088.76	1873.9199999999998	1746.22	17.4	940.0099999999999	10.86	233.6	267.9200000000001	166.49	1757.52	1569.33	534.2	4878.0	2924.32	2361.52	837.25	14.52	1007.0799999999999	87.47	49.66	50.03	224.46	134.11	229.97000000000003	22.0	18.75	110.53	1676.6600000000003
EC:1.1.1.35	298.49	434.64	336.84999999999997	6639.999999999999	5506.840000000001	5796.51	46.769999999999996	86.32	16.38	2494.5299999999997	112.44	130.35000000000002	1176.81	3159.1800000000007	3165.4099999999994	2980.780000000001	2428.7700000000004	2530.62	229.10000000000002	331.91	315.2199999999999	3853.96	3753.9799999999996	3513.44	78.13	3148.48	137.79000000000002	433.83	926.0300000000001	675.2199999999999	3547.02	7072.140000000002	4575.58	9172.86	6007.820000000001	5100.99	2735.1899999999996	132.88	2712.44	215.20000000000002	143.39	138.3	687.1400000000001	366.15000000000003	623.3000000000001	310.0	171.67000000000002	422.49	4213.870000000001
EC:1.1.1.350	11.0	21.0	12.0	63.89	106.34	132.22	4.0	2.31	0.22	398.12	6.0	0.64	45.07	207.13999999999996	252.59	128.43	795.53	1023.24	9.31	13.17	21.29	199.0	8.5	6.0	2.0	11.0	3.5	0.0	8.0	16.0	292.5	211.5	539.0	375.0	8.5	9.0	17.0	4.5	18.0	11.0	8.0	2.5	18.0	9.0	9.11	3.5	5.5	2.0	130.5
EC:1.1.1.36	101.0	133.95	114.3	1526.4099999999999	1521.64	1578.03	13.0	6.0	3.25	309.64	27.5	16.0	187.39000000000001	538.85	399.66	419.9199999999999	448.06000000000006	412.51	59.0	90.46000000000001	73.65	3301.95	3537.75	3347.5	9.25	1001.9800000000001	11.75	159.16	416.81	188.75	1605.8	3755.82	652.25	4223.0	5724.75	4248.75	330.09000000000003	10.75	780.5	44.01	24.17	44.73	151.45000000000002	83.0	366.86	15.0	15.0	193.39000000000001	1417.75
EC:1.1.1.361	0.0	0.0	1.0	13.5	58.0	75.0	0.0	0.0	0.0	0.0	0.0	1.0	1.0	2.5	11.5	4.0	2.0	1.5	0.0	0.0	2.5	0.0	0.0	0.0	0.0	0.5	1.0	0.0	0.0	0.0	5.5	42.0	60.0	68.0	0.0	0.0	0.0	0.0	1.5	0.0	0.0	0.0	0.0	0.0	0.0	0.0	0.0	0.0	0.0
EC:1.1.1.362	0.0	0.0	0.0	0.0	0.0	0.0	0.0	0.0	0.0	0.0	0.0	0.0	0.0	1.0	0.0	0.0	0.0	0.0	0.0	0.0	0.0	0.0	0.0	0.0	0.0	0.0	0.0	0.0	2.0	0.0	0.0	11.0	0.0	0.0	0.0	0.0	0.0	0.0	0.0	0.0	0.0	0.0	0.0	0.0	0.0	0.0	0.0	0.0	0.0
EC:1.1.1.363	5866.16	5715.55	5722.859999999999	4903.019999999999	4979.549999999999	4965.25	5918.85	5952.35	5973.620000000001	4761.889999999999	5864.75	5938.29	5483.49	4817.5999999999985	4719.889999999999	4397.770000000001	5004.32	4970.299999999999	5900.56	5857.62	5817.379999999999	7472.85	7518.23	7521.22	5964.87	5970.409999999998	5885.93	5620.09	5874.5	5715.509999999999	4496.16	6665.8099999999995	4261.630000000001	6882.860000000001	8181.280000000001	7344.0	5355.17	5917.24	5882.67	5789.649999999999	5934.73	5946.02	5747.799999999998	5841.15	5955.369999999999	5960.5	5994.67	6001.65	3357.6499999999996
EC:1.1.1.367	0.92	3.09	12.09	60.69	52.730000000000004	49.45	0.0	0.0	0.0	34.33	0.0	2.25	10.92	51.010000000000005	59.25	26.75	29.6	53.17	1.33	1.83	0.66	1.27	0.09	0.6000000000000001	3.0	11.42	5.0	25.25	8.5	50.92	135.17000000000002	52.66	13.0	983.0	6.27	8.39	13.0	6.0	7.33	7.0	1.33	0.0	3.0	1.0	4.33	1.0	1.67	0.0	42.5
EC:1.1.1.369	36.0	107.87	82.28999999999999	1391.99	1096.37	1136.75	12.25	41.199999999999996	1.44	1500.8999999999999	54.38	60.49	468.61999999999995	1359.6800000000003	1447.6599999999994	1266.71	1354.09	1431.88	93.60000000000001	178.11	163.89	22.14	38.74000000000001	36.06	8.0	944.55	14.75	183.84	242.00000000000003	99.99000000000001	564.0	2337.55	778.15	1776.0	97.58	271.56	414.83	10.64	654.15	33.32	6.87	10.530000000000001	50.059999999999995	66.37	109.10000000000001	7.0	11.0	57.559999999999995	375.08
EC:1.1.1.37	200.12	345.65	276.53000000000003	3604.6699999999996	3459.6699999999996	3540.6200000000003	26.6	51.38	12.42	2214.5	65.22	67.74	714.4200000000002	2383.689999999999	2342.29	1909.6100000000008	2555.69	3256.4	159.79000000000002	228.84000000000006	267.91999999999996	1992.6899999999998	1939.8499999999997	1796.2099999999998	51.92	1392.53	138.01	594.17	636.77	544.79	4274.05	3900.620000000001	4251.889999999999	5736.860000000001	3105.2400000000002	2634.44	1191.28	107.25	1344.32	161.58	89.23	83.17999999999999	322.37000000000006	171.82	343.76000000000005	278.0	166.0	303.69	2942.56
EC:1.1.1.370	0.0	0.0	0.0	13.5	59.0	77.0	0.0	0.0	0.0	0.0	0.0	0.0	2.0	0.5	9.5	5.0	1.0	0.5	0.0	0.0	0.5	0.0	0.0	0.0	0.0	0.5	0.0	0.0	2.0	4.0	23.5	48.0	57.0	0.0	0.0	0.0	0.0	0.0	2.5	0.0	1.0	0.0	0.0	0.0	0.0	0.0	1.0	0.0	0.0
EC:1.1.1.371	10.5	11.24	4.08	138.07000000000002	201.95000000000002	287.83000000000004	1.8900000000000001	8.04	0.25	81.78999999999999	1.8900000000000001	8.36	52.39	92.92999999999999	116.45	137.85999999999999	53.89	53.599999999999994	6.21	11.7	10.73	7.470000000000001	4.750000000000001	2.5	0.25	14.5	4.86	25.0	35.0	35.25	51.75	165.15	164.25	13.0	0.75	4.25	1.75	2.16	4.5	14.5	8.0	7.14	33.5	21.0	22.75	1.0	1.0	3.5	35.25
EC:1.1.1.373	0.37	0.87	1.87	78.12	41.61	43.8	0.25	2.73	0.0	97.01000000000002	0.5	2.6	26.830000000000002	63.68	61.589999999999996	79.89	58.92	61.35	6.12	11.209999999999997	11.24	200.5	8.0	9.0	2.0	1.7400000000000002	0.25	0.0	4.62	0.0	93.39	31.880000000000003	0.0	237.0	0.0	0.25	1.0	0.14	0.25	1.25	0.0	1.0	21.12	8.129999999999999	6.37	0.0	1.25	0.0	71.0
EC:1.1.1.376	0.0	0.0	3.0	72.33	40.0	74.67	0.0	0.0	0.0	1.0	1.0	1.0	0.33	23.0	3.0	0.67	10.0	0.0	0.0	1.0	0.0	0.33	0.0	0.0	0.0	117.0	0.0	1.67	61.66	5.0	15.0	501.5	5.0	1.0	0.0	1.33	0.67	0.0	1.0	0.33	0.0	1.17	1.0	0.0	34.67	0.0	1.0	20.33	11.67
EC:1.1.1.377	2.0	0.0	1.0	32.0	24.17	11.0	2.0	0.0	0.0	4.0	3.0	1.0	4.0	31.67	8.0	2.0	16.33	1.0	0.0	4.17	0.0	0.0	0.0	0.0	0.0	144.9	0.0	0.0	61.0	5.0	5.0	677.8	2.0	0.0	0.0	1.0	0.0	0.0	1.0	0.0	0.0	2.5700000000000003	2.0	0.0	27.470000000000002	1.0	2.0	13.53	2.0
EC:1.1.1.378	2.0	0.0	1.0	32.0	24.17	11.0	2.0	0.0	0.0	4.0	3.0	1.0	4.0	31.67	8.0	2.0	16.33	1.0	0.0	4.17	0.0	0.0	0.0	0.0	0.0	144.9	0.0	0.0	61.0	5.0	5.0	677.8	2.0	0.0	0.0	1.0	0.0	0.0	1.0	0.0	0.0	2.5700000000000003	2.0	0.0	27.470000000000002	1.0	2.0	13.53	2.0
EC:1.1.1.38	6470.21	7109.0599999999995	7065.49	3348.0199999999995	3825.79	3625.4100000000003	6060.78	5965.910000000001	6044.289999999999	6584.699999999999	6033.53	5931.0599999999995	5606.85	5369.089999999999	5278.610000000001	5158.09	6703.3499999999985	6196.909999999998	6004.25	5937.69	5905.800000000001	4322.14	4175.529999999999	4396.749999999999	5965.83	5432.619999999999	5936.65	5951.33	5810.67	5838.83	3752.12	3754.9499999999994	6037.3499999999985	2282.7200000000003	2680.79	3369.75	5347.0199999999995	5946.169999999999	5419.459999999999	5843.369999999999	5949.98	5919.11	5781.399999999999	5858.28	5652.61	5982.5	5980.92	5819.7	4109.77
EC:1.1.1.380	1.95	5.78	9.030000000000001	905.3500000000001	529.6	615.24	7.03	13.88	1.34	615.13	18.08	26.050000000000004	173.03	358.28999999999996	415.91	505.17999999999995	422.12	404.84000000000003	38.22	68.0	55.900000000000006	209.21	19.03	30.0	2.0	74.02	0.0	21.0	56.46	30.0	104.04	143.74	58.0	179.0	17.58	32.0	75.33	0.0	71.5	3.37	0.5	0.0	32.2	13.12	12.929999999999998	0.0	0.25	4.5	217.82999999999998
EC:1.1.1.381	47.2	62.529999999999994	47.03	1520.45	1143.91	1197.34	8.17	21.77	2.87	729.7699999999998	25.22	30.270000000000003	235.02000000000004	488.44999999999993	517.75	663.7799999999997	499.5299999999999	455.76	58.67999999999999	78.36999999999999	78.58	228.21	35.92	37.5	4.0	177.92000000000002	0.5	25.5	95.04	28.0	246.18	632.43	70.0	454.0	19.08	18.25	61.0	1.1400000000000001	55.5	27.95	13.75	9.46	91.62	39.36999999999999	57.79	4.0	2.25	28.029999999999998	313.58
EC:1.1.1.385	1372.0	1251.0	1579.0	12.0	18.0	28.33	4663.0	5834.0	5173.0	10.33	3862.0	5811.0	3951.0	88.58	11.0	95.0	10.0	7.33	5157.0	4973.0	5258.0	2580.0	2416.0	2828.0	5917.0	857.5	5775.0	1603.5	1570.0	1742.0	421.0	474.25	135.0	0.0	1096.0	880.0	825.0	5786.0	896.0	5619.0	5851.0	5847.0	5429.0	5636.0	5482.0	5695.0	5821.0	5662.0	32.0
EC:1.1.1.387	0.0	0.0	0.0	0.0	0.0	0.0	0.0	0.0	0.0	0.0	0.0	0.0	0.4	1.0	1.4	0.8	1.2	0.2	0.0	0.2	0.2	0.0	0.0	0.0	0.2	0.8500000000000001	0.0	4.0	0.6	0.0	0.0	6.800000000000001	0.0	0.0	0.0	0.0	0.0	1.0	0.0	0.2	0.0	0.0	0.0	1.0	0.0	0.0	0.0	0.0	0.0
EC:1.1.1.388	0.0	2.5	6.0	8.0	30.0	20.0	0.0	0.0	0.0	1.5	0.0	0.0	1.0	13.0	17.0	2.0	10.5	6.0	0.0	1.0	0.0	0.0	1.0	0.0	0.0	5.0	0.0	2.5	4.0	4.0	0.0	0.0	0.0	0.0	0.0	1.0	1.0	0.0	15.0	0.0	0.0	0.0	0.0	1.0	1.0	0.0	0.0	0.0	5.0
EC:1.1.1.4	32.58	154.72	133.75	524.3900000000001	612.9200000000001	730.0	10.64	36.9	9.33	624.3799999999999	14.39	40.3	243.72	1167.7199999999998	1191.37	622.6500000000001	1044.91	1122.98	39.07	96.82	146.79	35.83	62.16	52.89	6.25	364.69	52.12	114.92	197.82999999999998	181.06	895.47	1570.16	2394.5099999999998	1272.0	107.32	213.87	239.78000000000003	27.59	357.69000000000005	21.919999999999998	20.0	13.53	61.879999999999995	65.99000000000001	69.79	15.5	10.75	19.359999999999996	730.26
EC:1.1.1.40	227.7	314.06000000000006	267.16	4191.86	3491.4599999999996	3534.59	26.03	45.59	10.120000000000001	1397.1499999999996	61.58	70.92	674.0300000000002	1588.1600000000005	1540.7999999999997	1712.6300000000006	1316.92	1277.2600000000002	124.68	195.35999999999999	175.40999999999997	1932.07	1870.4699999999998	1756.83	32.56	1293.77	16.5	263.59000000000003	504.87	303.83	2461.9799999999996	3882.7599999999998	803.0	6049.0	2975.58	2357.07	1081.0	37.22	883.0	143.49000000000004	64.78	78.14	376.65000000000003	211.79000000000002	446.87	42.5	21.25	234.76	2835.77
EC:1.1.1.41	1479.88	1336.17	1663.38	219.60999999999999	183.66	190.94999999999996	5785.0	5836.4800000000005	5889.37	125.94000000000001	5679.25	5813.39	3994.39	215.45999999999998	106.21000000000001	188.79999999999998	136.09000000000003	92.76	5252.31	5144.070000000001	5317.67	5526.25	5613.360000000001	5748.17	5926.36	3816.7799999999997	5775.25	5013.5	5137.58	5134.17	1484.5	1172.72	424.12	1853.0	5065.82	4503.95	3336.0	5829.5	4094.8	5662.0	5868.11	5868.25	5513.389999999999	5667.97	5526.11	5705.0	5825.0	5682.5	584.2199999999999
EC:1.1.1.42	519.3699999999999	1226.2299999999998	1174.2699999999998	5535.4	5219.289999999999	5336.75	42.35	82.04	23.839999999999996	2749.78	96.05	111.32000000000001	1044.9700000000003	3341.0899999999997	3349.02	2649.6800000000007	3060.1800000000003	3636.99	235.12	337.0799999999999	325.43999999999994	2054.53	2056.96	1888.74	61.73	2148.5899999999997	146.94000000000003	732.1700000000001	884.76	727.26	4426.14	5184.51	4242.68	7266.860000000001	3238.02	2917.7599999999998	2055.9399999999996	137.29000000000002	1901.1399999999999	239.98000000000002	139.09	131.75000000000003	517.54	309.45	500.88	302.0	175.17000000000002	364.49	4563.8099999999995
EC:1.1.1.43	16.0	7.0	4.0	163.0	100.2	116.4	1.0	4.0	3.0	61.0	2.0	7.0	31.0	28.0	46.0	33.0	48.0	36.0	8.0	17.0	9.0	8.0	16.0	12.0	0.0	244.0	2.0	5.0	13.0	38.0	82.0	94.83	27.0	270.0	7.0	98.0	274.0	0.0	190.0	4.0	3.0	4.0	0.2	0.2	2.0	0.0	1.0	1.2	542.25
EC:1.1.1.44	11425.810000000001	10994.97	11071.99	3970.3700000000003	4465.61	4060.1800000000003	10686.85	11800.349999999999	11201.960000000001	6858.099999999999	9827.449999999999	11735.96	9785.609999999999	5911.35	5677.53	5887.550000000001	6800.149999999999	6156.75	11508.859999999999	11165.33	11205.91	8430.259999999997	8193.869999999999	8697.44	11880.720000000001	5988.2699999999995	11699.4	7204.59	7312.23	7392.599999999999	4770.55	6111.73	5998.49	5301.860000000001	6483.29	6007.54	5595.58	11732.320000000002	6097.74	11395.87	11781.730000000001	11774.699999999999	11197.740000000002	11461.78	11286.430000000002	11886.0	11936.17	11678.09	2298.9000000000005
EC:1.1.1.47	3355.8900000000003	1923.5199999999995	1712.6499999999996	929.3900000000001	988.8999999999999	1058.33	32.89	19.54	6.67	1334.13	41.09	18.61	301.58000000000004	1239.78	1253.5599999999997	899.22	1684.72	2319.77	356.01	278.7199999999999	156.72	50.080000000000005	40.879999999999995	38.01	4.25	160.01000000000002	30.86	186.67	197.17	195.54000000000002	320.64	827.94	1383.8000000000002	1476.0	35.74	58.309999999999995	61.86	13.83	97.51	14.22	18.0	17.18	32.230000000000004	27.2	55.17	12.0	12.0	24.229999999999997	899.41
EC:1.1.1.48	15.0	36.0	21.0	275.33	221.52	248.89000000000001	7.0	5.0	1.0	183.1	14.0	7.2	51.2	135.76000000000002	130.67000000000002	90.1	271.2	304.7	17.799999999999997	47.3	33.9	1639.33	1763.0	1667.0	3.0	290.75	3.0	11.17	44.0	52.5	445.0	641.25	256.0	756.0	2862.0	2152.33	268.0	4.0	479.5	3.0	2.0	3.0	9.33	24.0	10.0	1.0	2.0	9.0	687.92
EC:1.1.1.49	5866.16	5715.55	5722.859999999999	4903.019999999999	4979.549999999999	4965.25	5918.85	5952.35	5973.620000000001	4761.889999999999	5864.75	5938.29	5483.49	4817.5999999999985	4719.889999999999	4397.770000000001	5004.32	4970.299999999999	5900.56	5857.62	5817.379999999999	7472.85	7518.23	7521.22	5964.87	5970.409999999998	5885.93	5620.09	5874.5	5715.509999999999	4496.16	6665.8099999999995	4261.630000000001	6882.860000000001	8181.280000000001	7344.0	5355.17	5917.24	5882.67	5789.649999999999	5934.73	5946.02	5747.799999999998	5841.15	5955.369999999999	5960.5	5994.67	6001.65	3357.6499999999996
EC:1.1.1.51	0.0	1.0	0.0	0.0	3.0	1.0	1.0	0.0	1.0	5.0	1.0	0.0	1.2	9.4	9.0	1.8	3.0	1.0	0.0	1.0	0.2	0.0	0.0	0.0	0.2	38.1	0.0	1.0	13.6	0.0	21.0	73.0	0.0	0.0	3.0	0.0	0.0	0.0	0.0	2.2	1.0	2.0	0.0	0.0	7.0	1.0	1.0	3.0	3.0
EC:1.1.1.53	12.17	31.17	16.33	73.83	110.0	102.83	7.0	12.0	2.17	429.65999999999997	8.0	8.0	85.0	512.33	527.0	250.0	879.17	1179.66	8.0	16.33	34.0	27.510000000000005	49.33	25.0	1.0	138.5	0.0	50.0	61.5	50.0	154.0	231.84	268.0	194.0	32.0	41.0	61.0	6.0	72.0	6.0	15.0	3.0	23.0	5.0	11.34	231.0	134.0	123.0	400.0
EC:1.1.1.56	7.33	28.659999999999997	17.66	73.5	115.83	126.17	1.33	8.31	0.0	370.96000000000004	8.33	10.47	60.73	176.73999999999998	177.61000000000004	150.76	464.68	582.74	12.64	23.17	31.96	2.99	2.66	4.0	1.0	77.25	3.0	4.17	53.5	27.0	87.0	365.75	157.0	99.0	39.33	26.33	24.0	4.0	34.0	3.0	1.5	3.0	11.66	24.0	27.33	0.0	2.0	13.0	120.0
EC:1.1.1.57	125.15	131.81	109.89	1291.19	872.74	901.1500000000001	1132.61	27.880000000000006	718.12	1063.8300000000002	1852.24	47.510000000000005	340.45000000000005	832.6199999999999	886.5000000000001	958.7299999999998	896.8499999999999	904.02	143.12999999999997	285.9400000000001	161.47000000000003	3151.7	3236.1899999999996	2951.0	11.0	3246.8399999999997	7.25	3582.67	3585.25	3454.0	1059.1	1199.94	468.0	2430.0	4002.24	3735.91	2846.66	46.14	3402.75	59.62	11.17	13.0	121.47999999999999	63.24999999999999	54.519999999999996	9.0	8.75	26.5	1102.59
EC:1.1.1.58	122.53	122.19	122.94	1514.6699999999998	1138.8500000000004	1172.4600000000003	1125.41	18.84	717.34	943.7100000000002	1836.91	36.03	276.40999999999997	665.9000000000001	751.61	841.7800000000001	656.65	599.66	115.16000000000001	223.67000000000004	113.10000000000001	1498.57	1440.6899999999998	1253.2	8.0	3081.22	7.65	3396.5	3559.91	3366.5	1249.68	1122.13	457.0	312.0	1133.91	1592.95	2666.33	46.22	2968.25	41.07	8.5	13.32	115.41	43.62	115.77000000000001	11.5	7.75	45.23	278.53999999999996
EC:1.1.1.6	1616.1699999999998	1538.23	1862.57	1059.0199999999998	765.85	864.1299999999999	6915.610000000001	5868.59	6610.78	1121.3400000000001	7526.99	5860.49	4293.929999999999	1018.1099999999999	1065.7500000000002	1086.3600000000001	1025.1499999999999	822.6200000000001	5365.449999999999	5398.88	5483.929999999999	5421.95	5374.549999999999	5443.6	5926.45	6928.95	5787.61	8503.25	8715.330000000002	8525.09	1285.3999999999999	1331.72	643.24	195.0	3486.92	4173.23	6050.16	5869.37	6908.49	5692.969999999999	5886.0	5875.75	5652.049999999999	5733.25	5565.219999999999	5713.0	5833.25	5679.5	1038.4900000000002
EC:1.1.1.60	95.03	161.25999999999996	132.57999999999998	2446.5800000000004	2085.1700000000005	2358.7	13.780000000000001	38.62	5.45	1032.08	43.489999999999995	60.94	424.75	1240.2900000000002	1190.6399999999996	1140.0000000000002	970.62	959.99	73.05	144.17000000000004	128.45000000000002	459.13	75.27	83.75	17.56	1243.1200000000003	38.12	152.0	379.78000000000003	222.78	1445.2299999999998	2957.0399999999995	792.4000000000001	2520.0	98.25999999999999	308.45	1119.87	25.84	664.44	81.74	24.78	47.43	197.46	124.78	331.97	10.0	16.5	152.14999999999998	1756.9000000000003
EC:1.1.1.61	1.37	2.87	3.87	113.11999999999999	45.61	48.800000000000004	0.25	2.73	0.0	97.01000000000002	2.58	2.6	29.16	67.67999999999999	64.75999999999999	86.89	62.07	62.57999999999999	6.12	11.209999999999997	11.32	204.5	17.08	14.28	2.0	1.7400000000000002	0.65	1.0	4.62	0.0	111.39	43.88	5.0	237.0	4.0	0.45	4.0	0.22000000000000003	0.25	9.45	0.0	1.0	31.0	12.38	9.91	0.0	1.25	0.2	81.0
EC:1.1.1.65	0.0	9.5	5.0	14.0	33.5	41.0	1.0	0.0	0.0	10.0	2.0	1.0	5.0	22.0	10.0	10.0	12.5	9.0	1.0	2.0	0.0	0.0	0.0	3.0	1.0	1.0	1.0	3.0	2.0	15.0	16.0	22.0	73.0	292.0	15.0	5.0	0.0	0.0	13.0	0.0	0.0	0.0	2.0	0.0	0.0	0.0	2.0	2.0	0.0
EC:1.1.1.67	10.0	43.53	31.11	527.96	464.07	558.4000000000001	2.0	9.66	0.0	252.2	5.33	17.11	125.65	380.89	405.9	294.3	356.58	372.15999999999997	21.5	44.7	36.1	9.9	35.82	26.1	2.0	304.75	5.0	22.17	62.870000000000005	88.03	104.1	505.40999999999997	177.1	257.0	41.53	127.31	301.5	6.33	246.5	11.2	7.37	7.0	34.2	54.2	33.5	1.0	3.0	8.2	743.15
EC:1.1.1.69	98.96000000000001	157.12	116.86	2142.74	1802.6599999999999	1997.9200000000005	7.09	25.750000000000004	0.78	808.06	24.39	26.910000000000004	368.4	1069.2000000000003	1127.57	1020.3999999999999	774.3799999999999	785.61	52.59	105.45	115.34	51.230000000000004	40.55	42.03	19.2	845.1700000000001	44.4	68.5	195.93999999999997	123.62	1945.5600000000002	1689.1	1759.9299999999998	1505.0	88.64	276.03	680.0	29.909999999999997	640.0	97.48	5.25	7.94	141.42000000000002	58.63	103.9	12.5	16.0	47.1	587.26
EC:1.1.1.76	6045.78	6037.679999999999	5940.86	2286.69	2259.25	1843.8600000000001	4867.53	5917.71	5298.87	4905.09	4091.91	5878.910000000001	5137.089999999999	3155.2300000000005	2919.0399999999995	3806.000000000001	4446.98	3361.89	5812.799999999999	5607.38	5627.3099999999995	2612.31	2458.68	2872.93	5918.0	1072.6	5775.75	1630.17	1679.39	1847.2	690.44	1499.5000000000002	540.1	896.0	1177.8600000000001	931.8900000000001	984.6600000000001	5802.28	958.1000000000001	5658.219999999999	5876.95	5859.17	5498.2	5685.62	5529.32	5706.5	5832.17	5686.33	250.73
EC:1.1.1.77	0.45	5.78	2.7800000000000002	115.49	80.68999999999998	83.94999999999999	0.33	5.03	0.0	197.39	5.41	10.49	74.79999999999998	125.99	141.36000000000004	265.0400000000001	115.94	123.82	18.929999999999996	21.23	22.77	205.16	18.740000000000002	14.08	2.0	16.740000000000002	0.0	18.0	7.62	5.0	1152.0600000000002	32.74	0.0	182.0	1.33	0.0	255.32999999999998	1.08	1.0	48.0	1.25	1.0	28.03	13.13	8.7	0.0	2.25	0.0	110.33
EC:1.1.1.79	126.03	181.85999999999999	144.19	2012.6200000000001	1527.7399999999998	1661.7800000000002	15.5	38.09	2.12	1386.34	49.3	58.71999999999999	421.41	1043.3100000000002	1040.2	1159.35	1243.3600000000001	1276.4799999999998	77.5	157.49	135.85000000000002	243.95	56.58	57.17	8.0	874.4000000000001	8.25	50.67	262.37	146.67000000000002	585.76	1927.39	439.5	2159.0	101.91	231.07999999999998	676.6700000000001	17.89	482.25	35.2	12.5	30.450000000000003	163.48	93.57000000000001	295.26	8.0	7.25	157.59000000000003	1562.92
EC:1.1.1.8	0.0	0.0	0.0	0.0	0.0	0.0	0.0	0.0	0.0	0.0	0.0	0.0	0.0	0.0	0.0	0.0	0.0	0.0	0.0	0.0	0.0	0.0	0.0	0.0	0.0	0.0	0.0	0.0	0.0	0.0	0.0	0.0	0.0	0.0	0.0	0.0	0.0	0.0	0.0	0.0	0.0	0.0	0.0	0.0	0.0	0.0	0.0	0.0	0.0
EC:1.1.1.81	182.36	261.58000000000004	218.78	3671.6000000000004	2859.0500000000006	3189.59	19.83	57.09000000000001	5.12	1904.2099999999998	72.63	85.45	676.8000000000001	1681.46	1684.3399999999995	1732.32	1769.78	1821.48	120.43	226.89000000000001	211.32	267.94	85.24000000000001	90.5	15.2	1271.8400000000001	16.25	97.34	387.46	264.83	1381.01	2814.52	829.0	3698.0	160.24	391.24	1149.6799999999998	30.47	749.25	64.39	21.5	51.449999999999996	249.35000000000002	170.77	453.59000000000003	15.0	14.25	247.79000000000002	2546.17
EC:1.1.1.83	83.03	111.59	72.69	1996.77	1603.1100000000004	1832.4600000000005	15.16	30.540000000000003	3.75	891.6399999999999	39.41	41.85	316.6099999999999	1138.65	1121.3100000000002	855.4099999999999	833.1699999999998	870.3000000000001	57.84	118.80000000000001	111.12000000000003	265.47	101.47	88.35	11.0	1464.36	20.97	94.25	318.73	261.06	1101.99	2369.029999999999	1794.81	1986.0	142.95999999999998	483.15	1079.8400000000001	13.93	1135.0	24.11	14.2	14.14	150.07	73.39999999999999	130.47	239.5	139.5	171.76	1516.94
EC:1.1.1.85	1915.7	2455.8299999999995	2760.44	3893.4799999999996	3781.6499999999996	3878.5699999999997	5870.6	5904.04	5923.21	2550.94	5851.4400000000005	5901.460000000001	4848.189999999999	3111.72	3005.0099999999998	2439.290000000001	2956.4099999999994	3551.7499999999995	5436.62	5446.24	5610.04	5929.15	5884.4	5924.969999999999	5974.67	5815.95	5905.58	5668.84	5829.19	5751.63	5322.41	5162.410000000001	4596.2300000000005	5561.860000000001	5426.59	5326.7300000000005	5411.94	5931.24	5680.48	5890.029999999999	5972.98	5960.429999999999	5851.449999999999	5883.03	5895.299999999999	5990.5	5994.17	5981.259999999999	4320.6
EC:1.1.1.86	537.6999999999999	1206.58	1186.94	3949.3999999999996	3842.3999999999996	3948.41	1207.6000000000001	65.21000000000001	750.46	2604.7	1988.94	90.21000000000001	920.6000000000003	3067.9799999999996	3088.52	2395.800000000001	2963.5699999999993	3549.499999999999	280.62	454.48999999999995	352.28999999999996	3350.4	3468.3199999999997	3097.97	55.92	4856.949999999999	133.33	4056.84	4245.44	4039.88	4869.66	4518.81	4442.9800000000005	5758.860000000001	4331.84	4449.98	4606.6900000000005	145.74	4786.48	275.28	123.98	118.43	437.70000000000005	261.03	426.05	297.5	171.17000000000002	314.26	4268.2699999999995
EC:1.1.1.87	0.0	3.66	1.33	31.33	50.010000000000005	25.67	0.0	0.0	0.0	1.0	0.0	0.0	3.87	7.6	0.4	11.0	0.2	0.2	0.0	0.2	0.0	3.0	4.0	8.33	2.0	18.589999999999996	0.0	4.0	9.0	13.66	4.0	8.8	9.0	0.0	3.0	3.33	0.0	1.33	14.0	1.0	0.0	0.0	0.0	0.0	0.0	0.0	0.0	0.0	222.00000000000003
EC:1.1.1.88	5648.63	5406.8	5455.15	1364.08	1540.1	1157.99	4777.0	5884.780000000001	5241.2	2668.11	3989.2	5838.610000000001	4666.17	2313.0	2168.5699999999997	2491.98	2601.52	2145.2200000000003	5651.24	5399.79	5471.26	2631.7	2501.85	2879.88	5919.0	1010.23	5782.0	1742.0	1658.0	1864.5	796.25	860.5	860.5	500.0	1241.75	1015.1600000000001	1369.33	5799.25	1046.01	5669.5	5878.33	5874.25	5500.2	5682.0	5537.33	5933.5	5958.67	5799.5	491.1
EC:1.1.1.9	9.0	28.5	17.33	33.0	100.84	103.0	1.0	4.66	0.0	148.5	2.33	6.66	26.0	115.0	102.0	55.67	237.16	287.65999999999997	6.0	15.17	16.0	2.0	3.0	4.0	1.0	48.0	3.0	4.67	38.0	23.5	68.0	379.83	126.0	95.0	34.33	23.33	30.0	4.0	44.0	3.0	1.67	2.17	3.0	21.0	16.17	0.0	1.0	4.33	101.25
EC:1.1.1.90	3301.33	1837.1599999999999	1629.6599999999999	108.55	137.82999999999998	102.88	25.33	1.0	3.22	222.5	26.33	10.33	104.83	221.01	184.17999999999998	409.15999999999997	166.32000000000002	132.32999999999998	290.83	194.5	46.67	10.5	9.41	5.75	0.0	26.5	1.0	64.0	10.67	7.0	75.5	217.75	21.0	68.0	7.08	10.0	127.0	2.0	18.12	8.0	1.0	0.0	8.33	2.0	3.61	6.0	0.0	5.0	21.33
EC:1.1.1.91	1.33	4.5	7.67	33.17	39.5	37.33	1.0	0.0	0.33	7.33	3.0	2.33	9.83	80.17	68.5	27.83	34.0	18.17	1.5	8.5	5.67	3.83	6.83	4.5	0.0	55.0	0.0	0.0	27.33	1.0	2.5	338.5	0.0	197.0	4.0	6.67	12.67	0.33	3.33	1.0	0.0	2.5	3.0	0.67	21.83	0.0	0.0	13.83	14.67
EC:1.1.1.93	83.03	111.59	72.69	1996.77	1603.1100000000004	1832.4600000000005	15.16	30.540000000000003	3.75	891.6399999999999	39.41	41.85	316.6099999999999	1138.65	1121.3100000000002	855.4099999999999	833.1699999999998	870.3000000000001	57.84	118.80000000000001	111.12000000000003	265.47	101.47	88.35	11.0	1464.36	20.97	94.25	318.73	261.06	1101.99	2369.029999999999	1794.81	1986.0	142.95999999999998	483.15	1079.8400000000001	13.93	1135.0	24.11	14.2	14.14	150.07	73.39999999999999	130.47	239.5	139.5	171.76	1516.94
EC:1.1.1.94	5931.59	5856.88	5860.259999999999	4880.259999999999	4944.15	4715.6100000000015	5977.6	5946.21	5989.66	4759.4	5961.97	5924.710000000001	5440.15	4663.57	4567.15	4480.700000000001	5050.129999999999	4874.109999999999	5898.42	5835.169999999999	5827.469999999999	5954.3099999999995	5914.95	5953.029999999999	5975.92	5798.609999999999	5910.94	5763.34	5811.69	5783.219999999999	5434.41	4950.24	4684.73	5658.860000000001	5483.7300000000005	5393.04	5940.44	5943.07	5751.829999999999	5923.029999999999	5978.98	5972.679999999999	5881.149999999999	5909.28	5928.969999999999	5994.0	5992.17	5987.759999999999	5025.03
EC:1.1.1.95	4343.29	5570.399999999999	6094.87	7594.24	7279.7699999999995	7015.4000000000015	12877.76	11823.9	12598.53	5866.109999999999	13490.52	11793.33	9937.49	6363.540000000001	6241.47	5866.690000000003	5958.089999999998	6034.459999999998	10986.039999999999	11070.720000000001	11258.48	12809.79	13015.42	12997.03	11908.920000000002	13066.27	11709.990000000002	14350.09	14662.93	14502.04	7798.13	8538.759999999998	7307.379999999999	8355.86	11775.229999999998	11665.17	11857.11	11827.230000000001	13081.79	11663.91	11853.18	11855.570000000002	11632.300000000001	11688.910000000002	11665.860000000002	11731.5	11833.67	11763.720000000001	7115.31
EC:1.1.2.3	171.86	256.69	210.94	3670.4199999999996	3125.15	3104.4500000000003	25.36	49.14	9.2	1392.2899999999997	61.739999999999995	76.63	669.6100000000001	1929.7500000000002	1897.4299999999992	1626.7300000000007	1353.9899999999998	1400.24	114.9	207.38000000000005	193.05	1892.9	1860.85	1746.0	29.4	821.05	14.5	120.34	281.64	211.25	1526.23	1968.2600000000002	849.0000000000001	4651.0	2943.74	2304.08	579.8299999999999	22.72	773.83	68.11999999999999	55.59	43.24	336.97	173.04000000000002	177.44999999999996	41.0	23.25	96.86	1864.17
EC:1.1.2.4	54.17	97.08	72.66	368.86000000000007	455.34000000000003	609.0800000000002	4.0	3.0	2.64	276.88	12.5	6.2	114.17	379.71999999999997	351.43000000000006	269.5	361.9	392.65	10.8	37.42	38.35000000000001	20.75	16.08	26.83	9.45	232.40999999999997	42.47	69.17	184.67999999999998	156.26999999999998	715.5	1582.2500000000002	2040.46	1494.0	96.6	128.41	129.42000000000002	21.509999999999998	100.0	16.78	16.5	11.57	110.25	71.57	93.83	16.5	15.5	39.53	551.06
EC:1.1.2.6	0.0	0.0	0.0	35.33	41.33	32.67	1.0	0.0	0.0	2.0	3.0	0.0	6.0	13.0	6.0	6.0	5.0	0.0	10.0	14.0	12.0	1631.0	1749.0	1648.0	2.0	6.0	0.0	0.0	4.5	0.0	288.0	166.5	90.0	135.0	2828.0	2045.0	3.0	0.0	255.0	0.0	0.0	0.0	0.0	0.0	5.5	1.0	0.0	3.0	0.0
EC:1.1.2.7	0.0	2.4	7.6	24.0	22.4	34.8	2.0	4.0	2.0	12.8	5.0	0.0	8.4	36.8	48.8	32.8	22.8	21.2	0.0	7.4	6.8	0.0	0.0	2.0	0.0	4.0	0.0	0.0	4.0	0.0	176.0	2.0	0.0	658.0	0.0	0.0	0.0	0.0	2.0	2.0	0.0	0.0	0.0	0.0	1.0	0.0	0.0	0.0	28.0
EC:1.1.2.8	12.0	23.2	12.3	270.99	244.31	293.84	5.0	14.0	10.0	130.6	10.0	24.0	158.83	286.59000000000003	333.23	318.16999999999996	167.13	114.5	19.0	38.269999999999996	33.3	10.0	6.0	5.0	4.4	440.2	8.0	20.0	106.53	63.0	204.0	905.63	80.0	911.0	37.0	130.0	372.66999999999996	9.0	248.0	21.73	10.0	15.17	13.67	40.0	57.67	3.0	6.0	26.33	300.0
EC:1.1.3.12	0.0	0.0	0.0	0.0	0.0	0.0	0.0	0.0	0.0	0.0	0.0	0.0	0.0	0.25	0.0	0.0	0.0	0.0	0.0	0.0	0.0	0.0	0.0	0.0	0.0	0.25	0.0	0.5	0.0	0.0	4.0	0.25	0.0	0.0	0.0	1.0	0.0	0.0	0.0	0.0	0.0	0.0	0.0	0.0	0.0	0.0	0.0	0.0	0.0
EC:1.1.3.15	288.84000000000003	361.71000000000004	342.79	1951.4099999999999	2209.12	2530.9100000000003	2301.43	49.83	1458.26	576.9399999999999	3744.2999999999997	54.75	400.35999999999996	1790.5299999999997	1844.2099999999998	1130.07	1153.81	1126.58	171.3	440.65	252.86999999999998	2859.7000000000003	3019.48	2598.58	36.56	7503.749999999999	121.24000000000001	6993.84	7436.66	7083.73	1830.86	3490.0599999999995	4025.58	2111.8599999999997	2548.66	3931.85	6673.42	161.42999999999998	7313.6	104.03999999999999	39.17	33.31999999999999	282.01	160.26999999999998	193.13	258.5	148.5	180.66	2201.7
EC:1.1.3.17	1.33	10.5	7.67	12.17	37.5	30.33	0.0	0.0	1.33	5.33	1.0	2.33	17.83	133.67000000000002	110.5	43.33	30.0	19.17	4.5	5.5	6.67	2.83	17.83	9.5	0.0	47.0	0.0	4.0	17.83	4.0	52.5	27.5	54.0	0.0	2.0	18.67	22.67	0.33	58.33	3.0	4.0	4.0	0.0	2.67	0.33	0.0	0.0	0.33	32.67
EC:1.1.3.21	4677.8	3086.8	3206.3999999999996	169.5	266.6	196.66	4689.0	5834.17	5178.2	207.2	3888.2	5812.0	4058.4700000000003	337.0	239.8	506.4	139.57000000000002	77.8	5446.8	5162.599999999999	5292.599999999999	2581.7	2417.6	2830.3	5917.0	855.9	5774.0	1633.0	1572.0	1754.17	444.33	478.34000000000003	135.0	16.0	1098.0	882.5	869.33	5786.0	911.0600000000001	5626.0	5852.0	5850.0	5443.2	5642.0	5491.0	5698.0	5821.0	5662.0	113.6
EC:1.1.3.41	6.0	13.5	10.33	111.71	230.25	215.42000000000002	1.0	2.66	0.0	18.5	1.33	3.66	36.5	141.82999999999998	174.5	63.67	64.83	61.66	0.0	15.0	13.0	0.34	5.0	0.0	2.0	16.61	0.0	1.67	5.17	29.0	52.0	81.58	26.0	231.0	4.33	9.33	6.0	1.0	22.0	2.0	1.67	0.0	0.0	1.0	6.17	1.0	2.0	6.0	17.0
EC:1.1.3.45	0.0	0.0	0.0	0.0	0.0	0.0	0.0	1.0	0.0	0.0	0.0	0.0	0.0	1.0	0.0	0.0	0.0	0.0	0.0	0.0	0.0	0.0	0.0	0.0	0.0	19.0	0.0	0.0	15.0	0.0	0.0	149.0	0.0	0.0	0.0	0.0	0.0	0.0	0.0	0.0	0.0	1.0	0.0	0.0	10.0	0.0	0.0	6.0	0.0
EC:1.1.3.46	23.0	22.0	18.0	101.33	82.0	85.33	1.0	1.0	1.0	22.33	6.0	0.0	33.800000000000004	97.18	65.0	83.2	19.0	19.33	4.0	8.0	8.2	11.0	11.0	16.0	2.2	98.43	0.0	5.5	24.6	36.0	59.25	199.5	100.5	307.0	14.0	20.5	29.0	3.25	18.5	2.2	0.0	1.0	73.0	23.0	14.0	5.0	1.0	5.0	234.0
EC:1.1.3.47	0.0	0.0	0.0	4.0	4.34	15.33	0.0	0.0	0.0	3.33	1.0	0.0	3.67	20.92	10.33	13.33	8.33	0.0	0.0	4.34	0.0	0.0	0.0	3.0	1.0	74.05	1.0	3.5	45.0	5.0	0.0	325.85	67.0	95.0	9.0	6.0	0.0	0.0	8.0	0.0	0.0	1.1400000000000001	0.0	0.0	8.94	0.0	1.0	6.0600000000000005	6.0
EC:1.1.3.48	0.0	0.0	0.0	4.6899999999999995	1.4500000000000002	0.69	0.0	1.0	0.0	6.0	0.0	0.0	3.0	6.0	0.0	4.0	0.0	0.0	2.0	0.0	0.0	0.0	2.11	2.0	0.11	20.0	0.0	0.0	20.0	0.0	0.0	153.0	0.0	0.0	0.0	2.0	81.0	0.0	0.0	8.0	1.11	1.0	12.89	5.220000000000001	11.11	0.0	0.0	7.0	34.0
EC:1.1.3.6	3.5	19.5	25.0	225.66	375.87	425.15	4.5	1.5	2.5	25.0	3.0	4.75	26.75	167.51	126.5	71.0	58.17	37.5	7.5	13.83	6.5	1.6800000000000002	8.83	10.5	4.0	93.75999999999999	0.5	14.5	63.84	46.0	54.0	387.31	103.5	333.0	24.5	33.5	45.0	3.0	74.5	5.0	5.5	13.57	8.2	3.7	126.65	0.0	5.0	84.73	116.83
EC:1.1.3.8	0.0	1.0	1.5	11.5	9.5	13.5	0.0	0.0	0.0	1.0	0.0	0.0	0.5	18.5	11.5	5.0	13.0	1.5	0.0	1.0	1.0	0.0	1.0	2.0	0.0	6.0	0.0	0.0	2.0	4.0	0.0	35.0	2.0	0.0	4.0	5.0	16.0	0.0	3.0	0.0	1.0	0.0	2.0	2.0	1.0	0.0	3.0	7.0	18.0
EC:1.1.3.9	0.0	0.0	0.0	0.0	0.0	0.0	0.0	0.0	0.0	0.0	0.0	0.0	0.0	1.0	0.0	0.0	0.0	0.0	0.0	0.0	0.0	0.0	0.0	0.0	0.0	5.0	0.0	0.0	0.0	0.0	0.0	24.0	0.0	0.0	0.0	0.0	0.0	0.0	0.0	0.0	0.0	0.0	0.0	0.0	0.0	0.0	0.0	1.0	0.0
EC:1.1.5.2	125.2	123.03	115.53	3157.53	2125.2	2205.16	1141.67	39.28	721.62	1445.2699999999998	1862.22	56.55	511.4499999999999	1138.0700000000004	1184.4599999999998	1266.8400000000004	1199.88	1111.19	191.55999999999997	322.08	180.98999999999992	4769.38	4965.5	4589.0	17.0	3463.02	6.75	3461.0	3753.38	3465.0	1493.76	1814.7900000000002	471.5	3576.0	6836.08	5783.75	2770.33	47.39	3678.75	42.870000000000005	29.0	20.060000000000002	135.65	77.57000000000001	113.99000000000001	26.0	12.25	64.03	1365.0
EC:1.1.5.3	734.77	1486.02	1492.9599999999996	5747.900000000001	5323.970000000001	5675.570000000002	2337.44	124.86999999999999	1470.94	3799.459999999999	3835.8399999999997	172.23	1472.9700000000003	4351.3	4570.849999999999	3899.9999999999995	4329.679999999999	4668.349999999999	452.07	804.94	644.1299999999998	5286.44	4974.229999999999	4478.66	71.37	8546.179999999998	153.91000000000003	7831.5	7885.69	7472.75	4560.160000000001	5389.909999999999	5195.4400000000005	7590.860000000001	5510.5	6295.79	7821.71	195.33	8343.779999999999	356.04999999999995	136.79000000000002	122.08	707.2899999999998	380.21	496.27	299.0	180.92000000000002	334.76	5983.5
EC:1.1.5.4	142.7	293.4	228.35	3233.2000000000003	2894.38	3075.38	30.82	86.89	18.259999999999998	3741.2000000000003	72.02	107.95	1019.4399999999999	3785.16	3938.0600000000004	2540.1000000000004	4382.13	5760.080000000001	223.49999999999997	335.0099999999999	378.6499999999999	375.15	221.71	167.12000000000003	33.51	1192.1599999999999	129.29000000000002	477.09000000000003	638.1899999999999	593.76	1767.84	2691.78	3647.18	3997.8599999999997	243.6	568.56	1170.6100000000001	89.91	1029.6	71.6	66.03	59.08	216.85	154.51	215.0	255.5	167.34	197.73000000000002	2893.04
EC:1.1.5.6	37.4	52.06	37.06	253.35	180.99999999999997	197.28	2.16	13.569999999999999	1.24	475.2999999999999	11.66	25.380000000000003	140.47	308.4699999999999	352.3400000000001	410.61	281.70000000000005	286.61	37.60000000000001	37.39	44.49	414.82	39.56	36.0	4.0	9.81	0.0	14.0	13.65	0.0	135.69000000000003	140.48000000000002	2.0	358.0	1.1600000000000001	0.0	2.33	0.0	0.0	12.24	5.0	10.0	98.89999999999999	35.739999999999995	27.639999999999997	0.0	4.5	0.0	247.16
EC:1.1.5.8	32.95	40.78	35.53	1451.4599999999998	956.65	1007.75	15.17	22.990000000000002	4.87	869.49	29.22	34.43000000000001	244.79999999999998	570.2499999999999	601.73	699.5	710.13	734.05	58.07	90.80999999999999	75.97000000000001	1645.38	1774.75	1670.75	8.2	101.62	4.5	41.75	86.31000000000002	27.0	387.37	465.04	173.0	500.0	2855.33	2071.25	21.33	4.140000000000001	281.25	10.819999999999999	12.0	6.3100000000000005	122.9	56.57	31.490000000000002	14.0	7.0	17.029999999999998	297.58
EC:1.1.9.1	0.0	1.0	1.0	46.0	34.0	50.33	2.0	0.0	2.0	2.33	4.0	3.0	11.0	22.33	13.0	8.0	16.0	3.33	1.0	0.0	2.0	0.0	0.0	0.0	3.0	28.0	0.0	16.0	19.0	9.0	118.25	255.0	21.5	0.0	1.0	5.5	0.0	2.25	6.5	3.0	1.0	1.0	0.0	1.0	1.0	3.0	0.0	5.0	33.0
EC:1.1.98.2	2.0	3.0	1.5	24.0	21.5	33.5	0.0	1.0	0.0	4.0	0.0	2.0	15.0	57.0	52.0	33.0	23.0	16.5	1.0	3.0	3.0	0.0	2.0	0.0	0.0	2.0	0.0	0.0	4.0	3.0	1.0	1.0	23.0	68.0	1.0	4.0	1.0	0.0	10.0	1.0	0.0	0.0	1.0	1.0	0.0	0.0	0.0	1.0	5.0
EC:1.1.98.3	0.0	5.7	2.2	26.3	32.0	43.730000000000004	0.0	0.0	0.0	3.8000000000000003	0.0	0.25	3.95	46.3	35.9	15.95	21.55	9.55	1.2	1.4	3.7	2.24	12.15	10.6	0.0	26.75	0.0	7.5	18.62	17.7	2.85	25.0	81.6	68.0	7.95	24.15	25.75	1.0	40.75	1.2	4.7	3.0	4.0	2.25	0.67	0.0	3.25	3.0	116.50999999999999
EC:1.1.99.1	150.16	267.7	196.86	3123.04	2631.6400000000003	2845.5499999999997	28.17	64.39	18.369999999999997	2347.2599999999998	77.22	94.46	851.2099999999999	2677.1899999999996	2663.6499999999996	2059.32	2670.15	3256.65	187.48999999999998	278.86000000000007	277.78000000000003	1934.0100000000002	1908.0599999999997	1772.3500000000001	21.6	1898.59	22.22	302.09000000000003	629.5699999999999	432.56	1519.25	4208.370000000001	770.3100000000001	4442.0	2976.63	2573.2200000000003	1505.75	31.4	1433.16	110.35	82.7	71.09	308.5	209.13	402.16	34.0	28.17	189.35000000000002	3378.78
EC:1.1.99.2	0.0	0.0	0.0	0.0	0.0	0.0	0.0	0.0	0.0	0.0	0.0	0.0	0.0	0.0	0.0	0.0	0.0	0.0	0.0	0.0	0.0	0.0	0.0	0.0	0.0	0.0	0.0	0.0	0.0	0.0	0.0	0.0	0.0	0.0	0.0	0.0	0.0	0.0	0.0	0.0	0.0	0.0	0.0	0.0	0.0	0.0	0.0	0.0	0.0
EC:1.1.99.21	7.0	10.0	6.0	154.33	94.39	108.22	1.0	0.0	0.0	72.0	4.0	1.0	42.0	135.03000000000003	115.0	92.0	89.33	55.0	8.0	19.17	10.0	5.0	13.0	14.0	1.0	375.65	1.0	6.5	86.5	43.5	37.0	679.88	94.0	96.0	11.0	84.0	260.0	0.0	191.0	4.0	2.0	4.57	0.0	0.0	47.47	0.0	3.0	21.529999999999998	557.25
EC:1.1.99.24	0.0	0.0	0.0	0.0	0.0	0.0	0.0	0.0	0.0	0.0	0.0	0.0	0.0	0.0	0.0	0.0	0.0	0.0	0.0	0.0	0.0	0.0	0.0	0.0	0.0	0.0	0.0	0.0	0.0	0.0	0.0	0.0	0.0	0.0	0.0	0.0	0.0	0.0	0.0	0.0	0.0	0.0	0.0	0.0	0.0	0.0	0.0	0.0	0.0
EC:1.1.99.28	6.33	7.0	8.67	74.0	115.83	88.0	1.0	2.0	0.33	138.83	5.0	2.33	32.33	79.67	86.5	47.83	209.5	247.17	15.0	19.0	23.67	1633.33	1752.33	1649.0	2.0	23.0	0.0	5.0	8.66	15.0	462.0	277.0	169.0	698.0	2832.0	2048.67	3.67	1.33	264.33	6.0	2.0	5.0	4.0	0.67	1.33	2.0	1.0	2.33	41.17
EC:1.1.99.3	52.66	63.75999999999999	38.480000000000004	2389.56	1490.96	1739.38	22.84	69.48	6.44	1949.2599999999998	69.44	79.12	520.36	1103.92	1203.64	1272.8	1612.6999999999998	1567.28	121.61999999999999	237.1	206.90000000000003	64.42	53.980000000000004	40.879999999999995	6.0	605.2399999999999	77.44	17.0	325.44	172.72	896.78	2437.9200000000005	2101.5200000000004	934.0	57.8	114.0	82.22	28.86	112.22	3.94	14.0	10.32	30.560000000000002	31.54	158.08	8.0	18.0	78.19999999999999	1691.9399999999998
EC:1.1.99.31	0.0	0.0	0.0	11.0	9.51	10.66	0.0	1.0	0.0	6.66	1.0	0.0	10.87	35.06999999999999	14.33	19.13	13.66	4.33	0.0	6.51	1.2	2.0	1.0	2.0	0.2	157.5	1.0	0.0	80.1	0.0	0.0	579.3	0.0	0.0	0.0	0.0	0.0	0.0	4.0	0.2	0.0	1.9100000000000001	0.0	1.0	41.309999999999995	0.0	2.0	25.189999999999998	28.0
EC:1.10.2.2	125.75	162.11999999999998	138.3	1404.18	1250.61	1302.88	10.0	16.85	7.25	438.08	27.5	29.06	302.34	728.1600000000001	717.8	674.31	502.21000000000004	477.88	57.8	89.14000000000001	77.86000000000001	1696.28	1829.86	1723.75	17.31	868.2600000000001	9.0	161.75	238.66	198.67000000000002	1282.69	2081.75	552.5	4606.0	2905.75	2294.83	770.6700000000001	19.5	791.75	76.28999999999999	41.03	54.57	207.61999999999998	119.17	257.58000000000004	18.0	11.0	138.23000000000002	1764.1799999999998
EC:1.10.3.11	0.0	6.0	1.0	51.0	36.0	43.0	0.0	0.0	1.0	1.0	0.0	1.0	2.0	4.0	1.0	0.0	3.0	1.0	0.0	0.0	0.0	0.0	2.0	0.0	0.0	0.0	0.0	0.0	2.0	0.0	70.0	6.0	35.0	0.0	0.0	0.0	0.0	0.0	0.0	3.0	1.0	2.0	5.0	2.0	3.0	3.0	0.0	1.0	0.0
EC:1.10.3.12	118.00999999999999	281.06	187.64	921.0200000000001	1957.74	2671.62	17.72	58.0	18.56	4579.57	60.0	43.0	714.83	4103.67	4250.879999999999	1875.8400000000001	6308.99	9201.31	221.32999999999998	275.33	420.54	255.68	319.92	220.37	73.44	617.02	387.0	913.0	1105.0	1143.21	3329.23	5329.82	12341.61	1671.44	680.2099999999999	909.1	412.44	228.01000000000002	575.77	47.88	82.33	54.879999999999995	205.0	138.70999999999998	134.76999999999998	1185.0	704.67	603.0	3081.12
EC:1.10.3.3	0.0	0.0	0.0	8.0	3.0	6.33	1.0	0.0	1.0	5.33	1.0	0.0	0.0	3.33	2.0	0.0	1.0	0.33	0.0	0.0	0.0	3.0	0.0	1.0	0.0	232.0	0.0	0.0	3.0	6.0	0.0	4.0	0.0	0.0	1.0	66.0	325.0	0.0	213.0	2.0	1.0	0.0	0.0	0.0	1.0	1.0	0.0	0.0	78.0
EC:1.10.9.1	1.0	4.5	5.0	34.66	13.83	5.67	1.0	1.0	0.0	0.0	2.0	0.0	6.0	5.0	13.0	7.0	0.5	0.0	0.0	0.0	0.0	0.0	0.0	0.0	0.0	18.0	0.0	0.0	13.0	0.0	17.0	146.0	12.0	13.0	0.0	0.0	0.0	0.0	0.0	0.0	0.0	1.0	0.0	0.0	10.0	1.0	0.0	6.0	8.0
EC:1.11.1.1	4697.0	3163.0	3281.0	68.0	66.0	44.0	4687.0	5841.0	5174.0	572.0	3882.0	5814.0	4040.0	260.0	148.0	598.0	512.0	364.0	5495.0	5213.0	5332.0	2580.0	2416.0	2828.0	5917.0	858.0	5774.0	1649.0	1573.0	1749.0	541.0	478.0	132.0	0.0	1098.0	879.0	1128.0	5788.0	896.0	5630.0	5851.0	5847.0	5431.0	5636.0	5484.0	5698.0	5821.0	5662.0	38.0
EC:1.11.1.10	35.54	80.75000000000001	98.34	1825.69	1656.9000000000003	1839.3200000000006	7.75	20.790000000000003	1.37	562.91	20.14	23.48	256.39	726.31	679.2	581.8999999999999	715.2099999999999	770.3599999999999	53.580000000000005	78.51	67.96000000000001	1652.25	1785.5	1693.25	10.7	637.0200000000001	16.97	79.75	355.21999999999997	95.89999999999999	1385.0	3343.309999999999	617.01	3579.0	2882.93	2090.7	23.25	7.430000000000001	338.3	27.45	7.0	33.64	87.27000000000001	65.85	294.56	6.0	11.0	135.96	319.0
EC:1.11.1.15	5891.750000000001	5900.569999999999	5958.580000000001	11534.58	10847.960000000003	11219.09	6005.13	6033.330000000001	5982.499999999999	7816.49	6106.240000000001	6085.740000000001	6582.989999999999	8558.459999999997	8565.550000000001	7107.050000000003	9096.369999999999	10442.47	6138.93	6195.449999999999	6266.5199999999995	8352.960000000001	8135.6399999999985	7964.089999999999	6073.7699999999995	9791.17	6158.509999999999	6991.18	7259.0	6810.7699999999995	10947.649999999998	13652.22	12725.909999999998	13453.58	8774.19	8890.0	9295.05	6142.57	8987.36	6270.6799999999985	6162.679999999999	6188.540000000001	6559.799999999998	6287.02	6854.219999999998	6313.0	6188.51	6577.04	13196.77
EC:1.11.1.19	2.33	27.7	20.700000000000003	147.63	296.67	278.9	0.0	5.66	1.33	24.63	1.33	8.24	51.28	370.14	302.9	108.95	107.72	85.88	6.7	19.560000000000002	18.369999999999997	6.07	33.980000000000004	20.1	0.0	130.97	0.0	12.67	39.45	46.7	92.35	188.01	100.6	71.0	18.28	63.15	69.42	1.33	147.07999999999998	6.2	11.370000000000001	8.0	6.5	8.92	4.34	0.0	0.25	6.33	217.18
EC:1.11.1.21	158.12	281.45000000000005	245.85999999999999	2820.0499999999997	2268.3400000000006	2364.3799999999997	26.6	44.769999999999996	11.29	1117.57	52.72	68.77	500.4299999999999	1210.1200000000003	1244.4899999999998	1223.7200000000003	1220.1999999999998	1043.38	93.18	184.53	185.02999999999994	1905.0900000000001	1854.5099999999998	1736.32	28.529999999999998	1134.95	45.9	95.25	307.88000000000005	232.72	1296.4800000000002	2427.8500000000004	702.9899999999999	4238.86	3030.6000000000004	2455.61	1108.5	54.93	1012.75	81.24999999999999	42.89	51.96	240.70999999999998	142.14999999999998	214.67999999999998	29.5	18.25	102.9	1936.72
EC:1.11.1.5	163.0	257.7	253.3	2655.76	2221.6699999999996	2033.05	12.0	15.55	4.75	458.34000000000003	16.75	22.8	239.5	558.68	508.42	647.25	424.43	292.5	52.55	79.49000000000001	60.65	1884.0	1806.11	1691.66	19.11	637.8	9.0	139.16	430.72999999999996	139.0	945.3	3311.13	400.0	1828.0	2883.0	2115.0	133.67000000000002	23.75	324.5	69.05	23.53	73.22	197.6	130.92000000000002	546.05	14.0	13.25	271.76	1554.3400000000001
EC:1.11.1.6	1623.0900000000001	1757.0299999999997	1970.02	7074.759999999999	6517.160000000001	7188.530000000002	4712.67	5932.79	5202.15	3702.7	3980.08	5950.339999999999	5195.250000000001	4021.6200000000013	4023.6799999999994	3117.0600000000004	4415.99	5180.6	5457.71	5441.200000000001	5699.709999999999	7899.650000000001	7974.359999999999	8012.7699999999995	5994.370000000001	3461.4	6034.4400000000005	2367.59	2826.5800000000004	2666.2500000000005	5625.64	9726.13	8916.31	9648.0	9895.689999999999	7874.0	2650.33	5967.969999999999	3310.3	5784.509999999998	5990.29	5981.240000000001	5862.2300000000005	5940.429999999999	6126.73	6220.5	6150.17	6210.08	4933.960000000001
EC:1.11.1.7	0.0	0.0	0.0	0.0	0.0	0.0	0.0	0.0	0.0	0.0	0.0	0.0	0.0	0.0	0.0	3.0	0.0	0.0	0.0	0.0	0.0	0.0	0.0	0.0	0.0	0.0	0.0	5.0	0.0	2.0	0.0	9.0	0.0	0.0	1.0	5.0	0.0	1.0	2.0	0.0	1.0	0.0	0.0	0.0	0.0	0.0	0.0	0.0	0.0
EC:1.11.1.9	2635.37	3976.659999999999	4201.139999999999	7359.799999999998	6658.490000000001	6616.3600000000015	5921.43	5965.750000000001	5978.249999999999	5468.070000000001	5885.21	5972.110000000001	5685.16	5008.209999999999	5103.28	4764.340000000001	5193.049999999999	5082.119999999999	5707.82	5740.13	5810.750000000001	9214.460000000001	9419.769999999999	9276.220000000001	5988.179999999999	5829.789999999999	5918.84	5534.09	5950.25	5879.389999999999	5652.719999999999	6301.21	5248.629999999999	9755.86	11078.119999999999	9407.47	5099.099999999999	5959.96	6073.829999999999	5814.37	5979.72	5998.08	5964.330000000001	5981.349999999999	6240.18	6005.0	6004.84	6158.73	5609.42
EC:1.11.2.4	1391.97	1290.09	1600.3000000000002	652.75	645.02	683.38	4668.0	5849.0	5174.84	254.32999999999998	3866.0	5820.33	4082.45	673.01	714.25	455.33000000000004	305.3	404.79	5165.0	5001.38	5301.05	2612.88	2461.86	2857.27	5920.0	970.09	5782.11	1657.0	1667.33	1855.09	787.0	1184.0100000000002	1682.9099999999999	0.0	1158.3899999999999	950.4	890.67	5795.33	983.33	5629.0	5860.0	5854.0	5470.0	5653.17	5498.44	5926.0	5957.0	5779.33	524.67
EC:1.12.1.2	12.0	8.0	8.0	0.0	0.0	0.0	0.0	0.0	0.0	0.0	0.0	0.0	0.0	0.0	8.0	0.0	0.0	0.0	0.0	0.0	0.0	4.0	3.0	1.5	0.0	5.5	0.0	0.0	2.0	36.0	2.0	6.5	24.5	0.0	0.0	4.5	2.0	0.0	7.5	0.0	0.0	0.0	0.0	0.0	0.0	0.0	0.0	0.0	16.5
EC:1.12.1.3	593.0	439.5	438.0	86.0	68.5	144.28	6724.0	0.0	4296.0	104.0	10882.0	0.0	49.32	93.0	29.0	251.5	136.05	85.0	367.0	873.22	221.0	7746.0	8548.0	7460.66	12.0	17189.969999999998	0.0	20527.5	20952.3	20170.0	3259.0	1026.45	1055.0	0.0	6801.3	9417.63	14448.0	226.0	17389.530000000002	223.5	31.0	8.0	259.5	74.0	36.67	68.0	12.5	6.0	1896.6
EC:1.12.2.1	0.0	0.0	0.0	0.0	0.0	0.0	0.0	0.0	0.0	0.0	0.0	0.0	0.0	6.0	0.0	2.0	0.0	0.0	0.0	0.0	0.0	0.0	0.0	0.0	0.0	1.0	0.0	0.0	4.0	0.0	0.0	0.0	0.0	0.0	0.0	0.0	134.0	0.0	0.0	10.0	0.0	0.0	0.0	2.0	0.0	0.0	0.0	0.0	16.0
EC:1.12.5.1	0.0	12.0	0.0	10.719999999999999	3.5600000000000005	9.879999999999999	0.0	0.0	2.5	2.66	0.5	2.0	0.0	4.5	0.66	0.0	2.0	2.0	4.0	0.0	0.0	0.0	4.220000000000001	0.66	0.22	0.0	0.0	28.0	0.0	0.0	0.0	8.0	0.0	0.0	0.0	0.0	24.0	0.5	0.0	13.32	2.22	2.16	33.620000000000005	10.440000000000001	8.22	0.0	0.0	2.0	59.34
EC:1.12.7.2	121.67	208.43	223.17	43.0	223.26	248.88	1123.0	12.0	722.37	55.0	1820.38	10.39	13.12	131.0	149.14	69.25	516.82	240.81	73.0	193.38	128.88	1295.0	1444.24	1260.24	5.25	3102.25	7.25	3415.25	3535.0	3362.29	254.86	438.82	465.55	207.0	1167.14	1655.25	2768.5	44.5	3018.0	26.0	6.0	1.0	72.0	31.25	30.5	8.0	3.0	10.0	258.0
EC:1.12.98.1	0.0	2.0	0.0	0.0	4.0	5.0	0.0	0.0	0.0	0.0	0.0	0.0	8.0	3.0	1.0	6.0	3.0	0.0	0.0	0.0	0.0	0.0	0.0	1.0	1.0	3.0	0.0	2.5	8.0	0.0	67.0	8.0	24.0	0.0	0.0	5.0	0.0	1.0	0.0	3.0	1.0	1.0	0.0	0.0	0.0	1.0	0.0	1.0	35.0
EC:1.12.99.6	29.76	36.0	48.76	202.82999999999998	168.91999999999996	202.18	0.86	9.7	0.74	165.86	1.5	9.120000000000001	84.74	220.99	235.01999999999998	226.22	111.6	86.03999999999999	19.0	24.400000000000002	30.98	835.1800000000001	85.42	78.8	24.22	166.0	31.42	7.5	71.24	30.58	486.28	564.42	153.24	1470.72	174.66	194.72	143.0	15.36	47.0	74.32	11.0	12.16	169.84	72.0	84.84	2.0	8.5	22.0	544.24
EC:1.13.11.1	49.08	74.61	43.36	1219.88	1014.9499999999999	1111.1799999999998	10.08	16.060000000000002	4.75	279.71999999999997	19.83	29.72	185.35	535.8499999999999	507.38000000000005	415.36	270.21000000000004	206.35	32.09	53.809999999999995	50.010000000000005	19.73	33.89	34.85	11.6	504.35	9.25	79.25	297.25	107.2	309.1	2162.11	280.1	1498.0	68.28	102.65	150.5	19.0	133.5	29.130000000000003	32.7	23.14	108.2	89.45	148.27	24.0	13.0	67.25999999999999	611.74
EC:1.13.11.11	57.760000000000005	71.55	61.41	1152.7600000000002	1351.94	1476.37	5.0	17.11	1.64	245.14000000000001	16.5	19.11	187.00000000000003	823.3199999999999	770.32	437.78000000000003	342.29	419.03	32.61	53.19	69.3	1664.9699999999998	1778.7199999999998	1671.04	16.25	390.2299999999999	77.58	67.5	246.25	211.36000000000004	1300.1399999999999	2456.8399999999997	2249.01	2615.0	2881.5899999999997	2124.81	94.53	54.089999999999996	353.61	5.8	16.5	13.29	131.42000000000002	54.57	128.17000000000002	14.0	13.0	65.03	520.39
EC:1.13.11.14	4.0	6.0	0.0	16.0	6.0	8.66	0.0	2.0	0.0	0.66	0.0	0.0	0.0	3.66	2.0	0.0	0.0	0.66	0.0	0.0	0.0	2.0	2.0	0.0	0.0	0.0	0.0	0.0	0.0	0.0	0.0	12.0	0.0	0.0	0.0	0.0	0.0	0.0	0.0	0.0	0.0	0.0	0.0	2.0	2.0	0.0	0.0	0.0	20.0
EC:1.13.11.15	0.45	2.7800000000000002	1.78	111.58999999999999	77.02999999999999	81.13	3.08	3.94	1.12	248.57999999999998	9.83	11.909999999999998	90.71999999999998	207.65999999999994	216.78000000000003	269.37000000000006	180.20000000000002	184.56	10.88	18.92	21.919999999999998	2.16	1.7800000000000002	5.0	0.2	107.49	3.0	4.0	58.169999999999995	4.0	38.370000000000005	509.09000000000003	1.0	405.0	10.58	0.0	0.67	1.0	7.0	4.65	1.5	3.57	18.62	6.62	38.79	0.0	1.25	16.529999999999998	42.33
EC:1.13.11.16	4.08	12.41	6.66	96.5	82.5	84.58	2.08	2.06	0.75	146.29	5.83	5.72	34.65	97.24000000000001	96.02000000000001	103.84	89.17999999999999	82.74	7.89	4.34	9.709999999999999	200.66	11.16	11.25	2.0	94.0	0.25	3.25	51.25	4.0	78.75	331.5	2.0	247.0	3.08	7.75	1.5	0.25	6.5	3.75	1.5	2.92	23.33	8.25	22.0	0.0	2.0	9.33	95.0
EC:1.13.11.2	1811.72	2327.879999999999	2647.72	1179.2400000000002	1859.2200000000003	1883.8100000000002	5804.0	5871.83	5904.42	2600.91	5727.53	5840.9400000000005	4503.969999999999	2836.74	2829.2900000000004	1421.2900000000004	3520.4800000000005	4802.3	5382.629999999999	5353.66	5574.199999999999	4006.47	4007.4900000000002	4179.54	5944.5	4286.309999999999	5878.83	5376.51	5577.36	5602.37	1958.38	2970.8099999999995	3920.41	1382.0	2435.0899999999997	2732.8599999999997	3563.89	5903.249999999999	4220.94	5690.469999999999	5917.2	5908.9400000000005	5583.03	5762.24	5593.2699999999995	5953.5	5982.17	5808.33	2352.79
EC:1.13.11.20	0.17	2.67	10.33	36.07	98.0	134.0	0.0	3.0	0.17	0.0	0.0	2.0	2.0	12.0	15.0	6.0	3.5	4.0	0.0	1.0	1.0	2.17	3.33	0.0	3.0	1.07	16.72	0.0	0.0	1.3599999999999999	0.0	119.26000000000002	198.71	0.0	0.35	0.0	21.0	6.43	0.0	0.0	0.0	10.0	0.0	0.5700000000000001	109.0	0.0	0.0	69.0	9.0
EC:1.13.11.24	0.0	1.0	1.0	0.0	1.0	4.0	0.0	0.0	0.0	0.0	0.0	1.0	0.0	1.0	7.0	2.0	1.0	1.0	0.0	1.0	2.0	0.0	0.0	0.0	0.0	0.0	1.0	0.0	0.0	0.0	0.0	0.0	3.0	3.0	0.0	0.0	0.0	0.0	0.0	0.0	0.0	0.0	0.0	0.0	0.0	0.0	0.0	0.0	0.0
EC:1.13.11.25	0.0	5.0	3.0	15.0	35.0	29.0	1.0	0.0	1.0	5.0	1.0	0.0	3.2	32.4	30.0	9.8	15.0	7.0	1.0	3.0	3.2	0.0	0.0	2.0	0.2	49.85	0.0	1.0	18.6	1.0	24.0	83.0	49.0	68.0	12.0	5.0	16.0	0.0	13.0	2.2	3.0	2.0	2.0	2.0	7.0	1.0	5.0	5.0	14.0
EC:1.13.11.27	138.32999999999998	208.61	179.86	3800.49	3065.81	3282.38	21.22	40.21	11.22	1046.17	48.47	70.61	564.84	1420.6200000000003	1400.0399999999997	1307.02	998.02	890.45	101.58	168.26	133.72	1697.86	1844.3899999999999	1730.35	23.759999999999998	1093.8400000000001	32.97	151.75	530.05	252.81	1256.4	4281.740000000001	1099.0600000000002	4767.0	2938.38	2301.15	568.5899999999999	40.32	667.75	83.69	55.980000000000004	69.77000000000001	265.49	187.19	446.21999999999997	37.5	21.0	223.49	2039.9
EC:1.13.11.3	42.82	116.22	89.06	2221.22	2056.25	2150.07	14.16	40.82000000000001	8.16	767.38	41.66	65.41000000000001	472.24999999999994	1423.23	1446.24	1080.16	944.45	952.3399999999999	88.52000000000001	182.67	167.96000000000004	3301.46	3563.44	3356.2	6.4	525.41	16.5	110.84	330.8399999999999	153.4	1079.28	2528.9200000000005	700.2	2487.0	5770.56	4258.3	270.34000000000003	18.66	794.66	34.86	25.4	30.14	75.06	122.24000000000001	172.76999999999998	17.0	12.0	85.11999999999999	688.6399999999999
EC:1.13.11.33	0.0	0.0	0.0	0.0	0.0	0.0	0.0	0.0	0.0	0.0	0.0	0.0	1.0	0.0	1.0	0.0	0.0	0.0	0.0	0.0	0.0	0.0	0.0	0.0	0.0	0.0	0.0	0.0	0.0	0.0	0.0	0.0	0.0	0.0	1.0	0.0	0.0	0.0	0.0	0.0	0.0	0.0	0.0	0.0	0.0	0.0	0.0	0.0	0.0
EC:1.13.11.34	0.0	0.0	0.0	0.0	0.0	0.0	0.0	0.0	0.0	0.0	0.0	0.0	0.0	0.0	0.0	0.0	0.0	0.0	0.0	0.0	0.0	0.0	0.0	0.0	0.0	0.0	0.0	0.0	0.0	0.0	0.0	0.0	0.0	0.0	0.0	0.0	0.0	0.0	0.0	0.0	0.0	0.0	0.0	0.0	0.0	0.0	0.0	0.0	4.0
EC:1.13.11.37	4.0	7.0	3.5	44.0	39.67	45.5	0.0	3.0	0.0	6.0	0.0	2.0	6.5	60.17	36.5	18.0	32.33	15.5	0.0	11.17	8.0	0.0	0.0	0.0	0.0	90.9	0.0	0.0	27.5	5.0	6.0	360.29999999999995	0.0	207.0	6.0	0.0	2.0	0.0	8.0	0.0	0.0	0.5700000000000001	0.0	0.0	17.97	0.0	1.0	8.53	52.0
EC:1.13.11.38	0.0	0.0	0.0	0.0	0.0	0.0	0.0	0.0	0.0	0.0	0.0	0.0	0.0	2.0	0.0	0.0	0.0	0.0	0.0	0.0	0.0	0.0	0.0	0.0	0.0	4.0	0.0	0.0	1.5	0.0	0.0	32.5	0.0	0.0	0.0	0.0	0.0	0.0	0.0	0.0	0.0	0.0	0.0	0.0	5.5	0.0	0.0	3.0	0.0
EC:1.13.11.4	11.87	12.37	9.870000000000001	144.0	138.7	155.11999999999998	2.75	5.79	1.75	113.95000000000003	3.5	2.49	45.57	110.31000000000002	101.26	146.89999999999998	73.31	63.08	8.18	16.409999999999997	12.03	7.0	9.25	17.75	1.0	135.99	3.25	19.25	85.87	76.0	226.14	869.74	799.5	312.0	33.75	23.5	31.0	3.25	25.0	1.0	0.5	3.17	11.62	9.129999999999999	36.54	3.0	3.0	24.33	97.0
EC:1.13.11.41	0.0	0.0	0.0	6.0	1.0	6.0	0.0	0.0	1.0	3.0	1.0	0.0	0.0	2.0	1.0	0.0	2.0	0.0	0.0	0.0	0.0	0.0	0.0	0.0	0.0	8.0	0.0	0.0	12.5	0.0	0.0	41.0	0.0	197.0	0.0	0.0	0.0	0.0	0.0	0.0	0.0	0.0	2.0	0.0	1.0	1.0	0.0	1.0	0.0
EC:1.13.11.46	0.0	0.0	0.0	0.5	0.0	0.0	0.0	0.0	0.0	0.0	0.0	0.0	0.0	4.0	0.0	0.0	6.0	0.0	0.0	0.0	0.0	0.0	0.0	0.0	0.0	48.22	0.0	0.0	0.0	0.0	0.0	87.0	2.0	0.0	0.0	0.0	0.0	0.0	0.0	0.0	0.0	0.0	0.0	0.0	0.0	0.0	0.0	0.0	0.0
EC:1.13.11.49	40.42	115.25	83.36	522.6999999999999	1003.1399999999999	1122.1299999999999	8.43	25.16	5.97	1217.5200000000002	16.83	23.490000000000002	280.01	1658.6799999999998	1641.1999999999998	671.8100000000001	1776.98	2502.2900000000004	64.03	107.88999999999999	148.83	90.2	122.74	82.53999999999999	24.11	952.5600000000001	117.79	252.33999999999997	352.2	374.09	1050.49	1685.5700000000002	3547.18	558.86	191.93999999999997	509.98	756.2800000000001	74.85	1018.52	19.169999999999998	36.2	23.47	57.25	45.49	42.86	241.5	150.42000000000002	132.32999999999998	1405.7900000000002
EC:1.13.11.5	83.5	131.75	121.0	1892.8700000000006	1734.9700000000003	1799.1700000000003	7.0	17.11	5.47	257.83	18.75	29.11	253.19	556.48	547.27	544.97	287.98	197.45	47.11	81.06	59.45	1670.54	1797.11	1683.0	11.559999999999999	676.1800000000001	27.189999999999998	72.5	272.75	144.47	1050.05	2501.15	894.6700000000001	3324.0	2880.4500000000003	2207.75	360.42	26.36	521.0	49.88	25.28	48.74	116.37	105.06	317.2800000000001	10.5	12.0	163.73000000000002	1265.5
EC:1.13.11.52	0.0	0.0	0.0	0.0	0.0	0.0	0.0	0.0	0.0	0.0	1.0	0.0	0.0	0.0	0.0	0.0	0.0	0.0	1.0	0.0	1.0	0.0	0.0	0.0	0.0	2.0	0.0	0.0	0.0	0.0	0.0	0.0	0.0	0.0	0.0	0.0	0.0	0.0	6.0	0.0	0.0	0.0	0.0	0.0	0.0	0.0	0.0	2.0	0.0
EC:1.13.11.53	11.79	26.029999999999998	24.699999999999996	1411.82	1078.62	1385.53	10.85	30.160000000000004	5.59	801.9699999999999	26.22	50.58	352.8399999999999	772.2899999999998	877.26	900.3999999999999	631.2	581.4800000000001	88.1	122.39999999999999	102.49000000000001	1646.6699999999998	1764.3299999999997	1659.34	20.31	520.28	83.04	44.0	186.31	128.7	1066.71	1848.1	2204.03	2293.86	2944.52	2305.59	582.41	57.58	626.75	17.07	11.5	18.64	87.65	62.14	91.18	2.0	6.0	29.2	276.97
EC:1.13.11.54	11.79	26.029999999999998	24.699999999999996	1411.82	1078.62	1385.53	10.85	30.160000000000004	5.59	801.9699999999999	26.22	50.58	352.8399999999999	772.2899999999998	877.26	900.3999999999999	631.2	581.4800000000001	88.1	122.39999999999999	102.49000000000001	1646.6699999999998	1764.3299999999997	1659.34	20.31	520.28	83.04	44.0	186.31	128.7	1066.71	1848.1	2204.03	2293.86	2944.52	2305.59	582.41	57.58	626.75	17.07	11.5	18.64	87.65	62.14	91.18	2.0	6.0	29.2	276.97
EC:1.13.11.56	0.0	0.0	0.0	0.0	1.0	0.0	0.0	0.0	0.0	0.0	0.0	0.0	0.0	0.0	0.0	0.0	0.0	0.0	0.0	0.0	0.0	0.0	0.0	0.0	1.0	0.0	0.0	0.0	3.0	0.0	0.0	3.0	0.0	0.0	0.0	2.0	0.0	1.0	0.0	3.0	1.0	1.0	0.0	0.0	0.0	0.0	0.0	0.0	31.0
EC:1.13.11.57	3.33	8.66	1.6600000000000001	52.33	43.33	47.83	0.33	1.0	0.0	89.67	4.33	5.33	34.33	68.35000000000001	74.18	85.16	66.64999999999999	60.0	4.33	7.17	5.67	3.16	3.16	3.0	0.0	111.61	0.0	0.0	41.5	0.0	0.0	308.33	6.0	3.0	4.33	1.0	0.0	0.0	5.0	3.5	1.0	1.17	13.83	4.0	14.5	0.0	2.0	9.33	0.8300000000000001
EC:1.13.11.6	2.0	7.0	4.0	114.57	135.8	109.5	1.0	4.11	0.0	51.6	3.0	3.31	47.31	119.65	96.94	97.1	59.81	40.2	25.909999999999997	26.41	25.4	1638.0	1755.0	1651.0	4.0	96.82	12.72	0.5	68.5	4.859999999999999	533.5	728.1099999999999	276.21	1182.0	2830.85	2053.5	23.0	7.43	259.0	0.0	0.5	3.5	13.5	7.07	36.5	0.0	2.0	19.5	100.5
EC:1.13.11.75	0.0	4.5	5.0	7.0	1.5	1.0	1.0	0.0	0.0	0.0	2.0	0.0	1.0	1.0	1.0	2.0	0.5	0.0	0.0	0.0	0.0	0.0	0.0	0.0	0.0	1.0	0.0	0.0	0.0	0.0	16.0	1.0	6.0	68.0	1.0	0.0	0.0	0.0	0.0	0.0	0.0	0.0	0.0	0.0	0.0	0.0	0.0	0.0	0.0
EC:1.13.11.79	76.0	101.2	88.8	619.4	525.59	652.0999999999999	5.0	13.0	5.25	315.53	10.25	20.2	205.4	538.61	543.0699999999999	460.9	393.33000000000004	404.53	28.799999999999997	59.57000000000001	52.00000000000001	19.33	36.0	40.0	7.2	472.57	11.719999999999999	33.67	155.43	131.86	528.25	1254.0400000000002	355.71	2130.0	64.35	166.82999999999998	372.0	10.93	249.0	28.2	12.0	30.32	120.78	80.27	208.47	7.0	10.0	107.73	1141.67
EC:1.13.11.8	2.0	18.0	1.0	73.25	102.09	36.05	5.0	0.0	4.0	32.3	10.0	2.0	56.0	178.39	122.5	154.0	59.66	14.3	20.0	34.34	27.0	3267.0	3499.0	3296.0	4.0	180.0	0.0	10.0	72.0	19.0	738.5	1319.0	304.0	1106.0	5674.0	4098.0	38.0	1.5	537.5	13.75	5.0	7.09	33.0	8.0	44.34	4.0	2.0	11.66	90.0
EC:1.13.11.9	1.0	0.0	0.0	3.0	7.0	9.99	0.0	0.0	0.0	4.99	4.0	0.0	5.01	8.24	2.99	11.99	5.51	2.0	0.0	1.0	1.0	3.0	0.0	0.0	0.0	22.75	0.0	0.5	16.0	0.0	10.25	147.75	13.5	0.0	2.0	2.5	0.0	0.25	1.5	0.0	0.0	0.0	0.0	0.0	13.5	0.0	0.0	11.0	4.0
EC:1.13.12.16	253.66	428.96999999999997	347.4	4344.93	4561.089999999999	4802.13	32.83	55.7	17.5	1984.27	81.08	75.59	871.7600000000002	3238.4800000000005	3089.4000000000005	2048.7300000000005	2654.02	3216.05	158.66	245.31999999999996	272.61999999999995	1823.99	2001.32	1859.2499999999998	52.76	2804.82	115.47000000000001	492.66999999999996	1043.13	721.8299999999999	2838.1	7508.320000000001	5833.719999999999	6173.0	3122.8199999999997	2897.7200000000003	2002.29	100.08999999999999	2131.5199999999995	109.2	96.14	107.91000000000001	432.3	281.60999999999996	683.5699999999999	287.5	177.42000000000002	481.02	4347.69
EC:1.13.12.3	6.0	1.0	0.0	148.5	217.7	261.4	0.0	9.0	6.0	62.0	1.0	12.0	43.400000000000006	53.0	70.4	43.8	60.2	40.2	12.0	15.2	12.2	1.3399999999999999	4.0	1.0	0.2	17.35	4.0	4.0	8.77	32.0	121.0	226.87999999999997	0.0	747.0	10.0	44.0	29.0	1.0	25.0	1.2	4.0	2.0	13.2	12.2	6.17	0.0	2.0	4.2	13.0
EC:1.13.12.4	6.0	2.0	3.0	7.33	32.51	17.0	2.0	0.0	0.0	2.5	3.0	1.0	17.0	14.25	12.0	17.83	6.0	1.5	0.0	0.0	3.0	0.0	1.0	0.0	0.0	10.25	0.0	28.5	3.0	11.33	77.0	65.25	15.0	526.0	4.0	4.33	0.0	0.0	8.0	0.0	0.0	0.0	2.0	0.0	0.0	0.0	2.0	1.0	7.67
EC:1.13.99.1	1.0	0.0	0.0	11.33	4.33	2.67	0.0	0.0	0.0	2.0	0.0	0.0	3.0	5.0	13.0	4.0	0.0	0.0	0.0	0.0	0.0	0.0	0.0	0.0	0.0	12.0	0.0	0.0	13.0	0.0	0.0	56.0	0.0	13.0	0.0	0.0	2.0	0.0	0.0	0.0	0.0	0.0	0.0	0.0	0.0	1.0	0.0	0.0	21.0
EC:1.14.11.1	5.0	8.51	1.0	130.51	53.71	57.4	1.0	1.0	0.0	31.0	2.0	1.0	18.0	27.25	21.0	24.0	37.510000000000005	19.0	5.0	14.0	5.0	14.0	43.5	26.51	0.0	510.35	0.0	2.5	36.99	39.510000000000005	9.0	243.07999999999998	10.0	198.0	2.0	155.0	520.0	1.0	372.0	3.0	1.0	0.0	14.2	12.2	22.0	0.0	1.0	9.2	1072.77
EC:1.14.11.16	0.0	3.5	6.5	4.0	0.5	0.0	1.0	0.0	0.0	0.0	1.0	0.0	0.0	20.75	0.0	0.5	6.5	0.0	0.0	0.0	0.0	0.0	0.0	0.0	0.0	68.25	0.0	0.5	33.0	0.0	0.0	477.69	0.0	198.0	2.0	1.0	0.0	0.0	0.0	0.0	0.0	4.5	2.0	0.0	52.5	0.0	0.0	26.5	0.0
EC:1.14.11.17	61.45	114.28	106.53	3699.56	2568.3900000000003	2975.12	25.67	41.03	12.120000000000001	1105.07	53.22	70.65	520.51	1216.7000000000003	1212.2699999999998	1260.8100000000002	875.8399999999999	713.8700000000001	98.25999999999999	167.99	115.94	1864.76	1810.5	1713.5	19.6	889.8800000000001	12.5	99.0	450.43	115.5	746.01	3716.0300000000007	263.0	2506.0	2891.58	2147.5	175.67000000000002	17.28	354.5	39.13	29.0	49.85	177.34	122.42	474.73999999999995	32.0	20.25	257.89	1020.2499999999999
EC:1.14.11.18	9.0	8.0	3.0	535.3299999999999	523.1700000000001	558.5799999999999	0.0	1.0	0.25	7.33	3.25	0.0	5.0	33.25	5.66	16.0	18.5	3.0	0.0	3.17	0.0	3.0	0.0	2.0	0.0	147.4	1.0	13.0	72.33	4.0	27.0	687.8	30.0	198.0	4.0	4.0	0.67	0.25	0.0	3.33	0.0	2.32	2.92	1.0	49.47	0.0	1.0	23.529999999999998	37.0
EC:1.14.11.2	54.17	38.92	34.83	271.37	290.59000000000003	374.13	12.0	0.0	2.64	50.41	24.5	2.0	70.33	169.57999999999998	103.33	103.17	82.83	43.41	13.0	23.92	24.25	1645.42	1757.58	1659.5	10.25	221.22	34.47	49.0	151.07999999999998	105.11	732.0	1590.0	932.96	2020.0	2856.1	2081.75	46.42	28.18	318.5	2.58	3.5	10.07	98.42	39.57	77.33	8.0	5.0	42.03	115.0
EC:1.14.11.21	0.0	0.0	0.0	0.0	0.0	0.0	0.0	0.0	0.0	0.0	0.0	0.0	0.0	0.0	0.0	0.0	0.0	0.0	0.0	0.0	0.0	0.0	0.0	0.0	0.0	0.0	0.0	0.0	0.0	0.0	0.0	0.0	0.0	0.0	0.0	0.0	0.0	0.0	0.0	0.0	0.0	0.0	0.0	0.0	0.0	0.0	0.0	0.0	10.0
EC:1.14.11.33	74.53	107.72999999999999	94.15	1179.7500000000002	811.74	862.14	7.42	30.02	4.45	917.2499999999998	28.97	43.8	318.49999999999994	794.32	834.8199999999999	824.4099999999999	797.1199999999999	795.68	64.92999999999999	97.22999999999999	103.10000000000001	224.86	43.400000000000006	42.6	6.0	345.13	3.25	28.17	50.91	76.2	394.28	429.3	145.6	1068.0	37.53	128.9	402.42	7.720000000000001	268.33	11.15	12.2	16.39	140.4	57.49	147.48999999999998	7.0	8.5	89.03	776.93
EC:1.14.11.39	0.0	0.0	0.0	0.0	0.0	1.0	0.0	0.0	0.0	0.0	0.0	0.0	0.0	1.0	0.0	1.0	0.0	0.0	1.0	0.0	1.0	0.0	0.0	0.0	0.0	3.0	0.0	0.0	1.0	0.0	1.0	1.0	17.0	0.0	0.0	0.0	0.0	0.0	0.0	0.0	0.0	0.0	0.0	0.0	0.0	0.0	0.0	0.0	10.0
EC:1.14.11.47	131.15	160.48	126.81	2569.4100000000003	1877.2	1992.4800000000002	19.25	38.95	6.99	1172.3300000000002	47.3	70.77000000000001	541.4899999999999	1163.21	1205.9100000000003	1408.07	846.76	778.21	119.64999999999999	156.57	136.58	1903.99	1846.89	1735.17	24.31	875.1700000000001	7.5	132.82999999999998	279.05	167.17000000000002	924.97	1885.6300000000003	293.5	3046.0	2882.66	2266.75	816.6600000000001	20.39	761.0	84.27	50.86	56.21	268.15999999999997	128.66	251.72	29.0	10.25	137.73000000000002	1945.17
EC:1.14.12.1	9.5	10.5	3.5	302.5	168.5	193.14999999999998	5.5	1.5	3.5	69.65	5.0	2.5	31.37	105.05000000000001	80.83	77.13	51.17	23.82	8.5	8.0	9.7	2.0	0.5	9.5	1.2000000000000002	219.6	0.5	10.5	135.1	8.0	35.0	1234.0	0.0	810.0	31.5	0.0	0.0	0.0	12.0	15.2	4.0	6.0	4.0	0.5	96.0	2.0	0.0	43.0	14.0
EC:1.14.12.10	18.16	65.22	35.72	2087.76	1694.56	1842.7	16.16	19.119999999999997	3.5	403.78	30.66	39.44	282.15999999999997	706.9	700.3	656.86	346.02000000000004	270.29999999999995	38.18000000000001	62.88000000000001	39.22	20.46	55.78	47.7	18.4	603.0	7.5	132.5	371.09999999999997	91.9	226.2	2193.5200000000004	164.2	2136.0	61.56	59.3	117.0	28.0	96.0	53.46	57.4	35.14	125.4	109.9	153.6	40.0	21.0	76.46	889.8000000000001
EC:1.14.12.12	0.0	0.0	0.0	0.0	2.0	0.0	0.0	0.0	0.0	0.0	0.0	0.0	0.0	0.0	0.0	0.0	0.0	0.0	0.0	0.0	0.0	0.0	0.0	0.0	2.0	0.0	0.0	0.0	6.0	0.0	0.0	6.0	0.0	0.0	0.0	4.0	0.0	2.0	0.0	6.0	2.0	2.0	0.0	0.0	0.0	0.0	0.0	0.0	62.0
EC:1.14.12.13	0.0	0.0	0.0	0.0	0.0	0.0	0.0	0.0	0.0	0.0	0.0	0.0	0.0	0.0	0.0	0.0	0.0	0.0	0.0	0.0	0.0	0.0	0.0	0.0	0.0	7.0	0.0	0.0	12.0	0.0	0.0	17.0	0.0	0.0	0.0	0.0	0.0	0.0	0.0	0.0	0.0	0.0	0.0	0.0	1.0	0.0	0.0	1.0	0.0
EC:1.14.12.15	0.0	0.0	0.0	0.0	0.0	0.0	0.0	0.0	0.0	0.0	0.0	0.0	0.0	0.0	0.0	0.0	0.0	0.0	0.0	0.0	0.0	0.0	0.0	0.0	0.0	0.0	0.0	0.0	0.0	0.0	6.0	24.0	0.0	207.0	0.0	0.0	0.0	0.0	0.0	0.0	0.0	0.0	0.0	0.0	0.0	0.0	0.0	0.0	5.0
EC:1.14.12.17	130.37	228.74	162.61000000000004	2779.47	2455.870000000001	2712.73	27.17	54.040000000000006	13.09	2253.2499999999995	55.21	75.32	664.3800000000001	2353.4499999999994	2358.21	1670.500000000001	2724.14	3434.7099999999996	149.62	224.07000000000002	244.48999999999992	334.28000000000003	203.55	149.42	34.81	1487.75	121.23000000000002	393.41999999999996	558.99	447.84999999999997	1376.47	3242.1399999999994	3732.61	1142.0	161.95	542.24	1109.8600000000001	90.06	1190.52	109.62	82.98	74.60000000000001	297.95	180.78	303.8	266.5	159.42000000000002	255.76	2880.5200000000004
EC:1.14.12.19	5.5	12.5	7.5	104.0	85.0	87.49	3.5	1.5	3.5	78.99000000000001	5.0	0.5	13.5	73.49000000000001	49.5	56.5	36.5	26.99	4.5	3.0	0.5	400.0	18.5	21.5	4.0	168.5	0.5	6.5	85.5	8.0	137.0	576.0	0.0	358.0	3.5	2.0	2.0	0.0	5.0	7.5	2.0	5.5	40.0	14.5	42.0	2.0	4.0	16.0	163.34
EC:1.14.12.22	0.0	0.0	0.0	0.0	0.0	0.0	0.0	0.0	0.0	0.0	0.0	0.0	0.2	1.4	1.0	0.8	0.0	0.0	0.0	0.0	0.2	0.0	0.0	0.0	0.2	0.6000000000000001	0.0	0.0	0.6	0.0	0.0	12.0	0.0	0.0	0.0	0.0	0.0	0.0	0.0	0.2	0.0	0.0	0.0	0.0	0.0	0.0	0.0	0.0	0.0
EC:1.14.12.4	0.0	0.0	0.0	0.0	0.0	0.0	0.0	0.0	0.0	0.0	0.0	0.0	0.0	0.25	0.0	0.0	0.0	0.0	0.0	0.0	0.0	0.0	0.0	0.0	0.0	0.25	0.0	0.5	0.0	0.0	4.0	0.25	0.0	0.0	0.0	1.0	0.0	0.0	0.0	0.0	0.0	0.0	0.0	0.0	0.0	0.0	0.0	0.0	0.0
EC:1.14.12.7	0.0	0.0	0.0	0.0	0.0	0.33	0.0	0.0	0.0	1.33	0.0	0.0	0.67	1.33	0.33	3.33	0.67	0.0	0.0	0.0	0.0	0.0	0.0	0.0	0.0	5.0	0.0	0.0	0.0	0.0	0.0	19.0	0.0	0.0	0.0	0.0	0.0	0.0	0.0	0.0	0.0	0.0	0.0	0.0	0.0	0.0	0.0	1.0	0.0
EC:1.14.13.1	50.620000000000005	69.82	56.92	317.75	300.45	340.35999999999996	6.5	9.540000000000001	2.5	287.96000000000004	13.0	8.94	117.71999999999998	402.36999999999995	347.58000000000004	321.65000000000003	335.66	376.39	16.230000000000004	42.41000000000001	43.980000000000004	15.33	18.83	28.5	6.4	256.09000000000003	4.5	11.67	133.32	66.5	307.14	1166.29	261.5	1332.0	52.5	51.83	42.0	9.75	57.0	11.4	4.0	8.57	85.95	50.38	70.34	4.0	5.0	37.53	356.0
EC:1.14.13.10	0.0	0.0	0.0	0.0	0.0	0.0	0.0	0.0	0.0	0.0	0.0	0.0	1.0	3.0	4.0	0.0	0.0	0.0	0.0	0.0	1.0	0.0	0.0	0.0	0.0	0.0	0.0	0.0	1.0	0.0	0.0	0.0	0.0	0.0	0.0	0.0	0.0	0.0	1.0	0.0	0.0	0.0	0.0	0.0	0.0	0.0	0.0	0.0	0.0
EC:1.14.13.106	0.0	0.0	0.0	0.0	0.0	2.0	0.0	0.0	0.0	0.0	0.0	0.0	0.0	2.0	1.0	0.0	0.0	0.0	0.0	0.0	0.0	0.0	0.0	0.0	0.0	0.0	0.0	0.0	0.0	0.0	0.0	36.25	0.0	0.0	0.0	0.0	0.0	0.0	0.0	0.0	0.0	0.0	0.0	0.0	1.0	0.0	0.0	4.0	0.0
EC:1.14.13.107	0.0	5.0	1.0	10.0	18.0	24.0	0.0	0.0	0.0	1.0	0.0	0.0	16.0	27.0	14.0	21.0	16.0	4.0	1.0	1.0	2.0	0.0	0.0	0.0	0.0	6.0	0.0	0.0	4.0	6.0	133.0	7.0	17.0	68.0	0.0	10.0	0.0	0.0	11.0	0.0	0.0	0.0	1.0	0.0	0.0	1.0	0.0	4.0	7.0
EC:1.14.13.113	8.58	26.91	19.66	1262.8600000000001	780.43	832.78	12.72	11.85	1.87	617.4999999999999	21.72	26.83	167.39	346.16999999999996	396.05	479.69	423.32	409.62999999999994	35.72	59.34	46.410000000000004	9.58	11.749999999999998	10.75	7.0	40.5	1.25	19.25	35.290000000000006	14.0	42.12	81.83	1.0	68.0	13.33	4.0	54.33	6.0	24.0	8.37	10.0	4.140000000000001	30.58	19.49	3.45	10.0	3.0	1.5	306.5
EC:1.14.13.114	1.0	0.0	0.0	11.67	9.0	9.33	0.0	0.0	0.0	1.33	2.0	0.0	5.34	5.33	2.33	7.0	1.67	1.0	0.0	1.0	1.0	2.0	0.0	0.0	0.0	19.0	0.0	0.0	15.5	0.0	10.25	82.5	13.5	0.0	2.0	1.5	0.0	0.25	1.5	0.0	0.0	0.0	0.0	0.0	12.5	0.0	0.0	10.0	15.0
EC:1.14.13.127	49.08	60.41	42.16	621.82	618.06	653.3000000000001	5.08	5.0600000000000005	1.75	200.29	16.83	12.72	90.33999999999999	387.2100000000001	268.25	239.85	223.54000000000002	141.76999999999995	11.89	32.21	29.71	218.34	26.16	30.25	12.0	623.5200000000001	0.25	36.75	275.25	56.0	305.0	2614.0699999999997	164.5	1427.0	31.08	32.25	66.84	9.5	54.5	5.41	3.5	9.559999999999999	88.67	30.25	163.95	13.0	9.0	88.89	293.0
EC:1.14.13.129	37.25	55.25	55.75	2032.62	1512.58	1490.5	7.25	11.0	5.0	442.58000000000004	18.5	17.25	108.25	207.32999999999998	223.0	229.75	342.14	276.33	32.5	53.64	39.0	9.0	9.0	6.0	1.0	87.0	3.25	13.0	20.5	49.0	248.0	339.64	34.0	833.0	16.0	32.75	42.0	6.140000000000001	36.25	2.25	2.0	8.0	22.5	18.25	58.0	5.5	5.0	30.5	272.5
EC:1.14.13.133	0.0	0.0	0.0	0.0	0.0	0.0	0.0	0.0	0.0	0.0	0.0	0.0	0.0	1.0	0.0	0.0	2.0	0.0	0.0	0.0	0.0	0.0	0.0	0.0	0.0	22.11	0.0	0.0	11.0	0.0	0.0	46.0	0.0	0.0	0.0	0.0	0.0	0.0	0.0	0.0	0.0	0.0	0.0	0.0	1.0	0.0	0.0	1.0	0.0
EC:1.14.13.141	0.0	8.0	3.0	36.83	48.0	53.5	0.0	0.0	0.0	1.0	0.0	0.0	7.0	52.67	47.0	17.0	25.17	12.0	2.0	4.33	7.0	0.34	0.0	4.0	0.0	17.5	0.0	0.0	11.17	2.0	2.0	26.59	98.0	272.0	8.0	14.0	32.0	0.0	21.0	0.0	3.0	0.0	5.0	4.0	0.34	0.0	6.0	4.0	22.0
EC:1.14.13.142	0.0	12.0	4.0	40.0	72.0	76.0	2.0	0.0	1.0	10.0	1.0	0.0	14.4	87.8	83.0	27.6	40.0	18.0	3.0	7.0	11.4	0.0	0.0	4.0	2.4	98.7	0.0	1.0	50.2	9.0	30.0	188.0	115.0	477.0	20.0	26.0	32.0	2.0	34.0	10.4	8.0	6.0	7.0	4.0	32.0	1.0	8.0	17.0	102.0
EC:1.14.13.148	22.5	37.67	28.5	28.17	61.17	38.0	1.0	2.1100000000000003	0.0	10.0	0.0	1.11	9.309999999999999	14.15	19.939999999999998	31.3	6.28	4.0	0.11	3.61	4.2	1.5	7.5	1.17	1.2	17.18	0.0	4.5	5.93	3.17	55.0	95.25	60.0	0.0	7.0	8.0	15.0	3.0	7.0	8.2	12.0	8.0	11.0	8.5	1.0	5.0	1.0	0.0	154.34
EC:1.14.13.149	92.06	182.44	165.96	2915.94	2924.4000000000005	3013.9000000000005	14.06	29.78	8.84	761.1	28.66	50.42000000000001	378.2799999999999	1218.38	1256.58	1040.24	716.92	631.34	43.0	113.88000000000001	131.12000000000003	444.72	47.019999999999996	42.36	23.4	1673.5800000000004	48.94	76.5	308.18	191.44	854.44	3023.5800000000004	2689.62	1168.0	94.76	510.29999999999995	1093.68	47.34	1395.6599999999999	31.7	25.4	37.14	84.24	43.220000000000006	290.13999999999993	1.0	9.0	158.72	1205.92
EC:1.14.13.151	0.0	0.0	0.0	0.0	0.0	0.0	1.0	0.0	1.0	1.0	2.0	0.0	0.0	3.0	2.0	0.0	2.0	0.0	0.0	1.0	0.0	0.0	0.0	0.0	0.0	2.0	0.0	0.0	0.0	0.0	0.0	36.0	0.0	0.0	0.0	0.0	0.0	0.0	0.0	0.0	0.0	0.0	2.0	0.0	0.0	1.0	0.0	0.0	0.0
EC:1.14.13.163	0.0	0.0	0.0	0.0	0.0	0.0	0.0	0.0	0.0	0.0	0.0	0.0	0.0	3.0	0.0	0.0	0.0	0.0	0.0	0.0	0.0	0.0	0.0	0.0	0.0	0.0	0.0	0.0	0.0	0.0	0.0	4.0	0.0	0.0	0.0	0.0	0.0	0.0	0.0	0.0	0.0	0.0	0.0	0.0	0.0	0.0	0.0	0.0	0.0
EC:1.14.13.165	28.09	68.55	45.66	252.57000000000002	521.64	694.06	4.43	14.5	4.64	1160.89	14.5	11.25	187.23000000000002	1074.71	1090.7999999999997	486.86000000000007	1589.4299999999998	2317.4100000000003	55.33	67.66	101.46	71.13000000000001	73.42999999999999	52.44	20.11	282.35999999999996	113.79	232.0	284.75	298.06	765.81	1508.9800000000002	3357.5800000000004	272.86	164.66	257.83	295.86	68.52	243.44	10.97	20.83	14.469999999999999	45.25	31.57	35.69	237.5	144.17000000000002	124.0	812.95
EC:1.14.13.172	2.0	2.0	0.0	4.0	6.0	5.0	0.0	0.0	0.0	2.0	2.0	0.0	0.0	16.0	4.0	2.0	3.0	1.0	0.0	4.0	0.0	1.0	0.0	2.0	0.0	12.0	0.0	12.0	4.0	14.0	49.0	208.0	59.0	423.0	10.0	2.0	26.0	0.0	18.0	0.0	0.0	0.0	2.0	0.0	32.0	0.0	0.0	17.0	22.0
EC:1.14.13.185	0.0	0.0	0.0	0.0	0.0	0.0	0.0	0.0	0.0	0.0	0.0	0.0	0.0	0.0	0.0	0.0	0.0	0.0	0.0	0.0	0.0	0.0	0.0	0.0	0.0	0.0	0.0	0.0	0.0	0.0	0.0	0.0	0.0	0.0	0.0	0.0	0.0	0.0	0.0	0.0	0.0	0.0	0.0	0.0	0.0	0.0	0.0	0.0	0.0
EC:1.14.13.2	42.08	59.11	48.36	1061.4399999999998	997.36	1027.83	7.08	20.910000000000004	4.75	386.35999999999996	18.83	30.75	252.24999999999997	757.78	764.54	580.67	470.1400000000001	485.33	39.76	91.5	80.81000000000002	1650.4	1775.89	1674.35	5.2	339.04999999999995	8.25	28.42	159.72	58.7	574.99	1442.6000000000001	380.6	1444.0	2873.28	2113.48	145.5	6.25	385.0	19.229999999999997	10.7	14.74	125.03	65.45	98.31	6.0	8.0	45.059999999999995	281.15
EC:1.14.13.20	0.0	3.0	3.0	0.0	19.0	30.0	0.0	0.0	0.0	0.0	0.0	6.0	1.2	14.6	5.4	0.0	0.2	0.2	0.0	3.2	1.0	1.0	0.0	0.0	12.0	99.0	0.0	18.0	42.0	18.0	0.0	195.04999999999998	0.0	0.0	1.0	4.0	48.0	9.0	17.0	0.0	0.0	0.0	0.0	0.0	20.0	2.0	3.0	13.0	18.0
EC:1.14.13.200	0.0	0.0	0.0	0.0	1.0	0.0	0.0	0.0	0.0	0.0	0.0	0.0	0.0	5.0	2.0	0.0	0.0	2.0	0.0	0.0	0.0	0.0	0.0	0.0	0.0	0.0	0.0	0.0	0.0	0.0	0.0	0.0	0.0	0.0	0.0	0.0	0.0	0.0	0.0	0.0	0.0	0.0	0.0	0.0	0.0	0.0	0.0	0.0	10.0
EC:1.14.13.22	5.75	26.25	13.25	606.25	456.08	466.57	8.75	1.75	1.75	71.82	9.5	8.25	45.19	105.67999999999999	82.41	84.22999999999999	69.92	39.07	7.25	7.0	6.25	8.67	14.58	8.75	13.0	319.25	1.25	52.25	89.92	37.0	156.5	135.82999999999998	17.0	0.0	13.75	94.0	391.33000000000004	11.0	257.0	7.0	15.0	5.0	25.0	17.25	10.0	24.0	4.0	18.0	412.67
EC:1.14.13.40	10.0	13.0	30.5	672.16	741.6700000000001	743.0	0.0	4.0	0.0	132.33	4.0	2.0	25.0	93.42	64.16	59.0	213.67000000000002	250.5	1.0	10.5	8.0	6.34	0.0	2.0	0.0	150.15	1.0	13.5	64.0	18.0	120.25	785.64	99.5	269.0	12.0	6.5	24.67	0.25	16.5	1.33	0.5	21.57	10.67	5.0	248.30999999999997	2.0	2.0	160.53	86.0
EC:1.14.13.48	0.0	0.0	0.0	0.07	0.0	0.0	0.0	0.0	0.0	0.0	0.0	0.0	0.0	0.0	0.0	0.0	0.0	0.0	0.0	0.0	0.0	0.0	0.0	0.0	0.0	0.07	0.72	0.0	0.0	0.36	0.0	1.36	3.2100000000000004	0.0	0.35	0.0	0.0	0.43	0.0	0.0	0.0	0.0	0.0	0.07	0.0	0.0	0.0	0.0	0.0
EC:1.14.13.49	0.0	0.0	0.0	0.07	0.0	0.0	0.0	0.0	0.0	0.0	0.0	0.0	0.0	0.0	0.0	0.0	0.0	0.0	0.0	0.0	0.0	0.0	0.0	0.0	0.0	0.07	0.72	0.0	0.0	0.36	0.0	1.36	3.2100000000000004	0.0	0.35	0.0	0.0	0.43	0.0	0.0	0.0	0.0	0.0	0.07	0.0	0.0	0.0	0.0	0.0
EC:1.14.13.50	0.0	0.0	0.5	6.0	5.5	7.5	0.0	0.0	0.0	1.0	0.0	0.0	0.5	7.5	3.5	4.0	8.0	0.5	0.0	0.0	0.0	0.0	0.0	0.0	0.0	2.0	0.0	0.0	1.0	3.0	0.0	0.0	0.0	0.0	0.0	0.0	0.0	0.0	7.0	0.0	0.0	0.0	0.0	0.0	0.0	0.0	0.0	1.0	10.0
EC:1.14.13.59	13.43	54.25999999999999	38.66	766.6300000000001	715.17	730.64	8.64	14.7	2.18	386.62	12.22	22.1	160.39	417.49	442.94	417.10999999999996	385.07	436.8	25.580000000000002	40.83	55.2	20.19	23.97	19.77	3.11	157.7	9.11	54.67	104.38	28.59	73.12	555.94	58.5	0.0	24.85	11.73	56.0	4.66	26.33	20.37	20.78	9.14	53.14	34.88	41.349999999999994	17.0	6.0	34.83	438.84000000000003
EC:1.14.13.7	11.33	43.2	29.369999999999997	170.97	249.0	213.78	4.0	10.0	0.33	41.93	5.0	11.33	64.03	337.97	351.9	137.78	133.3	118.22	2.7	42.9	48.87	8.73	17.98	15.6	2.0	143.5	0.0	1.0	48.61	35.95	269.35	370.75	302.1	215.0	34.95	60.57	150.42000000000002	5.33	111.58	14.2	13.2	20.17	3.5	23.92	17.0	1.0	1.25	2.66	324.82
EC:1.14.13.70	0.0	4.0	1.0	14.0	15.0	19.0	0.0	0.0	1.0	1.0	1.0	0.0	2.0	20.0	17.0	5.0	9.0	5.0	1.0	1.0	3.0	0.0	0.0	2.0	0.0	5.0	0.0	0.0	5.0	1.0	1.0	4.0	43.0	68.0	4.0	5.0	16.0	0.0	8.0	0.0	1.0	0.0	2.0	2.0	0.0	1.0	3.0	2.0	11.0
EC:1.14.13.81	0.0	5.7	8.8	13.0	11.7	21.4	2.0	1.0	1.0	6.4	5.0	0.0	3.2	14.4	17.4	11.4	14.9	11.6	0.0	4.2	4.4	0.0	0.0	1.0	0.0	2.0	0.0	0.0	2.0	0.0	105.0	4.0	30.0	329.0	0.0	0.0	0.0	0.0	1.0	1.0	0.0	0.0	0.0	0.0	0.0	1.0	0.0	0.0	7.0
EC:1.14.13.82	42.49	67.47999999999999	42.730000000000004	2889.46	2391.3299999999995	2563.0899999999997	30.52	39.45	12.24	1223.83	66.52	72.49000000000001	574.9999999999999	1353.1099999999997	1356.2	1472.07	1047.04	943.7399999999999	131.77	193.19	156.54	6556.24	7031.41	6633.0	19.8	841.7999999999998	10.0	88.0	433.90000000000003	88.0	1493.74	4087.0500000000006	570.0	2502.0	11413.49	8235.0	115.66	16.0	1129.0	57.62	42.0	30.19	137.91000000000003	116.97999999999999	230.04000000000002	30.0	18.0	108.69	732.4100000000001
EC:1.14.13.83	37.0	53.900000000000006	45.0	470.13	489.59000000000003	585.0	4.0	13.0	5.0	280.33000000000004	10.0	20.2	179.60000000000002	497.66	510.46999999999997	412.34999999999997	392.88	395.08	23.0	62.470000000000006	48.2	13.23	38.82	33.1	2.2	499.10999999999996	7.0	21.67	156.55	99.2	348.1	1235.93	260.1	1928.0	54.95	166.48	328.75	9.25	285.75	13.4	12.2	13.57	82.53	74.45	77.97	3.0	9.25	29.729999999999997	833.85
EC:1.14.13.84	0.0	3.0	0.0	41.0	31.0	44.989999999999995	0.0	0.0	1.0	2.99	1.0	0.0	4.0	14.99	14.0	2.0	7.0	4.99	0.0	1.0	1.0	0.0	0.0	0.0	0.0	1.0	0.0	0.0	2.0	0.0	0.0	0.0	0.0	0.0	1.0	0.0	0.0	0.0	2.0	0.0	0.0	0.0	0.0	0.0	3.0	2.0	0.0	0.0	7.0
EC:1.14.13.9	2.0	5.0	14.0	148.5	170.0	116.0	1.0	2.1100000000000003	0.0	49.0	3.0	1.11	40.11	88.0	67.94	85.5	55.61	41.0	25.11	22.11	23.0	1640.0	1754.0	1651.0	2.0	83.5	0.0	0.0	53.5	3.5	533.0	510.0	92.0	1182.0	2829.0	2052.5	28.0	2.0	260.0	0.0	0.0	13.5	12.5	7.0	138.0	0.0	2.0	85.5	125.0
EC:1.14.14.1	5.0	14.91	10.33	90.74	208.42999999999998	318.75	1.0	2.0	0.25	150.75	4.5	4.0	24.83	94.42	84.33	48.0	235.17000000000002	276.75	4.0	6.58	12.75	1.5899999999999999	1.25	4.83	1.25	34.25	6.75	30.0	38.25	49.58	58.75	234.74	293.25	163.0	17.25	14.58	2.42	1.83	33.5	1.58	2.0	4.0	8.92	12.5	18.090000000000003	1.0	4.0	10.0	22.67
EC:1.14.14.11	0.0	0.0	0.0	0.0	3.0	1.0	0.0	0.0	0.0	0.0	0.0	0.0	0.0	0.0	0.0	0.0	0.0	0.0	0.0	0.0	0.0	0.0	0.0	0.0	0.0	0.0	0.0	0.0	0.0	0.0	0.0	0.0	0.0	0.0	0.0	0.0	0.0	0.0	0.0	0.0	0.0	0.0	0.0	0.0	0.0	0.0	0.0	0.0	0.0
EC:1.14.14.12	0.0	5.0	3.0	22.0	41.0	38.5	2.0	0.0	2.0	8.0	2.0	0.0	5.2	51.4	34.0	11.3	22.0	7.0	2.0	6.5	5.7	0.0	0.0	2.0	0.2	155.85	0.0	1.0	51.6	1.0	24.0	291.0	49.0	69.0	13.0	9.0	17.0	1.0	14.0	2.2	3.0	2.0	3.0	2.0	38.0	2.0	8.0	20.0	18.0
EC:1.14.14.3	0.0	12.0	0.0	0.0	0.0	4.0	0.0	0.0	2.0	2.0	0.0	2.0	0.0	0.0	0.0	0.0	2.0	2.0	0.0	0.0	0.0	0.0	2.0	0.0	0.0	0.0	0.0	28.0	0.0	0.0	0.0	0.0	0.0	0.0	0.0	0.0	0.0	0.0	0.0	0.0	0.0	0.0	6.0	4.0	6.0	0.0	0.0	0.0	0.0
EC:1.14.14.5	63.19	127.52999999999999	98.33	2715.78	2075.3599999999997	2443.68	32.67	62.730000000000004	11.2	2101.68	78.6	94.72	641.4799999999999	1569.4699999999998	1634.9499999999998	1618.0000000000005	2001.7600000000002	2060.08	138.11	226.85000000000005	210.49999999999997	224.17000000000002	47.53999999999999	68.66	18.25	718.5700000000002	42.0	126.67	427.59000000000003	218.75	884.9300000000001	3358.2599999999998	1337.75	3077.0	149.32	144.75	123.92	27.3	189.57999999999998	31.1	26.17	25.25	135.94000000000003	115.44000000000001	208.50999999999996	22.0	21.25	101.11999999999999	693.9499999999999
EC:1.14.14.8	0.0	2.0	1.0	7.07	22.0	42.5	0.0	0.0	0.0	0.0	0.0	0.0	2.0	6.0	12.0	3.0	1.0	0.0	0.0	0.5	1.0	0.0	0.0	0.0	0.0	4.07	0.72	0.0	4.0	1.3599999999999999	0.5	57.86	15.21	0.0	1.85	8.0	0.0	0.43	2.0	0.0	0.5	0.0	0.0	1.07	2.5	0.0	0.0	3.0	0.0
EC:1.14.14.9	19.62	33.83	15.770000000000001	304.93999999999994	406.45	531.1	2.2800000000000002	13.45	3.5100000000000002	341.56	9.83	17.019999999999996	133.74999999999997	364.11999999999995	405.23000000000013	372.74999999999994	332.23	351.9499999999999	17.36	45.18000000000001	50.67000000000001	25.130000000000003	35.05	22.77	16.0	242.51000000000002	90.72	43.0	158.70999999999998	192.52	762.51	1643.0800000000002	3412.76	196.0	83.15	145.82999999999998	275.11	57.01	190.61	3.3400000000000003	6.0	3.22	49.949999999999996	22.690000000000005	23.93	233.5	134.75	123.0	316.5
EC:1.14.15.11	0.0	0.0	0.0	0.5	6.5	7.0	0.0	0.0	0.0	0.0	0.0	0.0	0.0	2.0	0.0	0.0	0.0	0.0	0.0	0.0	0.0	0.34	0.0	0.0	0.0	3.5	0.0	0.0	0.17	0.0	0.0	36.25	0.0	0.0	0.0	0.0	0.0	0.0	0.0	0.0	0.0	0.0	0.0	0.0	1.17	0.0	0.0	3.0	0.0
EC:1.14.15.12	0.0	0.0	0.0	13.5	59.5	79.5	0.0	0.0	0.0	0.0	0.0	0.0	2.0	7.5	28.0	5.5	1.0	1.5	0.0	0.0	0.5	0.0	0.0	0.0	0.0	0.5	2.5	0.0	1.0	1.0	69.0	138.0	321.5	0.0	5.0	3.0	0.0	1.5	3.0	0.0	0.0	0.0	0.0	0.0	0.0	0.0	0.0	0.0	0.0
EC:1.14.15.13	0.0	0.0	0.0	14.0	63.5	80.0	0.0	0.0	0.0	0.0	0.0	0.0	0.0	1.5	4.5	0.0	1.0	0.5	0.0	0.0	0.5	0.34	0.0	0.0	0.0	1.0	0.0	0.0	0.17	0.0	5.5	78.25	57.0	0.0	0.0	0.0	0.0	0.0	1.5	0.0	0.0	0.0	0.0	0.0	1.17	0.0	0.0	3.0	0.0
EC:1.14.15.3	9.5	41.5	32.5	731.83	556.66	584.84	9.5	6.5	1.5	94.5	11.0	13.75	115.12	272.91999999999996	277.89	264.92	86.7	62.11	15.5	26.7	18.5	16.34	29.16	24.0	11.0	337.65	5.5	79.5	150.67000000000002	81.0	275.0	454.26	134.0	465.0	49.5	125.0	436.33	13.0	282.0	20.33	22.0	12.4	43.67	61.5	44.8	15.0	7.0	22.2	584.1700000000001
EC:1.14.15.7	18.75	24.25	12.75	252.75	183.62	257.5	1.75	2.75	0.75	45.0	3.5	4.25	87.85	237.57000000000002	191.15	194.35	34.78	18.2	6.25	14.870000000000001	3.65	8.0	14.25	21.75	2.4	268.85	0.25	10.25	144.85000000000002	40.0	46.3	1253.5000000000002	67.0	667.0	25.75	19.0	47.0	1.0	27.0	14.8	2.5	11.07	24.0	22.25	101.47	5.0	4.0	49.03	299.5
EC:1.14.16.1	85.59	92.5	73.92	783.38	747.59	746.4599999999999	6.0	13.11	5.25	200.82999999999998	15.75	22.11	236.01999999999998	482.76	475.7699999999999	494.64000000000004	199.49	155.11	42.11	47.89	42.78	1675.9099999999999	1804.31	1699.27	11.559999999999999	516.27	9.86	70.0	203.57999999999998	133.84	962.3	1561.8999999999999	332.25	3573.0	2864.02	2191.48	370.42	20.08	490.0	54.88	29.28	43.57	182.36999999999998	100.42	273.66	18.0	9.0	136.9	1161.0
EC:1.14.17.3	0.0	0.0	0.0	0.0	0.0	0.0	0.0	0.0	0.0	0.0	0.0	0.0	0.0	1.0	0.0	0.0	0.0	0.0	0.0	0.0	0.0	0.0	0.0	0.0	0.0	0.0	0.0	0.0	0.0	0.0	26.0	0.0	0.0	58.0	0.0	0.0	0.0	0.0	0.0	0.0	0.0	0.0	0.0	0.0	0.0	0.0	0.0	0.0	2.0
EC:1.14.18.1	3.0	5.0	13.0	348.0	364.0	367.0	0.0	0.0	0.0	1.0	0.0	0.0	3.0	5.0	4.0	7.0	3.0	1.0	0.0	1.0	0.0	0.68	0.0	1.0	0.0	6.5	0.0	0.0	1.17	1.5	0.0	60.33	15.0	197.0	0.0	2.0	4.0	0.0	0.0	0.0	0.0	11.17	2.0	0.0	107.51	0.0	0.0	72.33	3.0
EC:1.14.18.3	0.0	0.0	0.0	0.0	0.0	0.0	0.0	0.0	0.0	0.0	0.0	0.0	3.0	1.0	8.0	6.0	0.0	0.0	0.0	0.0	0.0	0.0	0.0	0.0	0.0	0.0	0.0	0.0	0.0	0.0	0.0	0.0	0.0	0.0	0.0	0.0	0.0	0.0	0.0	0.0	0.0	0.0	0.0	0.0	0.0	0.0	0.0	0.0	0.0
EC:1.14.19.1	96.75	132.25	102.0	2121.9300000000003	1866.65	1832.2	14.5	8.5	4.5	292.58	27.25	18.5	185.10999999999999	449.58000000000004	369.84	467.51000000000005	270.92	170.66	71.5	65.0	51.5	3324.13	3561.52	3363.75	22.11	743.44	4.5	203.07999999999998	372.24	133.0	1465.55	2314.12	390.5	4559.0	5710.25	4208.5	549.3299999999999	22.25	884.25	64.43	48.03	46.49	167.17000000000002	74.97	285.91999999999996	33.0	7.0	180.03	1403.17
EC:1.14.19.2	26.0	54.989999999999995	50.33	747.99	672.6800000000001	608.6700000000001	1.0	1.11	1.0	82.0	0.0	2.1100000000000003	37.11	83.67	77.77	96.33	81.28	59.33	6.11	9.77	11.33	5.67	4.0	2.33	1.0	58.61	1.0	7.0	17.67	20.33	46.0	137.59	56.0	513.0	7.0	21.33	9.0	5.66	45.0	1.0	1.0	6.0	5.0	7.0	48.34	2.0	2.0	27.0	230.67000000000002
EC:1.14.19.20	2.0	3.0	0.0	30.0	18.0	9.0	0.0	1.0	0.0	0.0	0.0	0.0	0.0	1.0	1.5	0.0	0.5	0.0	1.0	0.0	1.0	1.0	1.0	0.0	0.0	0.0	0.0	0.0	0.0	0.0	0.0	0.0	0.0	0.0	0.0	0.0	0.0	0.0	0.0	0.0	0.0	0.0	0.0	1.0	0.0	2.0	0.0	0.0	3.0
EC:1.14.19.3	29.08	72.25	92.17	1249.37	1193.5100000000002	1125.54	8.95	6.44	1.08	158.33	9.5	13.469999999999999	121.52	358.02	307.67	301.01000000000005	170.89999999999998	122.43	52.589999999999996	50.65	52.050000000000004	1650.64	1780.41	1673.75	11.2	188.38000000000002	2.25	62.75	137.07	99.75	822.4200000000001	657.63	278.5	1331.0	2873.5	2098.92	218.25	13.33	353.58	13.53	27.0	35.0	39.67	35.67	256.5	16.0	16.25	171.33	633.29
EC:1.14.19.8	0.0	0.0	0.5	0.0	2.5	3.83	0.0	0.0	0.0	0.0	0.0	0.0	1.5	2.5	2.5	3.0	0.0	0.5	0.0	0.0	0.0	0.0	0.0	0.0	0.0	0.0	0.0	0.0	0.0	0.0	0.0	0.0	0.0	68.0	0.0	0.0	0.0	0.0	0.0	0.0	0.0	0.0	0.0	0.0	0.0	0.0	0.0	1.0	0.0
EC:1.14.19.9	32.5	29.0	30.0	1903.44	1849.57	1669.27	19.0	1.0	4.0	58.33	33.0	10.0	127.0	144.82999999999998	128.5	152.5	70.5	23.33	33.0	61.5	44.0	4903.0	5247.11	4952.0	7.11	147.5	0.0	14.0	53.0	91.0	1268.5	1168.0	348.0	6112.0	8495.0	6154.0	15.0	4.0	860.0	1.0	3.11	13.0	39.39	3.2199999999999998	35.61	14.0	5.0	44.0	125.5
EC:1.14.20.3	0.0	0.0	0.0	2.0	1.34	2.99	0.0	1.6600000000000001	0.0	5.67	0.0	1.67	4.33	6.66	9.0	9.66	2.66	2.67	2.33	2.33	0.66	0.0	0.0	0.0	0.0	0.0	0.0	0.0	0.0	0.0	0.0	0.0	0.0	0.0	0.0	0.0	0.0	0.0	0.0	0.0	0.0	0.0	0.0	0.0	0.0	0.0	0.0	0.0	0.0
EC:1.14.21.7	0.0	0.0	0.0	0.0	0.0	2.0	0.0	0.0	0.0	0.0	0.0	0.0	0.0	2.0	1.0	0.0	0.0	0.0	0.0	0.0	0.0	0.0	0.0	0.0	0.0	0.0	0.0	0.0	0.0	0.0	0.0	32.0	0.0	0.0	0.0	0.0	0.0	0.0	0.0	0.0	0.0	0.0	0.0	0.0	1.0	0.0	0.0	4.0	0.0
EC:1.14.21.9	0.0	0.0	0.0	0.0	0.0	0.0	0.0	0.0	0.0	0.0	0.0	0.0	0.0	0.0	0.0	0.0	0.0	0.0	0.0	0.0	0.0	0.0	0.0	0.0	0.0	0.0	0.0	0.0	0.0	0.0	0.0	0.0	0.0	0.0	0.0	0.0	0.0	0.0	0.0	0.0	0.0	0.0	0.0	0.0	0.0	0.0	0.0	0.0	0.0
EC:1.14.99.1	0.0	0.0	0.0	0.0	0.0	0.0	0.0	0.0	0.0	0.0	0.0	0.0	1.0	3.0	4.0	0.0	0.0	0.0	0.0	0.0	1.0	0.0	0.0	0.0	0.0	0.0	0.0	0.0	0.0	0.0	0.0	0.0	0.0	0.0	0.0	0.0	0.0	0.0	1.0	0.0	0.0	0.0	0.0	0.0	0.0	0.0	0.0	0.0	0.0
EC:1.14.99.39	0.0	0.0	0.0	0.0	0.0	0.0	0.0	0.0	0.0	0.0	0.0	0.0	3.0	1.0	8.0	6.0	0.0	0.0	0.0	0.0	0.0	0.0	0.0	0.0	0.0	0.0	0.0	0.0	0.0	0.0	0.0	0.0	0.0	0.0	0.0	0.0	0.0	0.0	0.0	0.0	0.0	0.0	0.0	0.0	0.0	0.0	0.0	0.0	0.0
EC:1.14.99.44	3.09	23.919999999999995	8.5	61.04	91.82	123.92	4.0	9.5	0.39	470.58	6.0	7.25	83.67	517.01	527.58	235.25	884.1	1216.75	6.33	10.41	28.99	2.88	8.53	5.6	0.0	35.42	0.11	29.0	3.0	27.42	9.67	4.1	60.5	68.0	1.27	9.39	17.0	3.33	24.330000000000002	6.5	11.33	2.25	6.0	0.5	0.44	1.0	2.67	0.0	11.0
EC:1.14.99.46	3.2	14.729999999999999	18.080000000000002	919.4000000000001	521.02	593.4599999999999	9.08	14.690000000000001	1.12	754.4899999999999	20.58	25.21	178.98999999999998	381.35	437.34999999999997	498.89000000000004	626.35	664.0500000000001	30.880000000000003	66.39	58.120000000000005	196.58	3.3600000000000003	6.0	3.0	15.99	1.25	4.0	10.659999999999998	10.0	183.87	29.21	80.0	1129.0	13.58	7.25	3.33	0.14	25.25	3.62	0.0	2.0	27.7	10.37	7.82	2.0	2.0	5.5	84.58
EC:1.14.99.48	20.92	58.519999999999996	40.83	196.47999999999996	346.52	464.79	5.43	15.5	3.72	1166.1999999999998	13.0	13.25	174.45	1066.41	1045.35	457.46999999999997	1553.43	2270.11	54.33	65.74	99.25999999999999	59.540000000000006	47.29	38.05	13.36	255.89999999999998	113.75999999999999	217.0	232.5	269.84000000000003	392.45	780.55	1161.59	468.86	96.97999999999999	193.75000000000003	270.72	61.949999999999996	207.54999999999998	13.44	23.83	16.689999999999998	38.5	41.14	38.44	11.0	12.67	7.0	716.78
EC:1.14.99.50	0.0	4.0	2.5	18.33	33.5	31.0	0.0	2.0	0.0	127.0	0.0	1.0	8.5	42.17	47.5	19.0	190.17	239.5	0.0	2.33	6.0	3.34	0.0	1.0	0.0	264.61	0.0	0.0	15.17	11.0	0.0	83.59	2.0	68.0	2.0	73.0	325.0	0.0	220.0	2.0	1.0	0.0	1.0	0.0	2.34	0.0	0.0	5.0	97.0
EC:1.15.1.1	2098.08	2930.96	3222.1899999999996	9442.5	9052.739999999996	9542.990000000003	4786.820000000001	5984.610000000001	5234.329999999999	4471.72	4118.85	6011.28	5740.619999999999	5368.77	5512.5199999999995	4590.89	5344.219999999999	5543.15	5597.29	5623.44	5971.66	10072.480000000001	9929.470000000001	9801.029999999999	6039.95	5052.179999999999	6139.799999999999	2700.5099999999998	3083.8000000000006	3087.4199999999996	8510.12	10701.660000000002	11901.14	14082.58	13279.689999999999	10903.480000000001	4475.21	6056.759999999999	5111.17	5947.519999999998	6039.84	6045.720000000001	6256.0	6150.329999999999	6390.05	6494.0	6294.09	6432.489999999999	7694.49
EC:1.15.1.2	100.67	89.43	89.67	54.0	32.010000000000005	50.51	1170.0	1.0	731.37	18.0	1906.39	0.14	14.12	27.5	19.560000000000002	99.0	30.57	17.619999999999997	69.0	152.0	43.96	1330.0	1464.0	1265.36	3.0	2903.17	3.4	3436.5	3519.95	3385.29	977.86	207.52	213.54999999999998	29.0	1147.76	1590.53	2788.0	40.33	2927.33	93.7	12.0	10.25	57.629999999999995	25.75	18.21	13.0	4.5	1.2	872.54
EC:1.16.1.1	7.83	21.559999999999995	16.72	200.45	158.32999999999998	172.5	2.7600000000000002	17.38	6.0	395.28	6.91	28.21	228.45000000000005	823.02	892.02	621.7399999999999	419.97999999999996	509.87999999999994	21.29	30.520000000000003	52.9	202.82000000000002	29.64	16.27	5.97	321.5	11.82	41.67	34.23	21.4	202.7	84.91	64.77000000000001	1165.8600000000001	88.3	203.99	393.67	10.43	324.5	8.73	14.18	5.25	49.56	15.22	10.44	1.0	5.0	3.0	277.85
EC:1.16.1.3	24.7	31.53	16.78	884.9800000000002	492.15	561.87	5.42	19.02	3.12	662.4899999999998	18.97	34.019999999999996	230.44	448.84	508.7600000000001	646.4399999999997	438.33	423.55999999999995	49.42999999999999	66.5	67.33	220.16	30.03	26.5	7.11	12.7	1.25	60.33	15.86	7.5	214.98	127.45	61.0	887.0	3.58	7.25	13.33	6.14	9.75	53.72	18.78	16.810000000000002	118.45	47.589999999999996	25.93	5.0	1.25	1.5	109.58
EC:1.16.1.9	1.2	6.53	7.78	809.58	445.13999999999993	495.59	5.220000000000001	12.830000000000002	1.12	631.4399999999998	17.72	23.38	156.63	340.55999999999995	385.63000000000005	477.4	416.13	408.82999999999987	31.590000000000003	51.550000000000004	49.400000000000006	201.41	10.17	11.0	2.0	8.99	0.25	1.0	5.99	0.0	93.01	47.879999999999995	1.0	179.0	0.5800000000000001	0.25	1.0	0.14	0.25	2.62	0.0	1.1400000000000001	32.7	12.37	6.82	0.0	1.25	0.5	73.58
EC:1.16.3.1	363.87	444.48999999999995	373.15999999999997	4646.27	3774.5099999999998	4054.96	1156.03	57.480000000000004	732.26	1482.47	1893.33	96.36	849.5300000000001	1942.0900000000006	1939.9199999999994	2025.7400000000005	1365.3999999999999	1245.8400000000001	254.52	403.73	241.95999999999995	6527.84	6871.74	6357.84	62.12	4357.719999999999	38.5	3797.92	4217.219999999999	3797.59	3574.9799999999996	4972.459999999999	1950.75	9346.0	9814.83	8119.33	3689.08	92.39	4399.25	213.03	114.14	122.23	569.61	312.40999999999997	562.3500000000001	299.0	159.25	406.49	3913.0200000000004
EC:1.16.3.2	202.7	308.40999999999997	316.23	2313.07	2097.1600000000003	2027.9500000000003	1135.8500000000001	45.29	727.99	1928.8700000000001	1851.0200000000002	52.68	474.61999999999995	1696.6400000000003	1749.9899999999998	1382.8100000000006	2352.7099999999996	2858.5799999999995	181.57	316.84	265.32	1568.06	1554.47	1341.7399999999998	27.97	3365.85	53.96	3820.25	3776.31	3624.77	2441.1099999999997	1022.4	939.97	1665.86	1292.94	1862.58	3109.83	77.82000000000001	3307.16	152.67000000000002	54.730000000000004	58.06	193.95	104.09	177.18	22.5	17.67	65.0	2147.13
EC:1.16.8.1	1.0	10.0	7.0	13.0	27.8	37.0	0.0	1.0	0.0	19.6	1.0	1.2	35.2	120.65	122.0	83.6	39.2	36.2	4.800000000000001	2.8	8.4	0.0	0.0	0.0	0.0	0.75	0.0	0.5	2.0	0.5	33.0	11.25	12.0	58.0	2.0	1.0	0.0	0.0	0.0	0.0	0.0	0.0	1.0	1.0	1.0	0.0	1.0	1.0	21.0
EC:1.17.1.1	79.0	86.17	67.0	1018.83	854.9300000000001	976.95	4.0	14.0	3.0	155.32999999999998	10.0	19.0	172.4	436.78	391.06	386.29999999999995	167.7	109.2	15.0	41.54	15.2	39.0	40.5	41.17	7.2	863.08	7.0	101.0	265.76	126.17	219.25	1970.1799999999998	237.5	1541.0	50.0	203.5	661.6700000000001	7.25	448.5	25.53	10.0	34.239999999999995	109.87	59.2	251.64000000000001	5.0	5.0	141.56	1305.0900000000001
EC:1.17.1.2	293.96	464.08	411.61	3491.18	3376.969999999999	3578.4900000000002	1200.6000000000001	71.10000000000001	749.46	2197.6199999999994	1978.7700000000002	93.52000000000001	844.9000000000003	2865.32	2881.58	2195.050000000001	2655.4	3028.8099999999995	249.18	444.33999999999986	376.21	3340.61	3438.1	3086.15	57.92	5071.78	129.94	4062.34	4288.61	3958.7200000000003	4870.41	4908.41	3929.23	5741.860000000001	4265.4800000000005	4431.38	4724.11	145.06999999999996	4805.32	262.53	106.65	101.0	402.95000000000005	232.28	420.11	288.5	165.5	323.79	4676.3099999999995
EC:1.17.1.4	434.03999999999996	487.85999999999996	420.84	8327.519999999999	7222.409999999999	7729.939999999999	2293.5	108.02000000000001	1446.28	2909.76	3765.16	128.1	1096.5	2801.5100000000007	2734.91	2316.4200000000005	3560.6	3702.68	357.09999999999997	773.1	481.0399999999999	11205.18	11692.66	10821.5	41.4	7736.139999999999	38.0	6935.18	7799.7699999999995	7246.0	4918.28	8924.5	1893.9099999999999	12769.0	16654.9	13816.32	5502.02	110.6	7658.66	163.12	73.34	85.06	471.36	317.14	501.78	55.0	41.5	216.7	3603.08
EC:1.17.1.8	5932.59	5882.22	5906.929999999999	5211.93	5171.639999999999	5048.570000000001	5978.6	5946.21	5990.16	4720.4	5965.97	5925.210000000001	5427.48	4675.57	4559.15	4458.950000000001	5022.42	4851.11	5898.42	5837.29	5835.219999999999	5960.3099999999995	5911.95	5952.039999999999	5980.42	5812.8499999999985	5915.44	5889.09	5844.44	5809.0599999999995	5794.41	5183.03	5149.23	6392.860000000001	5480.35	5413.63	5904.44	5944.74	5786.499999999999	5932.529999999999	5982.48	5971.179999999999	5883.649999999999	5907.78	5903.299999999999	6001.0	5993.67	5982.259999999999	4877.250000000001
EC:1.17.2.1	4.0	5.0	3.0	215.13000000000002	131.98999999999998	180.14000000000001	1.2	5.2	0.0	45.12	6.0	8.8	94.48	186.3	216.51999999999998	194.12	71.21000000000001	37.4	9.0	31.97	17.6	5.800000000000001	4.0	2.0	0.0	83.5	2.0	1.0	73.30000000000001	16.0	60.75	561.0999999999999	94.5	183.0	17.0	14.5	39.0	1.75	25.5	6.0	2.0	5.97	10.0	16.0	45.77	1.0	1.0	27.729999999999997	52.0
EC:1.17.3.2	0.0	0.0	0.0	0.0	0.0	0.0	0.0	0.0	0.0	0.0	0.0	0.0	0.0	0.0	0.0	0.0	0.0	0.0	0.0	0.0	0.0	1.0	0.0	0.0	0.0	0.0	0.0	0.0	0.0	0.0	0.0	0.0	0.0	0.0	0.0	0.0	0.0	0.0	0.0	0.0	0.0	0.0	0.0	0.0	0.0	0.0	0.0	0.0	0.0
EC:1.17.4.1	13260.08	13131.31	13427.519999999999	12602.61	12077.74	12008.1	15464.9	17777.360000000004	16430.08	11116.019999999999	13929.239999999998	17736.49	15319.970000000003	10758.759999999998	10585.07	10220.86	11551.56	11086.800000000003	16998.72	16704.36	17081.92	13632.63	12896.629999999997	13589.429999999998	17900.76	11376.13	17731.99	9847.18	10030.08	10236.88	11095.069999999998	13803.75	13068.910000000002	15037.439999999999	11214.92	10877.9	10884.82	17731.719999999998	10941.169999999998	17343.3	17831.71	17833.93	17394.699999999993	17575.69	17557.499999999996	17685.0	17819.34	17744.050000000003	12060.130000000001
EC:1.17.4.2	5884.09	5727.26	5781.77	1907.24	1999.49	1831.9000000000005	7076.42	5906.6900000000005	6695.44	3243.0499999999997	7735.22	5879.160000000001	4854.5599999999995	2458.95	2389.6799999999994	3193.5100000000007	3368.5999999999995	2515.89	5832.56	5803.58	5681.21	5473.57	5394.32	5407.2	5938.11	6891.359999999999	5822.13	8845.58	8716.890000000001	8637.11	4349.67	1721.9799999999998	1473.5099999999998	1909.0	3509.4100000000003	4198.07	6984.16	5908.8099999999995	6874.299999999999	5908.609999999999	5913.86	5915.14	5709.249999999999	5779.91	5697.259999999999	5732.5	5835.17	5742.9	1949.8000000000002
EC:1.17.5.1	0.0	0.0	0.0	0.0	0.0	0.0	0.0	0.0	0.0	0.0	0.0	0.0	0.0	0.0	0.0	0.0	0.0	0.0	0.0	0.0	0.0	0.0	0.0	0.0	0.0	0.0	0.0	0.0	0.0	0.0	0.0	0.0	0.0	0.0	0.0	0.0	0.0	0.0	0.0	0.0	0.0	0.0	0.0	0.0	0.0	0.0	0.0	0.0	0.0
EC:1.17.7.1	293.96	462.08	409.11	3484.51	3368.5499999999993	3563.62	1200.6000000000001	71.10000000000001	749.46	2197.6199999999994	1974.7700000000002	92.52000000000001	838.4000000000003	2826.82	2872.08	2171.050000000001	2630.6199999999994	3025.3099999999995	249.18	439.37999999999994	375.21	3335.61	3439.1	3085.15	57.92	4922.379999999999	129.94	4064.34	4217.36	3952.7200000000003	4777.41	4231.08	3854.73	5506.860000000001	4263.9800000000005	4425.88	4641.11	144.06999999999996	4796.32	253.53	104.65	96.42999999999999	400.95000000000005	231.28	373.81000000000006	288.5	163.5	304.26	4589.43
EC:1.17.7.3	293.96	462.08	409.11	3484.51	3368.5499999999993	3563.62	1200.6000000000001	71.10000000000001	749.46	2197.6199999999994	1974.7700000000002	92.52000000000001	838.4000000000003	2826.82	2872.08	2171.050000000001	2630.6199999999994	3025.3099999999995	249.18	439.37999999999994	375.21	3335.61	3439.1	3085.15	57.92	4922.379999999999	129.94	4064.34	4217.36	3952.7200000000003	4777.41	4231.08	3854.73	5506.860000000001	4263.9800000000005	4425.88	4641.11	144.06999999999996	4796.32	253.53	104.65	96.42999999999999	400.95000000000005	231.28	373.81000000000006	288.5	163.5	304.26	4589.43
EC:1.17.99.1	0.0	0.0	0.0	61.0	71.17	71.33	0.0	0.0	3.0	3.33	4.0	0.0	0.2	29.6	4.4	0.0	10.53	0.53	0.0	3.37	1.0	0.0	0.0	0.0	0.0	129.9	0.0	0.0	57.0	1.0	0.0	542.6	6.0	0.0	1.0	1.0	0.0	0.0	1.0	0.0	0.0	1.57	0.0	0.0	27.470000000000002	3.0	1.0	10.53	7.0
EC:1.17.99.6	1681.76	1663.7599999999998	1927.8899999999996	3794.68	3376.2400000000002	3585.7300000000005	5866.46	5888.090000000001	5922.88	2461.57	5841.78	5884.97	4745.349999999999	2618.4499999999994	2634.24	2126.960000000001	2689.4999999999995	3335.44	5399.009999999999	5362.2699999999995	5561.57	5915.159999999999	5843.079999999999	5903.58	5967.67	5508.789999999999	5904.29	5384.25	5692.54	5652.4	2982.5399999999995	4565.56	4240.58	4850.86	5389.24	5237.08	4810.69	5925.58	5452.339999999999	5783.469999999999	5953.61	5947.209999999999	5832.8499999999985	5857.86	5834.589999999999	5987.0	5984.42	5945.23	4060.52
EC:1.18.1.1	28.5	39.870000000000005	21.55	865.42	687.0999999999999	714.22	7.75	15.75	7.75	185.9	11.5	25.25	160.67000000000002	296.86	342.63	317.8	141.27	106.38	24.25	27.4	19.25	28.17	53.58	35.67	13.6	623.88	7.25	60.5	121.45	108.17	239.3	487.85999999999996	91.0	986.0	28.5	206.0	745.3299999999999	10.0	481.25	31.0	31.25	20.75	62.45	55.7	39.0	17.0	7.0	20.2	1185.2600000000002
EC:1.18.1.2	282.29	452.60999999999996	394.45	3464.22	2896.6099999999997	2979.6000000000004	1208.92	68.18	749.07	1411.06	1983.7700000000002	103.10000000000001	824.1999999999999	2268.51	2282.6	2029.3700000000008	1608.4499999999998	1351.43	226.92999999999998	423.5499999999999	311.8	3279.1200000000003	3424.87	3103.75	45.96	4413.87	27.46	3847.3399999999997	4129.4	3778.41	3427.0199999999995	3952.7300000000005	2122.6499999999996	5103.0	4188.46	4138.79	4251.83	83.37	4246.38	268.40000000000003	126.65	117.2	429.37000000000006	260.16	470.73	69.0	37.25	263.59000000000003	4310.1900000000005
EC:1.18.1.3	32.2	100.23	75.33	931.6300000000001	832.74	824.09	14.280000000000001	18.14	4.75	457.81	31.83	29.130000000000003	235.13000000000002	860.2099999999998	729.75	534.22	588.3399999999999	557.0400000000001	31.48	94.67	88.48000000000003	218.46	46.24	40.75	8.4	1027.88	8.25	42.92	364.04	108.5	654.0	2929.01	369.5	2123.0	110.08	149.82999999999998	433.0	12.25	393.5	26.479999999999997	31.5	22.060000000000002	68.94999999999999	77.13	203.47999999999996	19.0	21.0	114.39	955.34
EC:1.18.1.7	1.0	1.0	0.0	1.0	7.0	4.0	0.0	1.0	0.0	2.0	0.0	0.0	2.0	14.0	9.0	5.0	1.0	1.0	0.0	1.0	0.0	0.0	0.0	4.0	2.0	2.0	1.0	3.0	4.0	12.0	16.0	61.0	89.0	306.0	14.0	8.0	13.0	1.0	17.0	3.0	1.0	1.0	1.0	0.0	6.0	0.0	1.0	6.0	38.0
EC:1.18.6.1	309.14	293.0	289.64	64.54	162.87	178.96999999999997	3364.0	6.0	2152.11	91.28999999999999	5445.75	5.0	28.65	181.55	181.47	144.07999999999998	340.89000000000004	167.65000000000003	192.0	469.27	166.13	3869.0	4320.0	3722.6	6.0	8859.35	4.2	10121.0	10532.35	10027.5	635.0	1445.8799999999999	673.23	0.0	3368.72	4668.950000000001	7154.5	114.99	8568.9	73.1	12.0	8.76	159.39000000000001	51.75	83.63000000000001	24.0	7.5	32.589999999999996	238.88
EC:1.2.1.10	2487.55	3836.669999999999	4109.3099999999995	1980.23	2083.3100000000004	2043.5600000000006	5887.93	5914.700000000001	5964.8099999999995	3099.89	5814.47	5883.660000000001	4817.149999999999	2555.149999999999	2542.8099999999995	2830.770000000001	3058.5200000000004	2112.45	5487.900000000001	5488.6	5633.400000000001	4336.569999999999	3943.0299999999997	4153.25	5952.070000000001	4927.0	5884.44	5243.83	5358.610000000001	5239.19	2236.0899999999997	3161.8799999999997	2476.49	719.86	2484.43	2944.6499999999996	4551.08	5900.41	4621.0599999999995	5786.349999999999	5910.61	5916.55	5686.779999999999	5775.91	5763.86	5723.5	5837.92	5778.5599999999995	776.56
EC:1.2.1.11	5954.92	5904.79	5907.419999999999	4987.84	5136.41	5002.92	5980.93	5946.5199999999995	5990.91	4851.61	5969.8	5933.18	5488.9	4763.93	4661.360000000001	4599.470000000001	5103.48	4935.099999999999	5899.0599999999995	5835.419999999999	5835.179999999999	5968.259999999999	5930.36	5974.529999999999	5978.17	5836.039999999999	5915.69	5831.17	5855.009999999999	5836.469999999999	5718.46	5152.05	4930.4800000000005	5810.860000000001	5485.31	5408.29	5947.19	5946.57	5790.829999999999	5951.379999999999	5992.65	5995.099999999999	5925.589999999999	5938.28	6036.389999999999	6000.0	5994.17	6054.759999999999	5169.86
EC:1.2.1.12	6046.72	6115.6399999999985	6101.679999999999	7681.1	7558.39	7515.120000000001	6003.19	6007.880000000001	6006.439999999999	7175.289999999998	6024.830000000001	6012.7300000000005	6265.99	7498.249999999999	7561.2699999999995	6623.1900000000005	7877.629999999998	8224.05	6059.37	6086.119999999999	6122.379999999999	6311.85	6155.8499999999985	6138.379999999999	6031.01	8259.16	6035.48	6142.84	6403.349999999999	6336.160000000001	7298.069999999999	8077.73	8617.32	8895.72	5724.99	6354.5599999999995	8637.05	6046.4800000000005	7894.55	6103.349999999999	6088.429999999999	6080.070000000001	6185.309999999999	6105.99	6240.429999999999	6261.5	6147.84	6252.289999999999	8548.99
EC:1.2.1.16	5693.68	5147.389999999999	5031.73	8372.39	7753.65	7877.999999999999	4832.45	6026.23	5261.2699999999995	6235.36	4125.34	6057.52	6250.990000000001	7247.3099999999995	7066.400000000001	6498.3099999999995	6349.63	6043.200000000001	5907.929999999999	5912.28	5977.560000000001	4839.319999999999	4549.94	4799.08	5975.959999999999	4712.820000000001	5896.08	2315.27	2785.39	2590.39	4399.85	9357.38	5538.26	9520.0	4379.280000000001	4164.5	4165.43	5906.69	3835.24	5853.280000000001	6015.64	6004.44	6042.919999999999	6014.01	6251.779999999999	6000.5	6020.0	6186.3	6254.62
EC:1.2.1.18	236.83	300.32000000000005	241.85000000000002	3364.1	2998.19	3364.12	28.92	59.31	16.34	1529.8600000000001	66.67	90.78999999999999	860.88	2320.65	2418.7799999999997	2093.42	1721.9399999999998	1737.7999999999997	138.54000000000002	254.32000000000002	231.29999999999993	1779.98	1963.4599999999998	1840.0700000000002	41.07	2700.0099999999993	108.72000000000001	311.17	636.75	514.93	2762.24	5168.050000000001	4241.56	6402.0	3067.13	2954.0699999999997	2431.84	87.73	2341.56	151.32999999999998	80.09	93.52000000000001	415.36	236.87	536.9200000000001	264.0	159.25	387.15	3658.88
EC:1.2.1.19	3.7	5.03	4.78	871.2600000000002	509.65	594.6999999999999	3.5300000000000002	15.980000000000002	4.12	500.8	10.33	24.86	166.63000000000002	375.3299999999999	416.4000000000001	460.06999999999994	355.99	339.67	37.82	51.11000000000001	52.21000000000001	207.16	23.03	20.5	2.8	45.669999999999995	2.25	3.5	27.61	14.5	121.18	375.64	1.5	646.0	9.58	19.5	15.83	3.14	7.75	8.17	3.5	2.0	69.85	48.269999999999996	19.82	1.0	3.25	2.4	82.33
EC:1.2.1.2	418.86	710.75	627.5799999999999	7937.439999999999	6422.2699999999995	7443.789999999998	1173.25	140.61	761.3700000000001	5332.109999999999	1961.56	224.45999999999998	1698.5699999999997	5251.829999999997	5386.040000000002	4494.77	6125.81	6707.629999999998	398.00999999999993	733.24	665.6400000000001	2314.92	1787.8299999999997	1535.51	54.15	6008.9800000000005	132.5	3913.5	4647.290000000001	4223.42	4473.61	8593.550000000001	5584.7	9251.0	1465.16	2619.4799999999996	5027.01	169.32999999999998	4816.45	286.78000000000003	134.79	165.78	774.8700000000001	496.32	695.7800000000001	275.0	174.84	378.18	5928.73
EC:1.2.1.20	5689.48	5139.859999999999	5021.95	7461.59	7225.53	7286.65	4825.030000000001	6008.2	5257.15	5534.79	4107.62	6026.17	6041.28	6811.19	6577.999999999999	5918.2	5860.73	5578.24	5864.17	5852.869999999999	5919.02	4636.11	4539.769999999999	4786.08	5973.76	4636.870000000001	5893.83	2307.27	2741.3300000000004	2587.39	4035.84	8940.270000000002	5536.26	7759.0	4375.700000000001	4148.25	4150.43	5906.55	3826.99	5850.009999999999	6014.64	6001.9	6004.659999999999	6000.44	6227.659999999999	6000.5	6017.75	6178.4	6136.04
EC:1.2.1.21	7.87	41.9	25.060000000000002	998.9300000000002	576.5400000000001	659.83	9.33	13.280000000000001	0.17	935.0699999999998	24.08	22.689999999999998	143.63	384.67999999999995	365.60999999999996	441.66	1141.6	1291.7200000000003	47.13	82.08999999999999	67.14	205.98	24.64	15.6	2.0	164.89	4.25	0.0	106.57000000000001	21.2	512.41	783.6999999999999	98.6	482.0	26.529999999999998	21.15	17.33	4.390000000000001	25.75	10.2	9.2	6.82	27.7	31.13	52.67	0.0	5.25	17.029999999999998	111.98
EC:1.2.1.22	7.87	41.9	25.060000000000002	998.9300000000002	576.5400000000001	659.83	9.33	13.280000000000001	0.17	935.0699999999998	24.08	22.689999999999998	143.63	384.67999999999995	365.60999999999996	441.66	1141.6	1291.7200000000003	47.13	82.08999999999999	67.14	205.98	24.64	15.6	2.0	164.89	4.25	0.0	106.57000000000001	21.2	512.41	783.6999999999999	98.6	482.0	26.529999999999998	21.15	17.33	4.390000000000001	25.75	10.2	9.2	6.82	27.7	31.13	52.67	0.0	5.25	17.029999999999998	111.98
EC:1.2.1.24	19.2	39.53	40.78	912.5800000000002	535.34	593.9899999999999	5.220000000000001	17.830000000000005	4.12	697.4399999999998	17.72	32.379999999999995	206.02999999999997	437.56	475.03000000000003	565.1999999999998	483.3299999999999	461.0299999999999	44.59	59.75000000000001	57.60000000000001	207.41	19.17	24.0	2.2	114.83999999999999	2.25	46.0	53.089999999999996	13.0	384.01	352.00999999999993	3.0	1761.0	6.58	18.25	22.0	2.14	13.25	4.82	2.0	13.14	49.9	25.57	136.32	0.0	3.25	76.7	421.58000000000004
EC:1.2.1.26	0.0	0.0	0.0	0.0	0.0	0.0	0.0	0.0	0.0	0.0	0.0	0.0	0.0	3.0	0.0	0.0	2.0	0.0	0.0	0.0	0.0	0.0	0.0	0.0	0.0	8.0	0.0	0.0	7.83	0.0	0.0	50.0	0.0	0.0	0.0	0.0	0.0	0.0	0.0	0.0	0.0	0.17	0.0	0.0	2.17	0.0	0.0	1.33	0.0
EC:1.2.1.27	236.83	300.32000000000005	241.85000000000002	3364.1	2998.19	3364.12	28.92	59.31	16.34	1529.8600000000001	66.67	90.78999999999999	860.88	2320.65	2418.7799999999997	2093.42	1721.9399999999998	1737.7999999999997	138.54000000000002	254.32000000000002	231.29999999999993	1779.98	1963.4599999999998	1840.0700000000002	41.07	2700.0099999999993	108.72000000000001	311.17	636.75	514.93	2762.24	5168.050000000001	4241.56	6402.0	3067.13	2954.0699999999997	2431.84	87.73	2341.56	151.32999999999998	80.09	93.52000000000001	415.36	236.87	536.9200000000001	264.0	159.25	387.15	3658.88
EC:1.2.1.28	28.0	27.5	21.0	268.50000000000006	191.51	192.67	4.0	1.31	0.0	72.12	11.0	5.140000000000001	45.4	209.14999999999998	150.76000000000002	149.60000000000002	92.19	59.07	22.810000000000002	41.34	28.29	1638.84	1760.5	1656.5	4.0	243.9	0.0	13.0	123.17	8.0	335.75	1146.89	143.5	548.0	2841.0	2052.5	17.0	1.25	265.5	1.0	0.0	2.74	84.0	23.0	80.48	7.0	3.0	35.86	54.0
EC:1.2.1.3	3213.02	3405.9999999999995	3900.83	6373.75	7009.730000000001	7669.339999999999	9440.97	11793.8	10402.570000000002	5491.61	7983.3	11761.0	9478.460000000001	6718.96	6350.939999999999	4099.870000000001	8004.38	10015.16	10681.900000000001	10619.619999999997	11257.249999999998	8880.56	8963.38	9394.48	11945.49	7226.990000000001	11968.12	4282.85	5408.94	5223.49	7567.48	16884.14	16921.71	6788.4400000000005	8932.939999999999	8088.429999999999	5446.7	11882.49	6238.259999999999	11436.36	11873.1	11873.000000000002	11563.58	11761.220000000001	11952.29	12852.0	12525.34	12473.93	9007.59
EC:1.2.1.32	8.0	11.0	5.5	71.89999999999999	104.5	132.32999999999998	1.0	3.0	1.0	10.33	3.0	2.0	11.83	75.83	43.33	25.17	17.5	3.83	1.0	3.5	2.0	4.0	3.0	2.0	3.0	117.21999999999998	15.719999999999999	2.0	89.83	19.86	49.5	706.6599999999999	198.21	220.0	6.85	15.5	3.67	7.43	11.0	5.33	2.5	7.9	6.17	4.07	39.3	1.0	2.0	23.7	106.5
EC:1.2.1.38	563.5899999999999	1221.8799999999999	1189.2599999999998	4311.939999999999	4033.5999999999995	4125.54	1203.6000000000001	67.21000000000001	750.4100000000001	1906.1599999999999	1982.89	95.21000000000001	870.8300000000002	2653.1399999999994	2697.88	2240.9900000000002	2095.79	2209.8099999999995	244.42000000000002	420.33999999999986	298.96999999999997	3297.81	3420.37	3063.79	53.67	4840.689999999999	129.69	3959.67	4105.02	3893.0499999999997	4695.0	4597.900000000001	4165.7300000000005	6065.860000000001	4335.610000000001	4423.46	4494.280000000001	141.82	4729.339999999999	265.36	113.98	111.85000000000001	429.32000000000005	245.03	439.96999999999997	292.0	166.17000000000002	330.09000000000003	3435.3700000000003
EC:1.2.1.39	4.41	9.57	11.07	306.29	236.29000000000002	287.84999999999997	5.359999999999999	12.01	2.87	330.50999999999993	15.66	24.220000000000002	185.06	434.51	469.10999999999996	479.76000000000005	265.6	252.99	23.01	29.58	31.25	200.62	9.690000000000001	9.75	2.8	258.58000000000004	2.25	18.75	127.74000000000001	23.0	152.87	1238.4800000000002	79.5	737.0	17.66	24.5	31.0	3.25	19.5	20.92	7.5	12.57	56.66	42.989999999999995	104.25	2.0	3.25	38.53	138.66
EC:1.2.1.4	85.25	133.45	104.28	2110.45	1931.53	2043.14	15.25	33.91	12.25	328.35999999999996	23.83	44.78	352.65000000000003	977.6	1000.7099999999999	758.7599999999999	421.45	347.69	64.41999999999999	123.72999999999999	90.89000000000001	1661.24	1813.65	1713.35	6.2	1055.58	14.75	62.92	331.02	183.2	678.2	3177.56	443.6	2786.0	2931.78	2335.73	624.6700000000001	16.0	759.5	43.53	19.869999999999997	36.239999999999995	74.07000000000001	105.15	325.98	7.0	12.0	164.76000000000002	1586.65
EC:1.2.1.41	2581.67	3881.129999999999	4091.09	4101.540000000001	4093.1099999999988	3992.78	5949.03	5923.6	5981.19	3451.82	5930.97	5910.1	5167.539999999999	3471.3099999999995	3429.38	3491.7000000000007	3184.34	2496.1499999999996	5551.9800000000005	5560.15	5650.98	5900.6	5845.57	5908.339999999999	5974.639999999999	5599.7699999999995	5916.29	5544.42	5637.19	5614.8	5223.91	4763.549999999999	4424.8	5722.719999999999	5514.41	5393.93	5543.94	5939.669999999999	5626.169999999999	5894.529999999999	5959.26	5950.429999999999	5862.74	5883.449999999999	5861.47	5983.5	5981.5	5963.459999999999	3679.8700000000003
EC:1.2.1.43	97.0	71.0	70.0	22.0	6.5	24.0	1120.0	0.0	716.0	17.0	1813.0	0.0	1.0	25.0	11.0	7.0	23.66	17.0	61.0	146.0	34.0	1282.0	1414.0	1227.3200000000002	3.0	2833.54	5.0	3373.0	3464.2	3336.0	136.0	144.26	138.0	0.0	1114.7	1543.8600000000001	2345.5	38.0	2843.46	6.0	4.0	1.0	45.0	13.0	7.34	8.0	1.0	1.0	72.32
EC:1.2.1.46	15.33	23.0	25.83	431.0	449.51	506.23	3.0	15.32	4.33	261.43	7.66	26.85	175.63	570.8000000000001	594.9	363.87	380.89	388.39	21.3	54.67	40.470000000000006	16.83	43.83	32.5	1.4	493.84999999999997	6.0	36.84	143.53	97.5	280.5	1232.67	830.0	725.0	37.66	170.32999999999998	352.67	3.33	354.33	14.4	12.34	14.57	32.2	37.87	75.8	4.0	5.0	31.06	668.92
EC:1.2.1.5	0.33	1.6600000000000001	1.6600000000000001	46.33	36.66	41.33	0.33	1.0	0.0	90.67	4.33	5.33	19.33	33.68	40.68000000000001	44.66	60.31999999999999	60.0	4.33	2.0	4.67	0.66	0.66	0.0	0.0	0.0	0.0	0.0	0.0	0.0	0.0	1.0	0.0	0.0	0.33	0.0	0.0	0.0	0.0	0.0	0.0	0.0	2.33	1.0	0.33	0.0	0.0	0.0	0.33
EC:1.2.1.50	0.0	6.0	0.0	0.0	0.0	2.0	0.0	0.0	1.0	1.0	0.0	1.0	0.0	0.0	0.0	0.0	1.0	1.0	0.0	0.0	0.0	0.0	1.0	0.0	0.0	0.0	0.0	14.0	0.0	0.0	0.0	0.0	0.0	0.0	0.0	0.0	0.0	0.0	0.0	0.0	0.0	0.0	3.0	2.0	3.0	0.0	0.0	0.0	0.0
EC:1.2.1.54	14.0	14.17	10.0	953.17	765.5699999999999	884.8	3.0	10.0	3.0	123.0	3.0	16.0	120.80000000000001	221.8	285.4	248.4	109.37	78.2	16.0	40.2	17.6	23.0	36.5	30.17	3.6	517.6299999999999	4.0	11.0	48.129999999999995	62.17	85.0	332.46	52.0	639.0	12.0	175.0	606.0	5.0	407.0	24.6	9.0	13.0	41.4	45.4	33.0	2.0	2.0	5.4	703.0899999999999
EC:1.2.1.59	0.0	4.5	8.0	4.0	2.5	1.33	1.0	0.0	0.0	0.33	2.0	0.0	2.0	7.33	9.0	2.0	0.5	0.33	0.0	0.0	2.0	0.0	2.0	0.0	0.0	0.0	0.0	2.5	1.0	2.0	16.0	1.0	6.0	0.0	0.0	1.0	0.0	0.0	2.0	0.0	0.0	0.0	0.0	0.0	1.0	0.0	0.0	0.0	1.0
EC:1.2.1.60	10.780000000000001	34.64	20.23	323.69	487.64000000000004	440.27000000000004	5.28	12.14	2.45	291.64	13.83	20.210000000000004	153.21999999999997	514.7500000000001	545.05	416.54	286.12	300.26	14.75	51.28000000000001	65.73	9.52	19.259999999999998	17.93	4.2	186.36	6.0	8.17	105.67000000000002	89.86	446.72	962.3399999999999	794.6	620.0	39.78	51.480000000000004	103.84	7.91	110.33	9.85	8.2	11.57	20.950000000000003	12.29	42.12	4.0	5.25	17.86	270.96
EC:1.2.1.65	0.0	1.0	0.0	0.0	1.0	0.0	0.0	0.0	0.0	0.0	0.0	0.0	0.0	0.0	0.0	0.0	0.0	0.0	0.0	0.0	0.0	0.0	0.0	1.0	1.0	1.0	0.0	0.0	3.0	0.0	0.0	3.0	0.0	0.0	0.0	2.0	0.0	1.0	0.0	3.0	1.0	1.0	0.0	0.0	0.0	0.0	0.0	0.0	31.0
EC:1.2.1.68	99.75	142.75	104.5	1584.86	1198.99	1231.27	19.5	17.5	7.5	440.3	33.0	33.7	291.61	634.98	607.75	625.9799999999999	454.38	434.46000000000004	56.3	62.07	48.10000000000001	55.870000000000005	85.27	73.25	27.31	735.6800000000001	7.5	167.25	319.84	153.5	881.55	1736.2100000000003	368.5	3258.0	74.25	154.82999999999998	622.66	28.25	362.25	90.3	67.03	60.24	236.52999999999997	127.17	258.08000000000004	46.0	19.0	152.23000000000002	1590.8400000000001
EC:1.2.1.70	312.59000000000003	485.17999999999995	431.4600000000001	3837.26	3616.649999999999	3795.05	1198.6000000000001	67.03999999999999	748.6600000000001	2256.37	1965.9700000000003	86.25999999999999	755.55	2614.54	2656.23	1939.9500000000007	2757.3299999999995	3244.2799999999997	235.12	420.4699999999999	347.67	3319.73	3409.7	3048.12	55.67	4787.689999999999	133.94	3991.67	4156.1900000000005	3981.5499999999997	3001.58	4309.570000000001	4989.73	4535.860000000001	4232.360000000001	4376.38	4226.110000000001	146.06999999999996	4682.219999999999	164.77999999999997	94.73	90.67999999999999	388.32000000000005	202.28	374.30000000000007	288.0	164.17000000000002	298.76	4070.9499999999994
EC:1.2.1.71	56.78	83.61	70.19	2347.6600000000003	1726.1100000000001	1864.1200000000001	17.5	26.78	6.87	913.65	36.8	53.93	400.78	778.78	849.53	997.8499999999997	645.27	580.0	65.34	96.88	82.46000000000001	243.99	76.27	65.42	10.309999999999999	752.21	6.5	104.58	196.21	105.67	491.81	1409.71	125.0	2263.0	33.66	188.25	640.3299999999999	13.14	449.75	78.36999999999999	40.78	46.88	149.84	89.04	206.73	17.0	9.25	107.23	1412.17
EC:1.2.1.72	42.45	46.95	31.53	1619.2099999999998	1003.32	1142.0800000000002	13.17	30.77	5.87	804.4899999999999	24.47	51.27	367.0899999999999	695.8399999999999	800.9100000000001	919.4899999999998	563.9499999999999	518.76	65.68	97.19999999999999	81.78	240.16	60.669999999999995	47.42	13.2	559.1299999999999	6.5	66.58	83.04	85.67	304.48	471.58	104.0	1319.0	20.33	182.25	654.3299999999999	12.14	418.75	72.91999999999999	35.17	33.81	142.76	86.82000000000001	50.32	15.0	6.25	6.7	1088.67
EC:1.2.1.75	0.0	0.0	0.0	0.0	0.0	0.0	0.0	0.0	0.0	0.0	0.0	0.0	0.0	0.0	1.0	1.0	0.0	0.0	0.0	0.0	0.0	0.0	0.0	0.0	0.0	0.0	0.0	0.0	0.0	0.0	0.0	0.0	0.0	0.0	0.0	0.0	0.0	0.0	0.0	0.0	0.0	0.0	0.0	0.0	0.0	0.0	0.0	0.0	0.0
EC:1.2.1.76	0.0	0.0	0.0	0.0	0.0	0.0	0.0	0.0	0.0	0.0	0.0	0.0	1.33	0.0	0.0	8.0	0.0	0.0	1.0	0.0	0.0	0.0	0.0	0.0	0.0	0.0	0.0	0.0	1.0	0.0	271.0	0.0	0.0	0.0	0.0	0.0	70.0	0.0	0.0	0.0	0.0	0.0	0.0	0.0	0.0	0.0	1.0	0.0	0.0
EC:1.2.1.77	0.0	0.0	0.0	0.0	0.0	0.0	0.0	0.0	0.0	0.0	0.0	0.0	0.0	2.0	1.0	0.0	0.0	0.0	0.0	0.0	0.0	0.0	0.0	0.0	0.0	0.4	0.0	0.0	0.0	0.0	6.0	25.8	0.0	207.0	0.0	0.0	0.0	0.0	0.0	0.0	0.0	0.4	0.0	0.0	1.8	0.0	0.0	0.2	5.0
EC:1.2.1.79	5689.48	5139.859999999999	5021.95	7461.59	7225.53	7286.65	4825.030000000001	6008.2	5257.15	5534.79	4107.62	6026.17	6041.28	6811.19	6577.999999999999	5918.2	5860.73	5578.24	5864.17	5852.869999999999	5919.02	4636.11	4539.769999999999	4786.08	5973.76	4636.870000000001	5893.83	2307.27	2741.3300000000004	2587.39	4035.84	8940.270000000002	5536.26	7759.0	4375.700000000001	4148.25	4150.43	5906.55	3826.99	5850.009999999999	6014.64	6001.9	6004.659999999999	6000.44	6227.659999999999	6000.5	6017.75	6178.4	6136.04
EC:1.2.1.8	88.44	209.98	153.89	2381.57	2176.7699999999995	2282.25	24.25	63.99	18.45	2499.57	67.38	96.01	814.28	3084.3700000000003	2943.2299999999996	2005.5200000000004	3113.3899999999994	3831.5499999999993	189.4	271.21999999999997	304.16999999999996	1946.66	1979.2999999999997	1810.0500000000002	28.2	2726.2299999999996	47.15	317.91999999999996	819.25	487.2	1764.25	5129.7	3126.1	2881.0	3020.44	2812.2599999999998	2040.75	45.13	2179.24	111.82000000000001	89.62	56.04	226.25000000000003	156.36	311.65	255.5	166.67000000000002	246.48	3208.08
EC:1.2.1.80	0.0	4.5	5.0	0.0	0.5	0.0	1.0	0.0	0.0	0.0	2.0	0.0	0.0	0.0	0.0	0.0	0.5	0.0	0.0	0.0	0.0	0.0	0.0	0.0	0.0	0.0	0.0	0.0	0.0	0.0	16.0	1.0	6.0	0.0	0.0	0.0	0.0	0.0	0.0	0.0	0.0	0.0	0.0	0.0	0.0	0.0	0.0	0.0	0.0
EC:1.2.1.81	0.0	0.0	0.0	0.0	0.0	0.0	0.0	0.0	0.0	0.0	1.0	0.0	0.0	10.25	0.0	0.0	4.5	0.0	0.0	1.0	0.0	2.0	0.0	0.0	0.0	45.15	0.0	0.5	19.5	0.0	0.0	276.05	0.0	0.0	0.0	1.0	0.0	0.0	0.0	0.0	0.0	0.4	0.0	0.0	12.8	0.0	0.0	3.2	14.0
EC:1.2.1.85	8.0	11.0	5.5	71.89999999999999	104.5	132.32999999999998	1.0	3.0	1.0	10.33	3.0	2.0	11.83	75.83	43.33	25.17	17.5	3.83	1.0	3.5	2.0	4.0	3.0	2.0	3.0	117.21999999999998	15.719999999999999	2.0	89.83	19.86	49.5	706.6599999999999	198.21	220.0	6.85	15.5	3.67	7.43	11.0	5.33	2.5	7.9	6.17	4.07	39.3	1.0	2.0	23.7	106.5
EC:1.2.1.87	9.08	16.91	7.41	119.14999999999999	100.93999999999998	100.42	6.08	2.91	0.75	156.09999999999997	6.83	6.579999999999999	44.08	104.32000000000002	116.74000000000002	141.48000000000002	90.22	88.59	9.890000000000002	9.239999999999998	14.269999999999998	31.66	72.91	82.75	2.2	192.1	3.25	171.25	115.17999999999999	69.0	265.64	330.5	29.0	373.0	47.08	69.0	155.67	2.0	130.0	12.53	3.0	6.0	18.0	7.25	34.33	0.0	2.0	13.0	369.00000000000006
EC:1.2.1.88	218.29000000000002	368.65	287.85	4046.1399999999994	3817.4399999999996	3934.41	31.03	76.03999999999999	17.259999999999998	2540.27	67.55	97.27	930.9300000000003	3382.72	3422.9599999999996	2344.400000000001	2988.4599999999996	3755.45	184.42	287.37	328.80999999999995	2008.5299999999997	1984.56	1822.7799999999997	53.28	1993.0700000000002	144.00000000000003	617.3399999999999	713.5699999999999	656.5899999999999	3592.22	4654.0199999999995	4822.25	6089.719999999999	3209.79	2927.95	1753.61	115.25	1903.32	140.42000000000002	99.98	95.85	351.40000000000003	206.28	382.7600000000001	280.0	164.67000000000002	314.56	3890.6099999999997
EC:1.2.1.9	5.430000000000001	23.099999999999998	21.419999999999998	252.61	346.61	367.47999999999996	4.0	6.0	7.54	65.75	10.72	8.14	39.52	111.59	110.62	83.8	61.15	49.629999999999995	9.0	11.16	12.159999999999998	26.130000000000003	45.86	26.85	5.45	177.69	27.86	42.0	77.35	61.13	314.11	397.6	218.29999999999998	994.0	84.28	103.98	230.75	22.83	117.0	34.45	18.5	19.0	38.45	38.2	40.75	1.0	3.0	8.2	83.5
EC:1.2.1.90	0.0	0.0	3.0	0.0	0.0	0.0	0.0	0.0	0.0	0.0	0.0	0.0	0.0	0.0	0.0	0.0	0.0	0.0	0.0	0.0	0.0	0.0	0.0	0.0	0.0	0.0	0.0	0.0	0.0	0.0	0.0	0.0	0.0	0.0	0.0	0.0	0.0	0.0	0.0	0.0	0.0	0.0	0.0	0.0	0.0	0.0	0.0	0.0	0.0
EC:1.2.1.91	44.53	86.06	69.48	1395.8600000000001	1315.97	1267.51	6.03	12.89	3.2	354.7200000000001	11.33	23.210000000000004	164.63999999999996	515.9099999999999	549.8	451.12	320.79	285.34000000000003	20.0	49.61000000000001	64.23	212.69	17.509999999999998	17.35	6.2	88.21000000000001	1.25	22.75	31.59	44.86	159.97	182.54000000000002	149.1	203.0	25.53	45.15	135.17000000000002	7.66	113.83	13.519999999999998	10.2	8.0	36.95	17.54	29.65	0.5	2.0	14.83	549.5699999999999
EC:1.2.3.3	8919.0	7193.42	7042.58	846.4	1214.75	945.4100000000001	4798.0	5884.67	5240.42	3530.33	4006.5	5842.25	4781.84	2725.67	2555.25	2893.75	3590.09	3606.67	5981.33	5637.33	5563.41	2645.42	2494.83	2881.08	5922.25	1468.85	5796.97	1859.0	1784.75	1987.61	900.25	1211.3600000000001	1680.46	610.0	1181.5500000000002	1129.1100000000001	1591.08	5806.429999999999	1520.9099999999999	5649.75	5871.33	5867.25	5500.25	5684.07	5528.08	5937.0	5958.67	5785.0	652.0000000000001
EC:1.2.4.1	14390.390000000001	14012.199999999999	14679.51	9861.739999999998	11195.880000000001	10806.34	18997.190000000002	23576.79	20893.47	10884.060000000003	15962.759999999998	23509.71	19183.620000000003	12241.530000000002	11780.460000000003	9435.82	11967.46	12715.23	22106.32	21517.530000000002	22314.749999999996	15952.9	15568.39	16729.35	23790.43	10088.179999999998	23493.52	8138.700000000001	8388.549999999997	8847.369999999999	10715.98	16113.079999999996	16449.14	15444.720000000001	13803.269999999999	12259.279999999999	8440.98	23434.43	9957.739999999998	22820.48	23641.91	23636.800000000003	22430.100000000002	23089.17	22818.47	23352.0	23649.84	23290.43	8865.73
EC:1.2.4.2	214.12000000000003	352.95000000000005	285.99	3982.5499999999997	3703.2999999999993	3801.6800000000003	31.17	63.04	15.84	2423.0699999999997	68.3	87.07	848.5300000000003	2856.5499999999993	2870.56	2082.6000000000004	2784.79	3446.12	180.42000000000002	273.34	294.21	2003.4599999999998	1972.4899999999998	1815.54	45.56	1905.5199999999998	100.86	582.3399999999999	676.0199999999999	599.45	2762.1699999999996	4038.1	3919.7999999999997	5689.0	3037.15	2701.3	1601.86	91.38	1799.7699999999998	128.62	94.53	93.27	347.65000000000003	202.96	364.43000000000006	281.0	163.42000000000002	306.89000000000004	3742.7900000000004
EC:1.2.4.4	153.68	263.6	200.32	2834.4	3153.4300000000003	3449.45	22.86	51.11	19.5	2879.65	50.75	51.21	614.2399999999999	2772.1399999999994	2844.8500000000004	1414.6	3823.64	5336.3099999999995	156.17	219.23000000000002	287.62000000000006	212.32999999999998	213.82999999999998	159.38	55.44	2799.649999999999	245.58	547.1800000000001	775.0	828.78	2900.12	4763.22	7075.160000000001	6334.719999999999	382.82	1217.98	2584.7200000000003	169.04	2452.88	74.94	68.13	61.19	189.5	115.98	208.71	490.5	302.34000000000003	323.4	4291.240000000001
EC:1.2.5.1	91.28	143.42	132.43	3223.3	2521.59	2660.5	14.67	43.69	6.45	1314.9699999999998	39.55	64.03999999999999	494.25999999999993	1475.0700000000004	1458.4199999999998	1215.7200000000003	1225.73	1152.5	98.16	184.51999999999998	161.90999999999997	1863.58	1833.9499999999998	1704.6399999999999	8.0	828.62	19.22	169.84	340.80000000000007	163.8	1376.89	3034.4700000000003	1379.01	3121.0	2882.81	2245.65	451.09000000000003	12.04	720.88	31.8	20.52	38.18	76.07	50.309999999999995	231.23	7.0	12.5	121.78999999999999	1200.99
EC:1.2.7.1	1769.71	2307.3199999999997	2721.5399999999995	1218.4400000000003	1128.63	1235.9500000000003	5852.53	5862.9800000000005	5917.73	727.6299999999999	5797.83	5841.330000000001	4211.74	866.86	898.9499999999998	1006.4899999999999	1025.32	686.39	5310.22	5260.59	5482.39	4240.21	4065.8599999999997	4370.84	5933.5	4507.19	5831.7	5607.83	5531.11	5397.87	3646.7599999999998	1395.57	1004.15	589.0	2470.74	2867.93	4745.33	5862.88	4637.58	5839.22	5871.25	5874.5	5607.589999999999	5750.37	5574.11	5718.0	5829.25	5673.6	3222.71
EC:1.2.7.11	489.71	699.03	735.2099999999999	1015.08	1677.66	2123.4399999999996	4604.86	61.0	2918.68	2459.1	7479.64	45.64	493.68	2564.24	2595.8999999999996	1584.72	4245.799999999999	5101.72	382.65999999999997	826.4599999999999	553.68	5410.84	5973.799999999999	5188.34	64.22	13757.64	257.36	14452.0	14763.54	14177.23	7696.48	3850.0999999999995	5717.12	1567.72	4921.86	7324.74	12623.72	323.87999999999994	13635.679999999998	324.26	90.66	57.099999999999994	301.34	166.14	159.06	74.0	42.34	59.0	4879.84
EC:1.2.7.3	737.7099999999999	1131.0300000000002	1224.2099999999998	1224.42	2221.3200000000006	2809.4600000000005	6854.86	91.0	4364.179999999999	2579.76	11118.14	66.64	536.84	2843.74	2937.56	1890.72	5320.78	5638.72	526.66	1213.94	830.68	8029.34	8885.800000000001	7762.0	81.72	20073.44	280.36	21440.5	21972.34	21004.23	11450.48	4813.98	6998.62	1625.72	7320.9	10728.54	18742.72	416.37999999999994	19855.88	512.0799999999999	121.16	76.25999999999999	411.18	224.14	205.06	100.0	51.34	65.0	6712.2
EC:1.2.7.4	25.05	135.43	163.54999999999998	72.0	240.02	286.26	3.0	14.0	6.99	38.0	6.14	10.89	4.24	122.75	165.53	27.0	503.99	242.74	8.0	47.76	97.76	8.0	29.5	18.5	2.75	206.65	7.75	31.0	58.4	9.58	222.86	228.58999999999997	384.59999999999997	0.0	47.3	89.15	230.5	8.5	147.6	18.0	0.0	0.5	8.0	12.25	14.0	0.0	1.0	2.0	25.0
EC:1.2.7.5	98.0	71.0	72.5	53.33	14.47	40.86	1121.0	1.0	716.0	17.0	1813.0	0.0	1.0	41.11	13.0	9.25	28.86	28.5	63.0	145.86	36.5	1289.0	1433.5	1253.5	2.0	2887.6	0.0	3403.25	3526.35	3395.0	337.0	263.66	207.0	207.0	1140.22	1582.1	2501.5	37.0	2927.4	14.0	5.0	1.5	54.0	15.5	6.0	8.0	1.0	2.0	270.14
EC:1.2.7.8	123.75	280.25	285.75	2011.57	2028.2500000000002	2196.7599999999998	14.75	29.75	7.25	496.33	24.5	31.75	267.28	776.23	734.24	770.8	1115.3899999999999	900.0799999999999	49.25	112.99000000000001	156.45	1677.67	1788.58	1695.75	15.7	905.6999999999999	20.75	176.75	426.15	166.0	3504.75	3051.81	961.5	3315.0	2964.55	2231.8	738.0	23.25	464.2	129.03	40.5	46.309999999999995	147.67000000000002	109.75	300.61	25.0	15.5	162.39000000000001	1543.19
EC:1.2.98.1	0.0	3.0	0.0	2.0	5.0	12.0	0.0	0.0	0.0	1.0	0.0	0.0	1.0	11.0	8.0	2.0	4.0	3.0	1.0	1.0	2.0	0.0	0.0	0.0	0.0	1.0	0.0	0.0	2.0	0.0	1.0	1.0	17.0	0.0	1.0	4.0	0.0	0.0	8.0	0.0	0.0	0.0	1.0	0.0	0.0	0.0	0.0	0.0	3.0
EC:1.2.99.2	355.47999999999996	494.04	589.76	930.9000000000001	1456.1100000000001	1644.7100000000003	3423.0	25.310000000000002	2174.8199999999997	225.65	5576.28	23.42	124.88999999999999	808.0599999999998	646.2399999999999	427.04999999999995	1188.2	597.1	224.30999999999997	566.09	313.25	3897.34	4324.0	3724.9	34.0	9969.539999999999	101.3	10356.25	10929.56	10336.93	3347.72	5693.4400000000005	3685.7499999999995	3598.0	3509.96	4937.79	8287.51	190.64	9113.1	131.39	21.5	19.92	171.76999999999998	75.0	272.36	36.5	29.5	117.58000000000001	1487.24
EC:1.2.99.5	108.0	136.6	157.4	93.65	155.42999999999998	205.51999999999998	1129.0	12.0	722.25	54.2	1825.0	5.25	27.6	182.61999999999998	167.7	87.37	327.94	157.8	68.0	192.10999999999999	107.2	1322.0	1484.0	1358.0	2.25	3455.25	3.25	3465.5	3758.2000000000003	3438.0	414.0	1212.0	278.0	987.0	1218.62	1731.25	2929.0	40.5	3269.0	20.0	4.0	4.51	45.0	17.25	39.51	8.0	4.0	20.99	807.0
EC:1.2.99.7	0.0	0.0	0.0	0.0	0.0	0.0	0.0	0.0	0.0	0.0	0.0	0.0	1.0	1.0	0.0	5.0	0.0	3.0	0.0	0.0	0.0	0.0	0.0	0.0	0.0	1.7	0.0	0.0	0.2	0.0	0.0	0.6	0.0	0.0	0.2	0.2	67.0	0.0	1.8	5.0	0.0	0.0	0.0	1.0	0.0	0.0	0.0	0.0	8.0
EC:1.20.1.1	0.33	1.6600000000000001	1.6600000000000001	44.33	35.66	37.33	0.33	1.0	0.0	89.67	4.33	5.33	19.33	36.68	39.68000000000001	44.66	56.31999999999999	60.0	4.33	3.0	5.67	0.66	0.66	0.0	0.0	0.0	0.0	0.0	0.0	0.0	0.0	1.0	0.0	0.0	0.33	0.0	0.0	0.0	0.0	0.0	0.0	0.0	2.33	1.0	0.33	0.0	0.0	0.0	0.33
EC:1.20.4.1	6339.8	6929.8099999999995	6909.009999999999	9392.07	8855.44	8863.52	6000.69	6023.0	6005.679999999999	7635.369999999999	6032.849999999999	6023.69	6354.679999999999	7689.479999999999	7884.63	6743.299999999999	8269.239999999998	8957.529999999999	6081.53	6089.21	6109.950000000001	6304.12	6058.579999999999	6080.7699999999995	6018.45	7253.6399999999985	6015.660000000001	6055.75	6408.45	6276.509999999999	7193.459999999999	8937.419999999998	9075.109999999999	10175.720000000001	5790.81	6010.719999999999	7047.19	6039.3	6769.579999999999	5979.899999999999	6039.08	6050.48	6179.219999999999	6142.869999999999	6313.449999999999	6264.0	6156.59	6277.0599999999995	7995.760000000001
EC:1.20.4.3	0.0	17.36	14.530000000000001	110.46	182.51	142.24	0.0	4.0	1.0	13.799999999999999	0.0	4.25	30.62	205.97	170.9	61.95	80.72	66.55	4.2	13.73	12.7	2.24	25.82	15.93	1.0	101.2	0.0	12.5	37.620000000000005	26.36	129.85	120.34	75.6	68.0	12.95	42.980000000000004	38.75	1.33	110.25	2.2	8.7	4.0	4.0	6.25	3.84	1.0	4.25	8.0	183.18000000000004
EC:1.20.9.1	0.0	0.0	0.0	0.0	2.0	3.0	0.0	0.0	0.0	0.0	0.0	0.0	4.0	6.0	4.0	6.0	0.0	0.0	2.0	1.0	5.0	0.0	0.0	3.0	1.0	1.0	1.0	3.0	1.0	5.0	0.0	9.0	67.0	95.0	9.0	5.0	0.0	0.0	8.0	0.0	0.0	0.0	0.0	0.0	0.0	0.0	1.0	1.0	0.0
EC:1.21.4.1	57.0	338.0	391.0	109.0	621.5	742.02	5.0	44.0	16.25	101.0	15.0	26.25	15.0	345.75	465.75	67.5	1264.73	601.0	20.0	120.48	246.5	10.0	33.0	43.0	11.25	491.25	21.25	205.5	164.0	69.0	290.0	722.23	1126.5	0.0	106.72	206.25	399.5	22.5	300.0	20.0	30.0	25.0	10.0	26.25	30.0	0.0	0.0	5.0	102.02
EC:1.21.4.2	61.0	309.5	384.0	124.0	534.75	664.64	10.0	38.0	13.0	93.0	12.0	21.0	12.0	284.0	395.75	68.75	1056.0	526.0	16.0	100.86	216.0	61.0	103.0	183.27999999999997	21.0	750.86	38.0	319.25	329.75	202.0	221.0	729.75	1146.5	0.0	189.74	372.64	794.0	21.0	653.64	16.0	27.0	20.0	16.5	33.0	29.36	0.0	0.0	4.0	1640.92
EC:1.21.4.4	15.0	74.0	90.0	29.0	113.0	140.26	2.0	7.0	3.25	22.0	3.0	5.25	4.0	54.75	79.75	16.0	261.15	122.0	4.0	24.24	49.5	9.0	19.0	34.32	3.25	162.59	7.25	53.0	62.0	48.0	124.0	183.65	234.5	0.0	37.0	77.91	157.5	4.5	124.66	7.0	12.0	10.0	4.0	7.25	7.34	0.0	0.0	1.0	299.41
EC:1.21.98.1	3.0	4.0	3.0	217.44999999999996	274.58000000000004	249.17000000000002	49.0	4.0	15.25	36.33	92.25	3.0	18.0	47.92	36.33	67.0	37.5	37.0	6.0	9.33	8.0	31.340000000000003	22.0	1.33	6.0	704.3800000000001	32.72	7.0	57.870000000000005	14.36	7.0	561.88	312.71	0.0	6.55	216.2	675.0	25.68	647.8	17.659999999999997	0.0	4.08	3.92	1.07	47.34	2.0	0.0	25.0	99.17
EC:1.3.1.1	11.84	28.1	24.999999999999996	786.4900000000001	867.57	1023.9100000000001	1.0	11.7	4.51	140.31	5.14	12.06	84.38999999999999	281.10999999999996	277.57	187.46	137.37	109.94999999999999	21.8	33.489999999999995	35.5	405.5	31.83	38.0	14.0	178.72	49.72	17.17	135.0	74.64999999999999	1003.89	1453.3100000000002	1783.2599999999998	829.0	29.23	41.83	129.0	34.68	42.0	12.0	16.0	15.57	61.53	31.77	79.72	1.5	8.5	26.729999999999997	268.06
EC:1.3.1.10	5250.76	4348.95	4447.77	3642.55	3391.3700000000003	3567.2600000000007	5838.51	5883.030000000001	5904.13	2632.01	5770.78	5882.76	4782.009999999999	2851.35	2732.06	2408.5300000000007	3019.76	3642.4199999999996	5678.7	5573.57	5584.0199999999995	4233.28	4038.9699999999993	4236.82	5967.56	5457.529999999999	5904.29	5598.59	5754.01	5679.889999999999	3478.49	4766.63	4250.580000000001	4068.86	2550.49	3112.24	4784.19	5922.41	5101.46	5756.78	5933.33	5935.539999999999	5847.099999999999	5871.639999999999	5954.49	5983.0	5988.42	6040.0599999999995	4020.6399999999994
EC:1.3.1.101	0.0	0.0	3.0	3.33	0.0	0.0	0.0	0.0	0.0	0.0	0.0	0.0	0.0	0.0	0.0	0.0	0.0	0.0	0.0	0.0	0.0	0.0	0.0	0.0	0.0	0.0	0.0	2.5	0.0	0.0	0.0	0.0	0.0	0.0	0.0	0.0	0.0	0.0	0.0	0.0	0.0	0.0	0.0	0.0	0.0	0.0	0.0	0.0	0.0
EC:1.3.1.104	3.0	4.5	2.5	86.28999999999999	238.17	378.72	0.0	2.0	1.22	9.0	0.0	3.0	11.5	46.5	83.5	25.5	31.0	42.0	1.0	6.5	7.0	5.0	3.5	2.0	13.0	120.57	74.22	13.0	52.0	60.86	426.5	784.3	2108.7099999999996	0.0	28.85	76.0	222.0	49.93	123.0	0.0	2.0	1.0	6.0	2.57	3.11	2.5	2.5	0.0	68.39
EC:1.3.1.106	56.0	152.51	157.96	730.3600000000001	796.99	961.64	58.51	27.910000000000004	24.490000000000002	583.8199999999998	117.05	39.870000000000005	273.39	781.22	848.57	754.5599999999998	850.7500000000001	728.93	47.059999999999995	112.52000000000001	131.38	57.33	78.51	54.790000000000006	14.309999999999999	1121.8500000000004	69.08	205.17000000000002	235.17	216.15	1505.2599999999998	2051.0600000000004	1738.3799999999999	2504.8599999999997	183.17999999999998	486.84000000000003	980.61	38.69	891.91	72.24	19.0	19.29	140.24	99.01	107.80000000000001	4.0	13.5	39.93	1078.8600000000001
EC:1.3.1.12	1955.0	2561.1599999999994	2869.89	3359.4799999999996	3402.0499999999993	3451.2400000000002	5859.85	5896.46	5919.66	2898.8999999999996	5838.39	5883.160000000001	4762.48	3018.1200000000003	2960.4900000000002	2271.650000000001	3262.9500000000003	3763.0699999999997	5469.97	5447.639999999999	5641.99	5905.52	5830.34	5890.099999999999	5958.22	5026.919999999999	5898.33	5624.59	5648.51	5647.46	5060.91	4134.450000000001	4404.2300000000005	5052.860000000001	5400.84	5139.7300000000005	4655.61	5921.24	5220.249999999999	5850.579999999999	5933.73	5937.429999999999	5797.699999999999	5833.33	5833.969999999999	5968.0	5983.17	5945.0599999999995	3253.3599999999997
EC:1.3.1.13	0.0	0.0	0.0	38.0	45.0	30.0	0.0	0.0	0.0	0.0	0.0	0.0	0.0	2.0	0.0	0.0	0.0	0.0	0.0	0.0	0.0	0.0	0.0	0.0	0.0	21.0	0.0	0.0	2.0	0.0	0.0	24.0	0.0	0.0	0.0	0.0	0.0	0.0	0.0	0.0	0.0	0.0	0.0	0.0	0.0	1.0	0.0	0.0	0.0
EC:1.3.1.14	4377.7300000000005	4312.62	4043.15	1043.3700000000001	1698.82	1565.4	1287.43	56.17	805.21	3220.51	2042.92	35.64	791.81	2632.54	2634.91	2529.26	3389.5499999999997	3151.64	603.8	650.1800000000001	364.86	1448.08	1586.3599999999997	1349.7699999999998	25.61	3862.09	108.72	3931.5	3877.7	3746.5	3272.33	1842.4200000000003	3623.4199999999996	621.86	1418.02	2131.3199999999997	3692.69	117.34	3822.42	170.42	49.75	43.72	154.83	102.5	89.07000000000001	258.5	149.0	132.2	2372.67
EC:1.3.1.20	0.0	0.0	0.0	0.0	0.0	0.0	0.0	0.0	0.0	0.0	0.0	0.0	0.0	3.0	5.0	3.0	0.0	0.0	0.0	0.0	0.0	0.0	0.0	0.0	0.0	0.0	0.0	0.0	0.0	4.0	0.0	0.0	0.0	0.0	0.0	0.0	0.0	0.0	0.0	0.0	0.0	0.0	0.0	0.0	0.0	0.0	0.0	0.0	0.0
EC:1.3.1.22	254.0	797.0	840.0	69.0	126.0	73.0	0.0	2.0	0.0	81.0	4.0	0.0	22.25	30.0	25.0	97.5	88.25	38.0	29.0	31.0	11.0	2.25	1.0	0.0	1.25	10.5	0.0	16.75	3.0	0.0	737.0	3.0	0.0	136.0	0.0	0.0	111.0	0.0	0.0	30.25	4.25	4.0	21.0	15.0	10.0	3.0	0.0	1.0	22.25
EC:1.3.1.24	0.0	0.0	0.0	0.0	0.0	0.0	0.0	0.0	0.0	0.0	0.0	0.0	0.0	0.0	0.0	0.0	0.0	0.0	0.0	0.0	0.0	0.0	0.0	0.0	0.0	0.0	0.0	0.0	0.0	0.0	1.0	1.0	6.0	0.0	0.0	0.0	0.0	0.0	0.0	0.0	0.0	0.0	0.0	0.0	0.0	0.0	0.0	0.0	0.0
EC:1.3.1.25	12.08	30.61	17.86	1088.88	892.28	964.35	8.08	13.06	4.75	227.39	15.83	25.72	157.58	349.95	364.15	341.43	190.51000000000002	149.64999999999998	24.090000000000003	34.440000000000005	23.61	9.73	27.89	23.85	9.2	245.24999999999997	5.25	68.25	172.55	47.2	159.1	959.26	78.1	1338.0	32.28	43.65	69.5	14.0	45.5	26.73	29.7	18.57	62.2	54.45	71.8	20.0	10.0	32.73	447.40000000000003
EC:1.3.1.28	10.95	30.529999999999998	34.53	1100.02	710.7	842.9900000000001	9.030000000000001	16.79	2.12	747.3199999999999	20.58	30.800000000000004	263.86	644.4100000000001	659.1500000000001	721.8399999999999	535.3	510.9399999999999	58.279999999999994	85.12999999999998	82.05	217.29	26.03	33.75	4.25	68.95	6.25	36.59	83.29	53.25	419.76	496.45	279.75	1352.0	46.08	32.83	19.08	8.64	44.25	25.57	8.5	19.75	77.14	62.62	148.07	4.0	3.25	72.5	253.75
EC:1.3.1.29	0.0	0.0	0.0	0.0	1.0	0.0	0.0	0.0	0.0	0.0	0.0	0.0	0.0	0.0	0.0	0.0	0.0	0.0	0.0	0.0	0.0	0.0	0.0	0.0	1.0	0.0	0.0	0.0	3.0	0.0	0.0	3.0	0.0	0.0	0.0	2.0	0.0	1.0	0.0	3.0	1.0	1.0	0.0	0.0	0.0	0.0	0.0	0.0	31.0
EC:1.3.1.31	0.38	2.0	2.88	6.0	10.76	14.38	1.0	1.0	0.12	1.0	0.0	0.0	5.12	9.25	12.39	26.0	0.12	3.12	0.0	0.38	2.38	12.0	23.0	33.0	1.0	49.0	0.0	159.0	37.0	31.29	119.0	20.57	44.55	372.0	21.26	33.0	81.0	0.0	65.0	5.0	0.0	0.0	4.0	1.0	1.0	0.0	0.0	1.0	145.0
EC:1.3.1.32	3.0	8.7	3.45	25.8	29.5	34.2	0.0	3.0	0.0	5.6	0.0	2.0	6.2	56.8	35.9	12.2	38.05	21.8	3.2	12.4	11.7	0.4	5.65	2.1	0.0	147.15	0.0	0.0	45.2	2.7	1.6	481.8	10.1	0.0	7.2	6.65	7.5	0.0	16.5	0.2	0.7	0.4	0.0	0.0	28.8	0.0	2.0	8.2	55.4
EC:1.3.1.33	0.0	13.5	15.0	0.0	1.5	0.0	3.0	0.0	0.0	0.0	6.0	0.0	0.0	0.0	0.0	0.0	1.5	0.0	0.0	0.0	0.0	0.0	0.0	0.0	0.0	0.0	0.0	0.0	0.5	0.0	46.0	1.0	6.0	0.0	0.0	0.0	0.0	0.0	0.0	0.0	0.0	0.0	0.0	0.0	0.0	0.0	0.0	0.0	0.0
EC:1.3.1.34	74.28	129.95	111.78	2976.55	2343.9900000000002	2437.0699999999997	22.92	37.18	7.95	964.6499999999999	42.3	66.75999999999999	456.21	1029.37	1051.13	1143.17	746.9799999999999	632.9499999999999	109.92999999999999	139.07000000000002	113.7	1900.67	1864.85	1741.92	32.31	1218.96	32.47	163.25	366.46000000000004	211.53000000000003	1479.23	1980.2800000000004	629.21	3008.0	2901.5099999999998	2346.25	1284.33	40.15	1049.33	110.25	79.7	76.63000000000001	225.57	126.28	355.90000000000003	41.0	19.25	203.06	2233.51
EC:1.3.1.43	13.0	35.2	31.8	160.33	172.72	174.12	5.0	5.0	2.0	208.03	12.0	6.2	85.6	232.89000000000004	231.67000000000002	176.00000000000003	297.8	334.83	12.8	28.2	34.8	2.33	2.0	6.0	2.0	50.75	3.0	9.17	30.0	41.5	355.0	389.25	185.0	1230.0	37.0	31.33	11.0	5.0	47.5	4.0	2.0	3.0	9.33	24.0	12.0	2.0	3.0	9.0	174.67000000000002
EC:1.3.1.44	45.0	37.17	28.25	784.24	662.45	599.82	3.09	14.52	5.0	295.09	6.720000000000001	19.27	198.86999999999995	384.96999999999997	373.87	479.03999999999996	229.55	176.51999999999998	47.32	47.07	50.92	1679.5	1823.33	1705.75	9.11	446.03999999999996	3.0	56.33	137.35	55.67	954.6	1341.0700000000002	324.0	2321.0	2848.5	2160.0	298.0	12.0	473.0	79.95	28.45	37.129999999999995	133.86	69.72	121.41	12.0	5.5	44.2	660.8399999999999
EC:1.3.1.45	1.0	3.41	2.83	68.08	126.26	157.92000000000002	1.0	0.0	0.25	18.75	0.5	0.0	5.0	14.25	17.5	7.33	19.5	16.75	1.0	1.75	2.25	12.25	17.25	18.83	0.25	22.090000000000003	4.75	26.0	38.75	36.91	45.75	132.34	117.75	0.0	7.75	4.58	4.75	2.83	11.0	6.25	2.5	4.0	31.25	32.0	21.25	2.0	1.0	3.0	30.0
EC:1.3.1.53	0.0	0.0	0.0	0.0	0.0	0.0	0.0	0.0	0.0	0.0	0.0	0.0	0.0	0.0	0.0	0.0	0.0	0.0	0.0	0.0	0.0	0.0	0.0	0.0	0.0	0.0	0.0	0.0	0.0	0.0	6.0	24.0	0.0	207.0	0.0	0.0	0.0	0.0	0.0	0.0	0.0	0.0	0.0	0.0	0.0	0.0	0.0	0.0	5.0
EC:1.3.1.54	56.0	152.51	157.96	730.3600000000001	796.99	961.64	58.51	27.910000000000004	24.490000000000002	583.8199999999998	117.05	39.870000000000005	273.39	781.22	848.57	754.5599999999998	850.7500000000001	728.93	47.059999999999995	112.52000000000001	131.38	57.33	78.51	54.790000000000006	14.309999999999999	1121.8500000000004	69.08	205.17000000000002	235.17	216.15	1505.2599999999998	2051.0600000000004	1738.3799999999999	2504.8599999999997	183.17999999999998	486.84000000000003	980.61	38.69	891.91	72.24	19.0	19.29	140.24	99.01	107.80000000000001	4.0	13.5	39.93	1078.8600000000001
EC:1.3.1.60	0.0	0.0	0.0	0.0	1.0	0.0	0.0	0.0	0.0	0.0	0.0	0.0	0.0	0.0	0.0	0.0	0.0	0.0	0.0	0.0	0.0	0.0	0.0	0.0	1.0	0.0	0.0	0.0	3.0	0.0	0.0	3.0	0.0	0.0	0.0	2.0	0.0	1.0	0.0	3.0	1.0	1.0	0.0	0.0	0.0	0.0	0.0	0.0	31.0
EC:1.3.1.64	0.0	0.0	0.0	0.0	1.0	0.66	0.0	0.0	0.0	1.6600000000000001	0.0	0.0	0.67	3.66	1.33	3.33	0.67	0.33	0.0	0.0	0.0	0.0	0.0	0.0	0.0	10.0	0.0	0.0	0.0	0.0	0.0	38.0	0.0	0.0	0.0	0.0	0.0	0.0	0.0	0.0	0.0	0.0	0.0	0.0	1.0	0.0	0.0	2.0	0.0
EC:1.3.1.74	0.0	1.2	3.8	13.0	13.2	23.4	1.0	1.0	0.0	5.4	2.0	0.0	5.2	13.4	14.4	12.4	13.4	10.6	0.0	5.2	4.4	0.0	0.0	1.0	0.0	2.0	0.0	0.0	2.0	0.0	88.0	8.0	25.0	329.0	0.0	0.0	0.0	0.0	1.0	1.0	0.0	0.0	1.0	0.0	1.0	0.0	0.0	0.0	17.0
EC:1.3.1.75	0.0	4.5	6.0	9.0	8.5	15.0	2.0	0.0	0.0	1.0	4.0	0.0	1.0	7.0	9.0	8.0	7.5	9.0	0.0	2.0	1.0	0.0	0.0	1.0	0.0	2.0	0.0	0.0	0.0	0.0	5.0	0.0	0.0	1.0	0.0	0.0	0.0	0.0	1.0	1.0	0.0	0.0	0.0	0.0	0.0	0.0	0.0	0.0	0.0
EC:1.3.1.76	243.9	396.3	349.69000000000005	3673.6799999999994	3211.0499999999993	3509.6	1207.88	91.31	754.7	3287.9099999999994	1992.6000000000001	124.9	1034.83	3410.75	3544.07	2706.6500000000015	3900.2699999999986	4667.150000000001	284.15	500.58	442.14999999999986	4928.71	5168.43	4716.9	57.92	4844.869999999999	132.83	4026.08	4106.32	3987.68	3089.17	3914.379999999999	5082.77	4654.860000000001	7064.620000000001	6456.83	4480.77	148.87999999999997	5023.82	195.82999999999998	110.53	98.53	362.06	212.14000000000001	346.02	286.5	166.92000000000002	290.22999999999996	3945.0900000000006
EC:1.3.1.78	0.0	4.5	5.0	0.0	0.5	0.0	1.0	0.0	0.0	0.0	2.0	0.0	0.0	0.0	0.0	0.0	0.5	0.0	0.0	0.0	0.0	0.0	0.0	0.0	0.0	0.0	0.0	0.0	0.0	0.0	16.0	1.0	6.0	0.0	0.0	0.0	0.0	0.0	0.0	0.0	0.0	0.0	0.0	0.0	0.0	0.0	0.0	0.0	0.0
EC:1.3.1.83	0.0	5.7	8.8	13.0	11.7	21.4	2.0	1.0	1.0	6.4	5.0	0.0	3.2	14.4	17.4	11.4	14.9	11.6	0.0	4.2	4.4	0.0	0.0	1.0	0.0	2.0	0.0	0.0	2.0	0.0	104.0	3.0	24.0	329.0	0.0	0.0	0.0	0.0	1.0	1.0	0.0	0.0	0.0	0.0	0.0	1.0	0.0	0.0	7.0
EC:1.3.1.84	0.0	0.0	0.0	0.0	0.0	0.0	0.0	0.0	0.0	0.0	0.0	0.0	0.0	0.0	1.0	1.0	0.0	0.0	0.0	0.0	0.0	0.0	0.0	0.0	0.0	0.0	0.0	0.0	0.0	0.0	0.0	0.0	0.0	0.0	0.0	0.0	0.0	0.0	0.0	0.0	0.0	0.0	0.0	0.0	0.0	0.0	0.0	0.0	0.0
EC:1.3.1.85	4.0	20.2	18.8	60.0	62.7	66.9	2.0	1.0	1.0	7.9	5.0	2.0	13.2	44.4	39.4	38.4	19.4	21.1	1.0	14.7	13.9	2.0	2.0	3.0	1.0	31.0	2.0	0.0	32.0	14.0	232.0	245.0	56.0	609.0	21.0	20.0	11.0	4.0	17.0	3.0	2.0	3.0	6.0	23.0	12.0	0.0	0.0	6.0	147.0
EC:1.3.1.86	0.0	2.0	4.5	27.66	52.0	41.17	0.0	0.0	0.0	0.0	0.0	1.0	1.5	28.84	16.5	8.0	16.34	12.5	0.0	1.6600000000000001	0.0	0.34	2.0	0.0	0.0	34.61	0.0	0.0	6.17	4.0	17.0	99.93	8.0	0.0	2.0	7.0	3.0	0.0	16.0	0.0	1.0	0.0	0.0	2.0	2.51	0.0	1.0	5.0	8.0
EC:1.3.1.87	2.75	6.25	3.75	52.0	42.0	43.25	1.75	0.75	0.75	38.0	1.5	0.25	6.75	34.75	23.25	28.25	18.25	13.0	2.25	1.5	0.25	200.0	9.25	10.75	2.0	84.25	0.25	3.25	42.75	4.0	68.5	288.0	0.0	179.0	1.75	1.0	1.0	0.0	2.5	3.75	1.0	2.75	20.0	7.25	19.5	0.0	2.0	8.0	81.67
EC:1.3.1.9	6144.73	6123.729999999999	6111.91	6106.95	6012.840000000001	6030.410000000001	7108.11	5950.89	6713.209999999999	5329.68	7803.67	5941.75	5674.05	5100.2300000000005	5032.639999999999	4997.770000000002	5568.86	5409.489999999999	5985.19	6020.429999999999	5911.889999999999	7289.639999999999	7376.659999999999	7253.58	5998.78	9099.96	6014.869999999999	9199.67	9542.76	9316.38	7500.789999999999	8114.409999999999	8215.96	7272.719999999999	6783.67	7167.25	8338.130000000001	6044.68	8790.429999999998	5967.269999999999	5995.53	6008.560000000001	6075.369999999999	6001.17	6241.67	6019.0	6007.42	6179.289999999999	6276.570000000001
EC:1.3.1.98	5930.59	5863.13	5866.759999999999	4826.229999999999	4918.57	4780.080000000002	5979.6	5945.21	5990.129999999999	4741.95	5964.47	5924.710000000001	5430.549999999999	4679.619999999999	4562.549999999999	4458.100000000001	5038.76	4861.66	5895.42	5834.719999999999	5827.219999999999	5952.5599999999995	5905.2	5947.529999999999	5976.17	5822.359999999999	5915.69	5816.34	5860.44	5817.469999999999	5668.16	5146.22	4859.48	5810.860000000001	5474.4800000000005	5391.29	5943.19	5944.57	5770.829999999999	5927.279999999999	5983.48	5976.679999999999	5887.399999999999	5921.28	5917.33	5995.0	5993.17	5977.759999999999	5035.03
EC:1.3.3.11	15.83	37.66	27.91	1315.8	832.1400000000001	992.3100000000001	10.22	26.79	8.75	629.9900000000001	31.72	40.36	265.47999999999996	547.6	601.8800000000001	613.8499999999999	527.0	435.6699999999999	58.46	107.66000000000001	75.28	1653.91	1772.3	1673.75	5.2	695.0799999999999	9.5	18.25	157.92999999999998	75.0	649.0	1307.1499999999999	216.0	1374.0	2874.08	2261.25	630.3399999999999	8.14	693.75	24.36	11.0	14.71	34.620000000000005	57.2	87.3	1.0	5.0	34.23	839.8299999999999
EC:1.3.3.14	0.0	0.0	0.0	0.0	0.0	0.0	0.0	1.0	0.0	0.0	0.0	0.0	0.0	1.0	0.0	0.0	0.0	0.0	0.0	0.0	0.0	0.0	0.0	0.0	0.0	19.0	0.0	0.0	15.0	0.0	0.0	149.0	0.0	0.0	0.0	0.0	0.0	0.0	0.0	0.0	0.0	1.0	0.0	0.0	10.0	0.0	0.0	6.0	0.0
EC:1.3.3.3	129.2	177.89999999999998	141.32999999999998	2918.8900000000003	2274.07	2284.8099999999995	23.17	40.879999999999995	8.870000000000001	1166.35	53.47	64.58	557.7199999999999	1204.3900000000003	1245.2599999999998	1375.2400000000005	994.6099999999999	949.17	116.59000000000002	164.18	146.57999999999998	1910.6599999999999	1856.61	1741.17	27.31	957.0300000000001	10.5	212.0	328.04	217.67000000000002	1430.73	2369.7100000000005	541.5	4615.0	2922.08	2303.58	846.3299999999999	30.39	813.0	98.25	60.53	64.63	283.4	156.29000000000002	307.90000000000003	37.0	14.25	164.73000000000002	2121.51
EC:1.3.3.4	57.31	139.10999999999999	108.25999999999999	636.6899999999999	1162.1	1398.72	12.43	27.16	7.42	1412.0300000000002	20.53	23.490000000000002	307.3	1739.67	1740.72	764.64	2149.81	2970.9599999999996	68.83	123.24	161.9	97.03	133.14999999999998	93.72	27.36	997.04	139.65	532.8399999999999	420.95	488.77	1651.13	2361.47	4580.4800000000005	1747.86	203.17999999999998	526.8799999999999	799.6400000000001	86.35	1032.53	35.64	46.45	40.69	72.7	63.99	174.10999999999999	245.5	155.42000000000002	210.32999999999998	1553.2
EC:1.3.3.5	15.0	33.0	33.0	7.0	5.0	11.0	0.0	1.0	0.0	6.0	0.0	2.0	3.0	20.25	2.0	11.0	10.0	2.0	0.0	1.0	0.0	4.0	6.0	10.0	0.0	77.25	0.0	4.5	44.0	7.0	26.0	250.0	2.0	473.0	3.0	3.0	7.0	1.0	5.0	1.0	0.0	12.0	2.0	0.0	141.5	0.0	1.0	86.0	376.0
EC:1.3.3.6	9.33	39.0	31.5	223.67000000000002	427.67	377.40999999999997	2.0	8.66	1.33	54.83	2.33	12.24	90.58	576.0	530.0	184.5	173.82999999999998	159.32999999999998	8.5	36.5	40.67	9.17	36.16	24.5	3.0	106.75	0.0	10.17	50.0	45.0	230.5	152.32999999999998	141.5	299.0	24.33	53.5	121.67	1.33	183.82999999999998	10.0	11.17	8.0	12.5	13.67	4.5	2.0	5.0	12.33	247.0
EC:1.3.4.1	0.0	1.0	0.0	5.0	19.0	32.0	0.0	0.0	0.0	0.0	0.0	0.0	2.0	4.0	12.0	3.0	0.0	0.0	0.0	0.0	0.0	0.0	0.0	0.0	0.0	0.0	0.0	0.0	0.0	0.0	0.0	0.0	0.0	0.0	0.0	0.0	0.0	0.0	0.0	0.0	0.0	0.0	0.0	0.0	0.0	0.0	0.0	0.0	0.0
EC:1.3.5.1	438.23	800.8	666.39	8837.33	8238.589999999998	8565.880000000003	166.20000000000002	138.3	63.17	4925.73	327.1	187.35000000000002	1779.3200000000006	6030.669999999999	6010.29	4556.600000000002	5737.74	7036.4299999999985	379.96000000000004	592.0199999999999	632.33	4097.07	4027.5299999999997	3670.92	113.34	4236.299999999999	280.58000000000004	1537.1799999999998	1559.04	1335.52	7446.94	9588.87	8380.36	12798.720000000001	6266.94	5673.53	3568.2399999999993	234.97	3765.6299999999997	351.33	200.96	214.04000000000002	715.8100000000001	424.57	1024.21	566.0	341.34000000000003	787.77	8565.449999999999
EC:1.3.5.2	179.02999999999997	287.26000000000005	244.36	3637.03	3199.500000000001	3186.93	26.17	51.540000000000006	11.67	1259.3099999999997	56.05	78.82	667.6700000000001	1838.1100000000001	1815.9899999999998	1632.4400000000005	1204.4900000000002	1119.0500000000002	125.29000000000002	204.91	190.94999999999993	1923.23	1896.9199999999998	1763.93	34.31	1148.3000000000002	28.22	236.34	399.49000000000007	299.39	1685.41	2867.18	1237.3100000000002	5121.0	2949.71	2383.06	1074.75	40.73	1052.08	128.11	76.15	79.71000000000001	294.32	167.78	337.1800000000001	39.5	21.5	186.56	2723.6899999999996
EC:1.3.5.3	24.29	27.449999999999996	22.029999999999998	909.4700000000003	536.95	601.6999999999999	5.42	20.68	2.12	664.7399999999998	19.05	32.68	238.94	499.0099999999999	561.2600000000001	663.1099999999997	461.84	438.71999999999997	53.42999999999999	71.0	70.83000000000001	221.29000000000002	31.7	29.77	6.33	27.789999999999996	13.36	41.5	20.860000000000003	9.09	237.48	148.53000000000003	129.0	182.0	12.3	22.31	70.83	12.14	45.75	60.72	23.17	19.060000000000002	134.23000000000002	51.529999999999994	24.650000000000002	5.0	2.25	4.5	134.07999999999998
EC:1.3.5.4	7475.38	7466.94	7714.379999999999	11589.049999999997	10396.57	10538.090000000002	9616.230000000001	11889.22	10482.480000000001	8753.619999999999	8215.93	11903.450000000003	10896.599999999999	9137.42	9087.330000000002	9045.14	8839.32	9472.28	11311.8	11132.119999999999	11485.060000000001	9737.0	9000.44	9434.13	11961.67	6099.419999999999	11833.08	4965.84	4783.170000000001	4941.0199999999995	9921.109999999999	11405.440000000002	9031.86	15059.720000000001	8628.43	7523.030000000001	6896.56	11834.0	5630.650000000001	11859.96	11960.63	11991.929999999998	11877.59	11837.09	12299.0	11975.0	11990.84	12264.269999999999	9359.029999999999
EC:1.3.5.5	0.0	4.5	5.0	0.0	0.5	0.33	1.0	0.0	0.0	1.33	2.0	0.0	0.67	0.33	0.33	3.33	1.17	0.0	0.0	0.0	0.0	0.0	0.0	0.0	0.0	0.0	0.0	0.0	0.0	0.0	16.0	1.0	6.0	0.0	0.0	0.0	0.0	0.0	0.0	0.0	0.0	0.0	0.0	0.0	0.0	0.0	0.0	0.0	0.0
EC:1.3.5.6	0.0	4.5	5.0	0.0	0.5	0.0	1.0	0.0	0.0	0.0	2.0	0.0	0.0	0.0	0.0	0.0	0.5	0.0	0.0	0.0	0.0	0.0	0.0	0.0	0.0	0.0	0.0	0.0	0.0	0.0	16.0	1.0	6.0	0.0	0.0	0.0	0.0	0.0	0.0	0.0	0.0	0.0	0.0	0.0	0.0	0.0	0.0	0.0	0.0
EC:1.3.7.11	0.0	0.0	3.0	3.33	0.0	0.0	0.0	0.0	0.0	0.0	0.0	0.0	0.0	0.0	0.0	0.0	0.0	0.0	0.0	0.0	0.0	0.0	0.0	0.0	0.0	0.0	0.0	2.5	0.0	0.0	0.0	0.0	0.0	0.0	0.0	0.0	0.0	0.0	0.0	0.0	0.0	0.0	0.0	0.0	0.0	0.0	0.0	0.0	0.0
EC:1.3.7.2	0.0	4.5	5.0	0.0	0.5	0.0	1.0	0.0	0.0	0.0	2.0	0.0	0.0	0.0	0.0	0.0	0.5	0.0	0.0	0.0	0.0	0.0	0.0	0.0	0.0	0.0	0.0	0.0	0.0	0.0	15.0	0.0	0.0	0.0	0.0	0.0	0.0	0.0	0.0	0.0	0.0	0.0	0.0	0.0	0.0	0.0	0.0	0.0	0.0
EC:1.3.7.3	0.0	4.5	5.0	0.0	0.5	0.0	1.0	0.0	0.0	0.0	2.0	0.0	0.0	0.0	0.0	0.0	0.5	0.0	0.0	0.0	0.0	0.0	0.0	0.0	0.0	0.0	0.0	0.0	0.0	0.0	15.0	0.0	0.0	0.0	0.0	0.0	0.0	0.0	0.0	0.0	0.0	0.0	0.0	0.0	0.0	0.0	0.0	0.0	0.0
EC:1.3.7.5	0.0	4.5	5.0	0.0	0.5	0.0	1.0	0.0	0.0	0.0	2.0	0.0	0.0	0.0	0.0	0.0	0.5	0.0	0.0	0.0	0.0	0.0	0.0	0.0	0.0	0.0	0.0	0.0	0.0	0.0	16.0	1.0	6.0	0.0	0.0	0.0	0.0	0.0	0.0	0.0	0.0	0.0	0.0	0.0	0.0	0.0	0.0	0.0	0.0
EC:1.3.7.7	0.0	17.1	26.4	39.0	35.1	64.2	6.0	3.0	3.0	19.2	15.0	0.0	9.6	43.2	52.2	34.2	44.7	34.8	0.0	12.6	13.2	0.0	0.0	3.0	0.0	6.0	0.0	0.0	6.0	0.0	312.0	9.0	72.0	987.0	0.0	0.0	0.0	0.0	3.0	3.0	0.0	0.0	0.0	0.0	0.0	3.0	0.0	0.0	21.0
EC:1.3.7.9	0.0	0.0	0.0	3.33	0.0	0.0	0.0	0.0	0.0	0.0	0.0	0.0	0.0	0.0	0.0	0.0	0.0	0.0	0.0	0.0	0.0	0.0	0.0	0.0	0.0	0.0	0.0	0.0	0.0	0.0	0.0	0.0	0.0	0.0	0.0	0.0	0.0	0.0	0.0	0.0	0.0	0.0	0.0	0.0	0.0	0.0	0.0	0.0	0.0
EC:1.3.8.1	79.05	172.72000000000003	168.01000000000005	755.26	867.43	992.8099999999998	4.0	23.0	7.62	171.48000000000002	16.939999999999998	29.53	188.75	631.08	648.5799999999999	507.17	483.07	339.29	29.0	76.48	100.42	61.959999999999994	125.11	102.66	16.9	589.5500000000001	22.91	207.0	252.03	224.25	1200.22	1090.2700000000002	1315.44	1301.0	155.42000000000002	289.46	924.92	24.07	516.5	94.38000000000001	29.0	29.4	161.38	122.95	96.63	244.0	142.0	141.8	1425.5500000000002
EC:1.3.8.12	4.0	21.2	18.8	95.0	90.7	102.23	2.0	1.0	2.0	9.23	7.0	2.0	21.2	54.73	43.4	42.4	22.4	21.43	1.0	17.2	14.4	2.0	3.0	3.0	1.0	86.0	2.0	0.0	38.0	14.0	298.0	285.0	56.0	609.0	22.0	23.0	11.0	5.0	17.5	3.0	3.0	3.0	6.0	23.0	17.0	2.0	2.0	7.0	147.0
EC:1.3.8.2	2.83	9.5	2.75	32.08	24.0	13.5	4.0	9.5	0.0	466.58	6.0	7.25	81.67	512.9200000000001	513.25	232.25	883.9200000000001	1214.42	6.33	10.08	27.66	0.0	8.0	4.33	0.0	34.33	0.0	29.0	3.0	27.33	9.67	2.66	51.0	68.0	1.0	8.66	12.0	2.0	21.330000000000002	6.5	11.33	2.25	6.0	0.0	0.33	1.0	2.67	0.0	11.0
EC:1.3.8.3	0.0	0.0	0.0	0.0	0.0	0.33	0.0	0.0	0.0	1.33	0.0	0.0	0.67	0.33	0.33	3.33	0.67	0.0	0.0	0.0	0.0	0.0	0.0	0.0	0.0	0.0	0.0	0.0	0.0	0.0	0.0	0.0	0.0	0.0	0.0	0.0	0.0	0.0	0.0	0.0	0.0	0.0	0.0	0.0	0.0	0.0	0.0	0.0	0.0
EC:1.3.8.4	115.0	156.67	116.75	1827.36	1595.6699999999998	1638.9	16.75	14.75	6.75	295.51	31.75	32.45	311.45000000000005	723.84	696.8299999999999	674.67	290.57000000000005	216.81	56.05	78.67	61.85000000000001	1695.25	1824.44	1721.17	24.31	885.5100000000001	10.25	78.67	256.98	197.67000000000002	1109.85	2067.3100000000004	483.5	3988.0	2916.5	2296.83	799.0	24.25	803.75	78.03	53.36	54.82	217.7	130.92000000000002	257.58000000000004	29.0	12.0	143.23000000000002	1909.6800000000003
EC:1.3.8.6	165.39999999999998	310.24	266.67	3580.9999999999995	3550.95	3255.1	24.75	55.36	9.07	994.41	35.08	69.03999999999999	580.05	2329.6	2277.0	1345.39	1454.44	1654.32	78.99	166.69	197.68999999999997	1710.91	1870.9	1746.91	25.2	1289.6100000000001	11.25	129.09	373.41999999999996	324.98999999999995	1566.67	2615.8399999999997	878.0	4469.0	2956.83	2438.41	1212.4299999999998	37.230000000000004	1227.4	69.03	71.5	80.57000000000001	208.7	142.38	371.96000000000004	36.5	22.92	211.04999999999998	2665.7799999999997
EC:1.3.8.7	219.51	390.17	300.78000000000003	5218.74	5094.660000000001	5745.410000000001	29.93	44.5	19.419999999999998	828.9399999999999	82.5	80.78	897.82	2983.7	2660.92	1905.9200000000003	1299.6100000000001	1086.19	101.30000000000001	185.09	159.54	131.61	312.7	235.67000000000002	52.71	3058.8699999999994	118.96	388.67	1199.04	803.74	2689.89	7570.1900000000005	4949.870000000001	7352.860000000001	495.53999999999996	1053.77	1996.87	99.67	2028.9399999999998	91.39	107.0	95.30000000000001	402.36	291.27	697.07	766.5	469.5	729.45	3461.2599999999998
EC:1.3.8.8	20.5	33.5	26.5	1022.5	768.16	750.84	15.5	5.5	2.5	143.0	17.0	11.5	79.84	225.32	210.16	165.0	125.5	94.16	20.5	24.0	18.5	12.34	29.16	19.5	16.0	103.5	2.5	90.5	115.84	55.0	161.0	225.66	40.0	215.0	29.5	19.0	138.66	13.0	41.0	21.0	37.0	13.0	51.0	34.5	6.0	33.0	10.0	15.0	679.34
EC:1.3.98.1	1651.63	2109.3	2467.1499999999996	363.08000000000004	468.6	386.83000000000004	4669.0	5837.5	5177.2	402.78	3877.2	5813.25	4042.8	346.92	276.22	548.9	564.32	627.22	5201.13	5013.68	5283.34	2603.7	2456.6	2851.83	5918.0	915.73	5774.4	1806.0	1592.0	1793.0	1525.0	577.0	200.0	758.0	1182.5	936.3600000000001	1323.33	5788.08	938.8900000000001	5690.7	5874.58	5882.25	5478.08	5670.25	5619.87	5698.0	5823.67	5735.2	375.6
EC:1.3.99.12	0.0	0.0	0.0	0.5	6.5	9.0	0.0	0.0	0.0	0.0	0.0	0.0	0.0	2.0	1.0	0.0	0.0	0.0	0.0	0.0	0.0	0.34	0.0	0.0	0.0	0.5	0.0	0.0	0.17	0.0	0.0	36.25	0.0	0.0	0.0	0.0	0.0	0.0	0.0	0.0	0.0	0.0	0.0	0.0	1.17	0.0	0.0	4.0	0.0
EC:1.3.99.16	98.0	121.2	142.8	5045.99	4513.11	4981.590000000001	20.0	29.0	14.0	456.9	60.0	40.0	470.14000000000004	1157.6000000000001	1113.1	1069.56	653.3399999999999	375.52	53.0	117.48	84.2	70.0	33.22	53.0	7.02	1883.8000000000002	14.0	79.0	505.55	203.5	1666.25	5845.56	510.5	6108.0	108.0	410.5	1467.68	25.25	973.5	49.120000000000005	18.22	69.09	194.26	147.24	719.0500000000001	20.0	10.0	367.81	1227.0
EC:1.3.99.22	2158.21	2923.399999999999	3203.04	7945.700000000001	7508.369999999998	7923.159999999999	5937.65	5962.36	5957.869999999999	4039.9599999999996	5994.91	5982.07	5505.8	4739.51	4842.389999999999	4140.340000000001	4647.99	4916.57	5574.399999999999	5663.749999999999	5870.759999999999	6287.589999999999	6077.039999999999	6071.649999999999	6020.59	7760.2	6036.5199999999995	6115.34	6242.549999999999	6182.96	8388.61	8706.58	8055.86	10585.720000000001	5688.66	6136.04	7560.46	6039.150000000001	7269.95	6123.209999999998	6051.18	6064.530000000001	6213.79	6110.389999999999	6267.610000000001	6026.5	6013.42	6147.189999999999	8505.369999999999
EC:1.3.99.23	1.0	0.0	1.0	81.0	66.0	34.0	0.0	2.1100000000000003	0.0	3.0	0.0	0.11	3.1100000000000003	2.0	2.44	14.0	3.1100000000000003	1.0	0.11	1.11	0.0	0.0	1.0	0.0	0.0	34.11	0.0	0.0	18.0	3.0	7.0	178.0	0.0	0.0	1.0	2.0	6.0	0.0	0.0	0.0	0.0	1.0	3.0	2.0	10.0	1.0	0.0	6.0	7.0
EC:1.3.99.26	1419.1	1408.1500000000003	1736.3500000000001	2168.92	1973.7700000000002	2077.1599999999994	4674.11	5848.17	5179.58	459.71000000000004	3888.58	5831.83	4066.82	408.01000000000005	377.13	363.88	626.04	424.67	5188.0	5057.53	5357.46	2598.93	2441.7199999999993	2844.2899999999995	5923.969999999999	1072.5199999999995	5800.54	1618.5	1634.33	1827.84	927.5	920.8899999999999	414.64	1238.72	1295.6799999999998	1142.63	959.17	5810.9	1062.08	5625.45	5854.0	5857.0	5440.38	5650.92	5540.54	5700.5	5825.0	5699.03	427.49999999999994
EC:1.3.99.27	0.0	1.2	3.8	13.0	11.2	21.4	1.0	1.0	1.0	6.4	3.0	0.0	3.2	14.4	17.4	11.4	14.4	11.6	0.0	4.2	4.4	0.0	0.0	1.0	0.0	2.0	0.0	0.0	2.0	0.0	88.0	2.0	18.0	329.0	0.0	0.0	0.0	0.0	1.0	1.0	0.0	0.0	0.0	0.0	0.0	1.0	0.0	0.0	7.0
EC:1.3.99.28	1419.1	1408.1500000000003	1736.3500000000001	2168.92	1973.7700000000002	2077.1599999999994	4674.11	5848.17	5179.58	459.71000000000004	3888.58	5831.83	4066.82	408.01000000000005	377.13	363.88	626.04	424.67	5188.0	5057.53	5357.46	2598.93	2441.7199999999993	2844.2899999999995	5923.969999999999	1072.5199999999995	5800.54	1618.5	1634.33	1827.84	927.5	920.8899999999999	414.64	1238.72	1295.6799999999998	1142.63	959.17	5810.9	1062.08	5625.45	5854.0	5857.0	5440.38	5650.92	5540.54	5700.5	5825.0	5699.03	427.49999999999994
EC:1.3.99.29	1419.1	1408.1500000000003	1736.3500000000001	2168.92	1973.7700000000002	2077.1599999999994	4674.11	5848.17	5179.58	459.71000000000004	3888.58	5831.83	4066.82	408.01000000000005	377.13	363.88	626.04	424.67	5188.0	5057.53	5357.46	2598.93	2441.7199999999993	2844.2899999999995	5923.969999999999	1072.5199999999995	5800.54	1618.5	1634.33	1827.84	927.5	920.8899999999999	414.64	1238.72	1295.6799999999998	1142.63	959.17	5810.9	1062.08	5625.45	5854.0	5857.0	5440.38	5650.92	5540.54	5700.5	5825.0	5699.03	427.49999999999994
EC:1.3.99.31	1419.1	1408.1500000000003	1736.3500000000001	2168.92	1973.7700000000002	2077.1599999999994	4674.11	5848.17	5179.58	459.71000000000004	3888.58	5831.83	4066.82	408.01000000000005	377.13	363.88	626.04	424.67	5188.0	5057.53	5357.46	2598.93	2441.7199999999993	2844.2899999999995	5923.969999999999	1072.5199999999995	5800.54	1618.5	1634.33	1827.84	927.5	920.8899999999999	414.64	1238.72	1295.6799999999998	1142.63	959.17	5810.9	1062.08	5625.45	5854.0	5857.0	5440.38	5650.92	5540.54	5700.5	5825.0	5699.03	427.49999999999994
EC:1.3.99.32	1.17	4.17	1.83	21.5	26.0	52.0	0.43	0.0	0.17	5.0	0.0	0.0	2.5	7.0	9.5	2.0	16.0	15.79	0.0	3.5	5.5	1.17	1.54	2.57	3.8600000000000003	4.0	13.71	3.0	5.0	11.5	47.5	97.64	212.07	8.86	83.07	108.86	0.0	6.43	19.0	0.0	0.0	0.0	3.0	2.0	3.0	3.5	2.5	0.0	31.5
EC:1.3.99.33	0.0	0.0	0.0	4.9399999999999995	3.33	0.44	0.0	0.0	0.0	0.0	0.0	0.0	0.5	1.0	0.0	0.0	2.0	1.0	4.0	2.0	0.0	2.0	12.11	2.0	0.11	7.5	0.0	7.0	2.0	18.5	84.0	4.0	3.0	0.0	4.0	3.0	20.0	0.0	14.5	7.0	1.11	6.0	19.89	13.22	10.11	0.0	0.0	1.0	530.0
EC:1.3.99.35	0.0	3.6	11.4	39.0	33.6	64.2	3.0	3.0	3.0	19.2	9.0	0.0	9.6	43.2	52.2	34.2	43.2	34.8	0.0	12.6	13.2	0.0	0.0	3.0	0.0	6.0	0.0	0.0	6.0	0.0	264.0	6.0	54.0	987.0	0.0	0.0	0.0	0.0	3.0	3.0	0.0	0.0	0.0	0.0	0.0	3.0	0.0	0.0	21.0
EC:1.3.99.4	0.0	8.0	4.5	21.0	38.5	42.16	1.0	0.0	1.0	6.66	1.0	0.0	5.3	44.76	37.5	18.2	30.0	8.16	3.0	3.0	5.2	0.0	0.0	2.0	0.2	46.85	0.0	2.5	23.6	12.0	139.0	113.75	88.0	267.0	9.0	20.0	32.0	0.0	24.0	3.2	4.0	2.0	6.5	4.0	9.0	1.0	4.0	6.0	25.0
EC:1.3.99.5	0.0	7.0	4.0	35.0	47.0	38.0	1.0	3.0	0.0	8.0	0.0	2.0	9.2	56.4	57.0	15.8	30.0	16.0	0.0	9.0	11.2	0.0	0.0	2.0	0.2	54.85	0.0	2.5	17.6	3.0	21.0	77.5	26.0	68.0	12.0	13.0	16.0	0.0	6.0	2.2	2.0	2.0	5.5	2.0	8.0	0.0	4.0	5.0	52.0
EC:1.3.99.8	0.0	0.0	0.0	17.31	16.169999999999998	29.64	3.0	0.0	0.0	10.98	3.0	0.0	8.010000000000002	34.32	17.97	33.99	17.009999999999998	0.0	0.0	9.51	0.0	0.0	0.0	3.0	0.0	53.7	0.0	3.0	20.490000000000002	12.0	84.0	345.9	0.0	0.0	0.0	0.0	2.0100000000000002	0.0	6.0	3.99	0.0	1.7100000000000002	2.0100000000000002	0.0	8.91	0.0	0.0	4.59	0.0
EC:1.4.1.1	4921.39	3429.51	3499.87	2275.88	2652.59	2868.0099999999998	5880.43	5865.72	5916.98	2229.88	5827.78	5848.91	4560.16	2510.9	2390.8	1782.4099999999996	3433.36	4435.089999999999	5597.379999999999	5463.16	5532.139999999999	4047.34	4066.85	4218.44	5970.17	5906.49	5960.98	5723.08	5626.6	5710.26	3486.23	4084.3500000000004	5297.949999999999	3395.8599999999997	2487.54	3360.49	5109.28	5956.21	5853.299999999999	5770.419999999999	5933.259999999999	5929.3099999999995	5638.949999999999	5776.6	5823.83	5959.0	5985.84	5944.16	3775.6600000000003
EC:1.4.1.11	2.0	6.0	16.0	21.5	27.25	39.879999999999995	1.0	0.0	0.0	1.0	0.0	0.0	2.33	7.0	9.0	12.0	7.12	11.0	0.0	0.12	3.0	9.0	15.0	25.0	1.0	59.0	3.0	19.0	36.25	39.0	143.0	38.12	23.5	0.0	20.5	33.5	80.0	0.0	68.0	0.0	1.0	0.0	0.0	0.0	0.0	0.0	0.0	0.0	246.88
EC:1.4.1.13	2557.88	3832.41	4113.57	8261.15	8296.399999999998	8544.680000000002	8189.740000000001	5972.820000000001	7400.619999999999	4989.540000000001	9650.85	5998.539999999999	5780.5199999999995	6325.999999999999	6312.189999999999	4815.8200000000015	6291.7699999999995	7214.95	5785.61	6072.729999999999	6087.1900000000005	10518.9	10718.269999999999	10247.71	6039.45	13618.839999999998	6056.79	13137.42	13467.59	13013.35	11317.699999999999	9556.46	8676.880000000001	10766.58	10876.480000000001	11407.11	12363.97	6127.14	13420.539999999999	6189.8099999999995	6087.250000000001	6060.630000000001	6374.07	6155.01	6301.94	6294.5	6162.34	6284.35	8150.0
EC:1.4.1.14	2557.88	3832.41	4113.57	8261.15	8296.399999999998	8544.680000000002	8189.740000000001	5972.820000000001	7400.619999999999	4989.540000000001	9650.85	5998.539999999999	5780.5199999999995	6325.999999999999	6312.189999999999	4815.8200000000015	6291.7699999999995	7214.95	5785.61	6072.729999999999	6087.1900000000005	10518.9	10718.269999999999	10247.71	6039.45	13618.839999999998	6056.79	13137.42	13467.59	13013.35	11317.699999999999	9556.46	8676.880000000001	10766.58	10876.480000000001	11407.11	12363.97	6127.14	13420.539999999999	6189.8099999999995	6087.250000000001	6060.630000000001	6374.07	6155.01	6301.94	6294.5	6162.34	6284.35	8150.0
EC:1.4.1.16	30.5	51.89	38.16	119.75999999999999	140.23000000000002	157.06	0.0	5.4399999999999995	0.0	48.56	1.33	8.440000000000001	39.08	111.28	126.83	152.28	63.11	50.7	4.11	15.280000000000001	13.22	10.75	15.270000000000001	4.11	6.25	68.55	16.0	85.42	49.33	67.17	1432.1399999999999	282.15999999999997	318.55	225.0	13.55	27.33	215.11	12.25	38.11	72.97	10.42	7.22	34.0	16.5	6.5	2.0	3.5	0.0	474.31
EC:1.4.1.18	10.17	13.39	6.66	52.209999999999994	68.89	84.56	0.43	1.0	1.17	51.56	2.0	0.0	5.890000000000001	23.450000000000003	31.22	26.11	70.0	90.41	1.0	5.0	5.220000000000001	20.17	32.48	20.009999999999998	4.86	44.22	33.71	39.0	73.0	118.0	436.89	670.14	1693.1200000000001	204.86	136.79	162.86	56.11	18.43	60.11	1.22	4.0	2.22	23.0	11.0	7.0	231.0	134.0	117.0	201.77999999999997
EC:1.4.1.2	118.42	324.56	289.74999999999994	1709.4500000000003	2253.63	2597.92	19.43	61.0	19.47	1853.15	45.0	63.28	578.8399999999999	2610.65	2642.97	1393.0200000000004	3139.62	3807.06	124.63	214.03	314.7299999999999	1775.58	1936.12	1789.94	39.67	2186.4700000000003	146.26	521.17	586.0600000000001	566.76	2644.74	4060.87	5402.79	4598.860000000001	3106.63	2906.58	1924.7	102.2	2076.1	119.5	82.61	77.21000000000001	186.95	125.48	283.61	256.5	157.17000000000002	259.56	3117.64
EC:1.4.1.20	1.0	3.83	1.5	49.72	157.33999999999997	230.21999999999997	0.0	0.0	1.22	2.0	0.0	0.0	8.5	21.0	31.83	18.0	12.0	15.83	0.0	2.83	2.83	3.33	0.5	1.0	4.0	611.0	14.0	0.0	26.0	42.5	242.5	420.94	1253.0	0.0	16.5	210.0	531.0	10.33	619.0	0.0	1.0	1.0	1.0	2.5	2.11	1.5	1.5	0.0	29.39
EC:1.4.1.21	9.2	16.23	13.98	233.01999999999998	194.9	215.76	5.28	9.14	1.75	178.32	10.83	13.129999999999999	91.66	250.98999999999995	249.15	253.11999999999998	156.46000000000004	142.72	15.180000000000003	25.0	28.58	26.36	36.06	23.35	0.2	165.26999999999998	2.25	39.75	105.47000000000001	31.2	532.1	625.29	212.6	256.0	21.28	36.15	18.17	1.25	84.0	8.73	6.2	2.57	12.62	12.13	40.67	2.0	1.0	21.529999999999998	518.4000000000001
EC:1.4.1.23	0.0	2.0	4.0	22.33	28.0	35.17	0.0	0.0	0.0	1.0	0.0	0.0	1.0	12.67	9.0	4.0	11.17	7.0	0.0	1.33	0.0	0.34	0.0	0.0	0.0	23.61	0.0	0.0	2.17	1.0	15.0	79.59	8.0	0.0	3.0	4.0	0.0	0.0	12.0	0.0	1.0	0.0	1.0	0.0	1.3399999999999999	0.0	0.0	4.0	10.0
EC:1.4.1.24	0.17	12.17	8.33	0.0	0.0	2.0	0.0	0.0	0.17	0.0	0.0	0.0	1.0	0.0	0.0	1.0	0.0	2.0	0.0	0.0	1.0	2.17	0.33	0.0	0.0	0.5	2.0	2.5	11.0	5.0	18.0	17.0	11.0	0.0	3.0	0.0	67.0	0.0	0.0	5.0	0.0	0.0	0.0	1.0	0.0	0.0	0.0	0.0	11.0
EC:1.4.1.3	57.870000000000005	92.52	75.77	1170.8500000000001	1063.07	986.4999999999999	9.97	13.98	0.92	376.53000000000003	23.22	22.490000000000002	180.72	480.14000000000004	446.84000000000003	507.03000000000003	274.23	245.59	26.390000000000004	46.79	47.50000000000001	35.59	50.459999999999994	45.91	9.0	417.15	10.25	107.25	230.45999999999998	122.32	386.0	1474.31	893.0	778.0	72.08	111.66	327.0	17.91	211.5	18.58	24.0	15.71	114.87	74.13	89.34	22.0	9.0	49.03	714.9200000000001
EC:1.4.1.4	1608.25	1560.6	1840.63	2172.6600000000003	2206.0500000000006	2188.55	5803.03	5869.56	5904.7699999999995	783.35	5717.33	5868.490000000001	4514.639999999999	1756.0700000000004	1728.9099999999996	1655.4300000000007	710.17	665.8299999999999	5300.2699999999995	5249.45	5424.009999999999	4173.639999999999	4009.209999999999	4193.119999999999	5955.95	4452.179999999999	5859.9	5392.59	5375.24	5460.83	4707.659999999999	2526.3400000000006	2825.2	1904.0	2434.2200000000003	2844.43	4722.5199999999995	5902.16	4494.999999999999	5864.999999999999	5944.62	5920.049999999999	5733.48	5818.24	5621.69	5745.5	5845.0	5714.23	2745.85
EC:1.4.1.9	50.760000000000005	98.55	71.41	887.9300000000001	1144.12	1231.32	12.43	30.11	7.64	1117.3899999999999	23.75	32.11	382.27	1406.7699999999998	1530.3899999999999	851.2100000000002	1385.99	1954.52	94.11	121.89	155.70000000000002	1730.3799999999999	1854.79	1716.61	29.619999999999997	1185.1699999999998	119.79	243.0	381.45	364.85999999999996	1752.6399999999999	2264.97	3450.5800000000004	3487.8599999999997	3014.66	2595.67	1027.8600000000001	85.52	1300.61	32.87	27.61	32.97	115.84	83.99	129.47000000000003	245.5	149.5	165.7	1579.2800000000002
EC:1.4.3.10	9.33	25.5	14.67	89.17	143.0	118.58	2.0	7.0	0.33	39.33	2.0	6.58	50.58	356.66999999999996	331.0	100.83	102.0	97.17	3.5	27.5	33.67	3.83	9.83	4.0	2.0	36.75	0.0	1.0	5.83	7.0	79.5	25.5	86.0	215.0	4.0	30.67	58.67	1.33	87.33	6.0	2.0	3.0	5.0	0.67	1.33	1.0	1.0	0.33	68.67
EC:1.4.3.16	159.46	259.58	221.60999999999999	3650.01	3242.8	3497.9500000000007	76.60000000000001	52.43	27.46	1193.59	142.84999999999997	80.85	645.36	1921.1700000000003	2022.7299999999996	1701.800000000001	1110.2300000000002	1167.17	95.18	180.68000000000004	184.28999999999994	338.78000000000003	186.01000000000005	132.57	47.92	1766.4599999999998	123.94000000000001	356.75	488.19	453.46999999999997	3469.08	3447.2399999999993	3781.73	4474.860000000001	282.98	704.47	1974.11	99.15	1439.99	195.53	80.15	77.93	285.70000000000005	179.03	325.9700000000001	279.0	153.5	283.26	2853.0200000000004
EC:1.4.3.19	88.25	187.23	136.07999999999998	1535.1499999999999	1572.2500000000002	1755.0000000000005	20.07	43.29	9.72	1842.3700000000003	46.39	53.64	529.3199999999999	2147.9	2120.75	1270.89	2409.61	3136.81	112.96000000000001	183.42	203.51999999999998	103.07	155.24	115.42	37.31	1427.9099999999999	93.93	487.59	515.6299999999999	368.01	1079.18	2464.26	2830.13	2391.8599999999997	234.86999999999995	618.0899999999999	1139.17	72.1	1211.08	54.730000000000004	54.2	44.96	188.7	134.44	143.5	260.5	154.75	176.56000000000003	2157.92
EC:1.4.3.21	13.2	29.53	20.53	257.43	255.35999999999999	244.96	5.83	11.690000000000001	2.87	293.83	10.33	19.91	140.91	463.74	506.30000000000007	380.57	269.17	282.36000000000007	21.630000000000003	45.550000000000004	58.72	198.5	9.530000000000001	9.25	2.0	76.14	0.25	20.75	34.16	14.0	108.37	169.29000000000002	38.0	305.0	16.33	13.0	40.0	1.0	67.0	7.12	1.0	0.4	28.95	10.87	22.290000000000003	1.0	2.0	9.2	163.32999999999998
EC:1.4.3.3	0.0	7.0	6.5	48.0	52.0	49.58	0.0	3.0	0.0	6.0	1.0	2.25	6.75	52.0	55.5	15.5	25.0	20.0	0.0	8.0	8.0	0.34	1.0	0.5	0.0	22.25	0.0	0.0	5.17	11.0	30.0	45.25	2.0	0.0	2.0	2.0	0.0	0.0	7.0	0.0	1.0	0.0	0.0	0.0	3.17	0.0	0.0	4.0	50.0
EC:1.4.3.4	15.259999999999998	41.879999999999995	41.88999999999999	910.9700000000001	959.0999999999999	1251.2499999999998	9.0	13.0	4.34	256.76	17.14	18.47	178.32	380.06	444.18	309.83	502.14	544.32	32.0	61.34	54.68	1652.05	1784.36	1674.8	6.9	201.19	37.23	200.5	158.53	106.07000000000001	945.86	1354.75	1329.26	2841.0	2861.88	2105.43	45.84	16.59	312.83	25.929999999999996	20.5	33.5	54.37	62.64	193.32	12.0	9.5	107.43	203.73000000000002
EC:1.4.3.5	157.2	246.56	207.82000000000002	3727.72	3198.2500000000005	3145.1499999999996	24.17	44.2	11.120000000000001	1232.6799999999998	57.379999999999995	75.14999999999999	611.14	1581.1400000000003	1595.0899999999997	1529.3300000000006	1157.6100000000001	1074.9900000000005	124.09000000000002	188.34	168.57999999999996	1915.8400000000001	1884.11	1753.83	29.31	1077.34	11.5	239.34	363.38000000000005	276.33000000000004	1959.2299999999998	2693.63	618.5	5186.0	2945.24	2348.57	924.3299999999999	31.97	942.0	106.91	70.12	73.21	292.32	170.29000000000002	336.08	38.5	21.25	197.73	2498.6800000000003
EC:1.4.4.2	462.56000000000006	704.8899999999999	638.57	4191.71	4416.709999999999	4801.76	2378.28	105.78999999999999	1492.1299999999999	3635.289999999999	3899.7000000000003	117.57000000000001	1077.7000000000003	4126.86	4200.78	2724.060000000001	4931.469999999998	6048.719999999999	375.29999999999995	693.1700000000001	589.7199999999999	4724.22	4959.07	4388.49	85.42999999999999	8450.330000000002	299.27	7700.59	7989.17	7722.209999999999	5432.53	6464.829999999999	8803.179999999998	7172.719999999999	5601.27	6441.619999999999	7141.14	274.29	8394.02	221.29000000000002	117.81	105.57	480.00000000000006	279.43999999999994	435.7900000000001	534.5	317.84000000000003	435.76	5673.16
EC:1.4.7.1	118.17	112.72	94.99000000000001	97.25	157.82	204.64000000000001	1122.0	1.0	716.17	63.56	1819.0	0.0	18.89	78.45	54.39	92.19	84.33	88.12	65.0	152.5	45.3	1314.17	1470.77	1278.6399999999999	9.0	3076.92	19.4	3421.75	3591.0	3457.33	594.89	580.3699999999999	527.0500000000001	218.0	1178.42	1663.73	2862.11	46.41	3056.9100000000003	48.92	5.0	2.22	73.88	26.75	50.54	239.0	135.5	132.2	556.56
EC:1.4.9.1	6.0	30.0	19.0	109.5	116.84	137.5	3.0	0.0	7.0	13.4	8.0	3.0	38.4	100.54	87.0	119.4	31.459999999999997	10.8	2.0	16.14	11.8	5.0	7.0	3.0	0.8	65.39999999999999	0.0	1.0	46.4	29.0	38.0	753.1	105.0	2.0	45.0	51.0	10.0	8.0	21.0	17.3	8.0	11.84	30.0	47.0	54.34	7.0	0.0	20.66	171.0
EC:1.4.99.5	0.0	0.0	30.0	0.0	0.6000000000000001	1.2000000000000002	0.0	0.0	0.0	0.0	3.0	0.0	0.0	3.0	0.0	1.2000000000000002	0.0	0.0	0.0	0.0	0.0	0.6000000000000001	0.0	0.0	0.0	3.0	0.0	0.0	6.0	0.0	3.0	95.49000000000001	0.0	0.0	0.0	0.0	12.0	0.0	0.0	0.0	0.0	30.0	0.6000000000000001	0.6000000000000001	312.0	0.0	0.0	201.6	0.0
EC:1.4.99.6	44.0	36.0	28.5	246.33	186.92	211.45	4.0	4.0	1.0	45.33	10.0	7.0	104.1	234.29	230.3	205.3	47.4	30.229999999999997	5.0	12.9	7.7	9.0	12.0	11.0	2.2	101.10000000000001	2.0	11.5	89.1	57.0	179.5	663.68	95.0	766.0	23.0	32.0	45.0	3.5	35.5	7.2	2.0	9.5	87.2	42.2	55.5	6.0	2.0	36.7	111.0
EC:1.5.1.1	7.0	2.0	0.0	52.33	27.39	26.22	0.0	0.0	0.0	45.0	1.0	0.0	7.0	41.78	13.0	11.0	67.33	32.0	5.0	8.17	3.0	2.0	0.0	0.0	0.0	153.9	0.0	0.0	73.5	2.0	24.0	733.8	10.0	198.0	7.0	2.0	3.0	0.0	0.0	0.0	0.0	1.57	6.0	1.0	47.47	0.0	1.0	23.529999999999998	13.0
EC:1.5.1.10	0.0	1.0	4.0	17.0	14.0	16.0	0.0	0.0	0.0	2.0	2.0	1.0	0.0	4.0	3.0	0.0	1.0	3.0	0.0	4.0	0.0	2.0	0.0	1.0	0.0	10.0	0.0	0.0	5.0	0.0	58.0	17.0	22.0	37.0	0.0	3.0	0.0	1.0	1.0	0.0	0.0	0.0	0.0	1.0	1.0	0.0	0.0	1.0	42.5
EC:1.5.1.2	5961.3099999999995	5965.07	5965.069999999999	5134.1799999999985	5534.23	5715.56	5985.35	5953.2699999999995	5994.999999999999	4827.2	5971.170000000001	5939.6	5488.239999999999	4918.08	4890.18	4614.130000000002	5359.5599999999995	5068.2699999999995	5907.28	5869.69	5896.579999999999	5967.429999999999	5919.819999999999	5966.36	5989.92	6073.03	6011.409999999999	5899.59	5976.69	5913.53	6039.05	6173.749999999999	7013.74	6073.860000000001	5546.8	5507.21	6253.3	6006.5	5983.51	5945.249999999998	5994.48	5987.650000000001	5921.0999999999985	5969.85	5966.66	5999.5	5997.67	5989.759999999999	4965.36
EC:1.5.1.20	536.28	1166.51	1170.61	4079.69	3596.58	3413.0	1200.92	55.46	749.95	1580.56	1979.05	86.07	773.34	2084.600000000001	2000.2399999999998	2006.6900000000005	1567.95	1461.96	255.04	403.53	271.7	4902.74	5122.92	4695.85	36.56	4063.6799999999994	15.75	3813.34	3923.5299999999997	3696.2	4604.24	3160.1900000000005	1117.1000000000001	6194.0	7012.93	6065.76	3826.41	71.05	4279.54	262.20000000000005	95.15	90.88000000000001	378.40000000000003	220.46	360.24000000000007	57.5	28.0	192.55999999999997	3249.82
EC:1.5.1.21	4.0	1.5	3.0	74.5	78.7	78.4	0.0	6.0	3.0	39.0	2.0	8.0	28.5	76.0	76.5	37.0	41.0	28.5	8.5	7.5	9.0	1.5	7.5	3.5	0.0	14.25	2.0	2.0	5.5	7.0	48.5	132.32999999999998	7.0	270.0	5.0	16.0	14.0	1.0	5.0	1.0	2.0	1.0	12.2	12.2	5.0	0.0	2.0	1.2	5.0
EC:1.5.1.24	255.0	797.0	841.0	71.0	156.0	93.0	0.0	4.0	0.0	83.0	4.0	0.0	11.0	39.0	37.0	25.0	88.0	39.0	29.0	31.0	12.0	0.0	1.0	2.0	0.0	0.0	0.0	7.0	7.0	6.0	1.0	8.0	8.0	0.0	2.12	2.0	0.0	0.0	0.0	1.0	3.0	4.0	21.0	15.0	10.0	4.0	0.0	1.0	0.0
EC:1.5.1.28	26.83	46.5	33.75	428.08000000000004	519.0	461.83	5.0	14.67	3.0	1105.58	12.0	9.25	179.17999999999998	1012.9200000000001	985.25	461.59000000000003	1495.0900000000001	2199.42	55.33	64.08	95.66	59.0	50.0	38.33	2.0	153.32999999999998	2.0	197.33	174.0	141.32999999999998	136.67000000000002	253.16	88.0	68.0	8.0	35.66	21.0	3.0	75.33	12.5	13.33	8.25	12.0	9.0	16.83	5.0	7.67	8.0	1031.0
EC:1.5.1.3	5930.120000000001	5784.91	5758.45	5900.530000000001	5338.030000000002	5251.200000000002	5981.460000000001	5969.63	5990.28	5457.1399999999985	5969.63	5965.31	5768.89	5495.87	5534.95	5330.000000000001	5331.91	5391.549999999999	5929.919999999999	5873.54	5849.429999999999	6184.04	5931.919999999998	5979.869999999999	5982.9800000000005	5944.329999999999	5906.94	5771.34	5808.38	5801.0599999999995	5229.589999999998	4978.690000000001	4400.2300000000005	7129.860000000001	5427.490000000001	5417.01	6111.2699999999995	5945.459999999999	5828.28	5907.939999999999	5990.09	5986.349999999999	5982.7699999999995	5939.819999999999	5934.889999999999	5991.0	5995.17	5979.959999999999	5709.889999999999
EC:1.5.1.33	27.75	50.25	43.0	156.75	162.87	103.25	3.0	1.0	1.0	59.0	7.0	3.0	37.25	90.0	62.75	82.5	54.75	37.0	25.0	20.0	21.0	1652.5	1766.5	1668.75	5.0	358.75	0.0	13.25	73.5	47.5	637.0	549.0	148.0	1222.0	2843.75	2127.0	397.0	1.0	544.25	13.0	16.25	23.25	33.75	12.25	144.0	6.0	3.0	92.5	695.5
EC:1.5.1.34	73.95	128.28	121.78	2235.3300000000004	1630.19	1703.3400000000004	13.08	18.650000000000006	5.87	774.4299999999998	24.83	39.379999999999995	288.05999999999995	573.7699999999999	652.0600000000002	754.4799999999998	563.4699999999999	505.91999999999996	64.74	91.07000000000001	64.33000000000001	214.33	49.46999999999999	35.75	9.11	200.17000000000002	4.5	92.58	147.96	45.0	394.61	641.43	162.0	611.0	29.33	32.25	88.33	9.14	41.25	53.12	31.78	40.17	130.7	71.84	204.43	18.0	7.25	113.0	831.5
EC:1.5.1.36	23.95	13.78	8.030000000000001	152.14	111.88	119.14999999999999	4.03	14.89	1.12	450.46000000000004	11.08	21.380000000000003	150.84	337.33	361.15	419.19	421.32	465.54	19.550000000000004	49.38000000000001	38.410000000000004	6.210000000000001	5.03	3.0	0.0	280.91999999999996	0.0	41.0	117.96000000000001	4.0	16.87	995.84	1.0	302.0	8.58	6.0	0.0	0.0	0.0	14.37	5.5	4.57	37.2	11.119999999999997	57.29	1.0	4.25	25.029999999999998	27.58
EC:1.5.1.38	125.67	263.82000000000005	173.87000000000003	2987.76	2923.420000000001	3223.4300000000007	33.17	61.28000000000001	10.18	2833.8700000000003	73.75	82.84	785.5000000000001	3000.96	3053.69	1902.4400000000007	3882.4500000000003	4934.459999999999	167.36999999999998	266.54999999999995	296.42999999999995	1987.5299999999997	1981.78	1822.12	45.65	1483.5399999999997	159.83000000000004	388.66999999999996	673.8999999999999	558.04	3022.69	4312.24	5570.960000000001	4867.0	3092.15	2639.9300000000003	972.0300000000001	114.56	1450.5	74.72	77.73	40.68	189.97000000000003	141.51	186.67999999999995	491.5	304.34000000000003	316.76	2785.41
EC:1.5.1.39	42.5	121.0	130.25	70.94	111.22	141.01	1.8900000000000001	13.03	0.25	749.0400000000001	4.640000000000001	13.03	74.13	180.14000000000001	210.28	203.52999999999997	645.47	469.19000000000005	87.88	81.28	75.81	3.5	11.39	5.33	2.25	9.25	5.5	16.75	3.25	2.0	408.17	154.25	413.5	29.0	6.0	7.0	84.33	2.75	3.0	19.159999999999997	2.0	15.22	8.17	3.5	105.0	2.0	2.0	67.5	114.17
EC:1.5.1.41	24.7	31.53	16.78	884.9800000000002	492.15	561.87	5.42	19.02	3.12	662.4899999999998	18.97	34.019999999999996	230.44	448.84	508.7600000000001	646.4399999999997	438.33	423.55999999999995	49.42999999999999	66.5	67.33	220.16	30.03	26.5	7.11	12.7	1.25	60.33	15.86	7.5	214.98	127.45	61.0	887.0	3.58	7.25	13.33	6.14	9.75	53.72	18.78	16.810000000000002	118.45	47.589999999999996	25.93	5.0	1.25	1.5	109.58
EC:1.5.1.43	9.0	6.0	4.0	15.67	12.959999999999999	19.67	0.0	0.0	1.0	1.0	0.0	1.0	24.520000000000003	28.84	37.269999999999996	59.11000000000001	1.0	1.0	0.0	0.0	1.0	0.5	3.5	2.0	0.0	1.18	0.0	21.33	0.4	0.0	88.8	25.07	60.0	0.0	0.0	7.0	0.0	0.0	9.5	17.1	7.67	5.42	20.86	8.0	5.0	1.0	0.0	0.0	0.5
EC:1.5.1.45	1.0	3.0	1.0	10.22	4.67	4.220000000000001	2.0	0.0	0.22	146.0	3.0	0.0	4.0	27.0	18.0	14.0	330.0	417.0	2.0	3.0	4.0	0.0	4.0	2.0	0.0	3.0	0.0	0.0	1.0	1.0	0.0	0.0	19.0	0.0	0.0	0.0	1.0	2.0	0.0	3.0	4.0	1.0	0.0	0.0	0.11	0.0	1.0	0.0	4.0
EC:1.5.1.47	0.0	1.2	3.8	13.0	12.2	20.4	1.0	2.0	1.0	6.4	2.0	0.0	4.2	21.4	21.4	16.4	14.4	14.6	0.0	4.2	4.4	0.0	0.0	1.0	0.0	2.0	0.0	0.0	2.0	0.0	88.0	1.0	0.0	329.0	0.0	0.0	0.0	0.0	1.0	1.0	0.0	0.0	0.0	0.0	0.0	0.0	0.0	0.0	7.0
EC:1.5.1.49	2.0	0.0	2.0	2.25	5.32	5.25	0.0	0.0	0.0	0.0	0.0	0.0	9.0	13.0	15.0	15.0	0.0	0.0	0.0	0.0	0.0	0.0	0.0	0.0	0.0	0.0	0.0	0.0	0.4	0.0	1.8	14.4	5.0	0.0	0.0	0.0	0.0	0.0	1.0	2.4	1.0	0.0	3.0	1.0	1.0	0.0	0.0	0.0	2.0
EC:1.5.1.5	5936.59	5883.34	5872.789999999999	4911.469999999999	4993.879999999999	4846.950000000001	5981.6	5947.21	5990.66	4760.66	5962.97	5927.710000000001	5455.219999999999	4749.529999999999	4619.08	4524.360000000001	5053.23	4865.84	5901.42	5840.969999999999	5835.47	5967.3099999999995	5922.95	5956.359999999999	5977.320000000001	5872.419999999999	5916.94	5768.84	5850.89	5823.55	5476.41	5461.150000000001	4800.73	5481.860000000001	5499.7300000000005	5409.37	5956.44	5952.4	5797.829999999999	5928.429999999999	5983.98	5974.679999999999	5912.149999999999	5953.78	5921.969999999999	5994.0	5993.17	5977.759999999999	5518.7
EC:1.5.1.7	4.0	15.66	8.83	168.25	164.67000000000002	126.25	1.0	0.0	2.25	26.909999999999997	7.5	1.0	37.75	35.83	29.0	142.75	31.58	21.83	1.0	8.5	3.58	14.5	26.75	17.359999999999996	4.25	445.73999999999995	16.4	38.0	60.0	49.83	1554.83	484.22	265.5	225.0	13.0	127.53	752.3299999999999	16.66	315.65999999999997	86.61	4.25	4.73	12.8	10.25	14.34	4.5	5.0	6.4	840.1700000000001
EC:1.5.1.9	0.0	1.0	3.0	2.5	4.0	5.0	0.0	1.0	0.0	2.0	0.0	0.0	0.0	0.0	0.0	3.0	3.0	1.0	0.0	1.0	0.0	2.0	4.0	2.0	0.0	4.0	0.0	4.0	2.0	1.0	0.0	32.0	14.0	0.0	2.0	2.0	17.0	0.0	0.0	4.0	7.0	3.0	7.0	3.0	0.0	4.0	1.0	0.0	28.0
EC:1.5.3.1	164.65	490.58000000000004	395.23	3301.7799999999997	3267.33	3721.93	49.0	129.66	39.4	2719.91	78.83	163.91	1219.6399999999999	4498.57	4409.26	2756.71	4609.610000000001	5091.81	190.8	506.71000000000004	541.2	1774.69	2078.2	1881.53	26.55	2774.4300000000003	101.13	241.01999999999998	1102.85	737.1700000000001	3378.2	8809.8	3013.79	8303.0	3276.03	3029.36	1866.35	87.87	2063.0	102.95	96.07	97.96	309.9	479.38	557.13	245.5	183.75	294.59000000000003	5414.67
EC:1.5.3.19	4.0	22.0	12.0	23.33	50.39	53.22	2.0	0.0	0.0	8.0	1.0	1.0	32.0	117.53	98.0	78.0	23.83	17.0	1.0	9.17	10.0	2.0	3.0	1.0	0.0	28.65	2.0	1.5	33.0	24.5	73.0	341.05	40.0	0.0	28.0	20.0	11.0	4.0	13.0	4.0	2.0	4.57	3.0	20.0	11.97	0.0	2.0	3.5300000000000002	120.0
EC:1.5.3.7	0.0	0.0	0.0	20.33	8.0	1.0	0.0	0.0	0.0	0.0	0.0	0.0	0.0	0.0	0.0	0.0	0.0	0.0	0.0	0.0	0.0	0.0	0.0	0.0	0.0	0.0	0.0	0.0	0.0	0.0	0.0	0.0	0.0	0.0	0.0	0.0	0.0	0.0	0.0	0.0	0.0	0.0	0.0	0.0	1.0	0.0	0.0	0.0	0.0
EC:1.5.5.1	123.0	159.04	129.55	1888.03	1646.8100000000002	1689.3000000000002	17.75	18.75	7.75	486.30999999999995	34.75	33.85	344.09	870.1099999999999	789.8299999999999	751.1099999999998	563.0699999999999	505.01	68.65	102.84	80.05	1703.25	1838.94	1727.34	24.31	1187.84	10.25	177.5	417.80999999999995	223.34	1236.85	3179.0599999999995	483.5	4619.0	2921.5	2302.83	826.0	25.25	811.75	82.03	54.86	58.99	222.7	134.92000000000002	321.25	31.0	16.0	170.55999999999997	1965.7699999999998
EC:1.5.5.2	155.02999999999997	240.77	183.53	2942.2000000000003	2479.08	2560.42	23.17	48.43	10.45	1177.78	53.05	75.71	631.3900000000001	1796.4400000000003	1797.7199999999998	1541.4400000000007	1155.5500000000002	1108.0500000000002	121.18000000000002	202.47	191.94999999999993	1916.8899999999999	1888.09	1759.4399999999998	28.31	1025.1100000000001	10.5	362.34000000000003	350.1500000000001	257.54	2348.41	2267.71	712.1	5311.0	2939.36	2362.23	1059.75	27.97	1022.08	125.45	73.15	70.38	287.15	162.71	272.7300000000001	36.0	17.5	149.06000000000003	2344.83
EC:1.5.8.1	0.0	0.0	1.0	5.0	1.8	5.5	0.0	0.0	0.0	10.6	0.0	0.2	5.4	26.299999999999997	16.0	11.9	11.2	12.2	1.7999999999999998	3.3	5.1000000000000005	0.0	0.0	0.0	0.2	30.099999999999998	0.0	1.0	9.6	0.0	4.0	202.5	0.0	0.0	1.0	2.0	0.0	0.0	5.0	0.2	0.0	2.0	0.0	0.0	15.0	0.0	0.0	6.0	0.0
EC:1.5.8.2	0.0	0.0	1.0	5.0	1.8	5.5	0.0	0.0	0.0	10.6	0.0	0.2	5.4	26.299999999999997	16.0	11.9	11.2	12.2	1.7999999999999998	3.3	5.1000000000000005	0.0	0.0	0.0	0.2	30.099999999999998	0.0	1.0	9.6	0.0	4.0	202.5	0.0	0.0	1.0	2.0	0.0	0.0	5.0	0.2	0.0	2.0	0.0	0.0	15.0	0.0	0.0	6.0	0.0
EC:1.5.8.4	3.0	30.0	29.0	34.0	88.0	95.0	1.0	2.0	0.0	142.0	1.0	3.0	42.0	178.0	164.0	108.0	207.0	275.0	2.0	11.0	17.0	2.0	2.0	4.0	2.0	13.0	3.0	5.0	17.0	44.0	88.0	215.0	125.0	95.0	32.0	26.0	11.0	4.0	28.0	2.0	2.0	2.0	8.0	24.0	10.0	0.0	2.0	2.0	144.0
EC:1.5.98.2	0.0	0.0	3.0	0.0	0.0	0.0	0.0	0.0	0.0	0.0	0.0	0.0	0.0	0.0	0.0	0.0	0.0	0.0	0.0	0.0	0.0	0.0	0.0	0.0	0.0	0.0	0.0	2.5	1.0	0.0	0.0	0.0	0.0	0.0	0.0	0.0	0.0	0.0	0.0	0.0	0.0	0.0	0.0	0.0	0.0	0.0	0.0	0.0	0.0
EC:1.5.99.14	0.0	0.0	0.0	2.0	1.0	2.0	0.0	0.0	0.0	1.0	0.0	0.0	0.0	0.0	0.0	0.0	1.0	0.0	0.0	0.0	0.0	0.0	0.0	0.0	0.0	0.0	0.0	0.0	0.0	0.0	0.0	0.0	0.0	0.0	0.0	0.0	0.0	0.0	0.0	0.0	0.0	0.0	0.0	0.0	0.0	0.0	0.0	0.0	0.0
EC:1.5.99.6	2.25	3.75	11.75	43.79	19.75	22.0	0.25	2.0	0.0	89.25	2.5	0.25	7.25	37.5	34.0	29.75	65.14	53.5	5.5	3.14	3.5	13.0	13.0	14.0	0.0	1.0	0.25	1.0	2.0	0.0	0.0	39.14	0.0	0.0	0.0	0.25	4.0	1.1400000000000001	0.25	1.25	0.0	11.0	15.5	11.25	111.0	1.0	1.0	67.0	4.0
EC:1.6.1.1	44.2	68.03	40.03	1769.0399999999997	1172.7300000000002	1286.5000000000002	16.17	33.769999999999996	6.87	967.9899999999999	31.47	56.27	395.50999999999993	793.9999999999999	889.49	984.7399999999998	785.03	779.8399999999998	77.67999999999999	109.69999999999999	95.78	234.32999999999998	69.0	54.0	17.2	612.55	6.5	109.83	131.38	113.0	382.48	558.1599999999999	228.00000000000003	1559.0	42.08	206.25	758.66	15.14	527.0	69.92	50.42	32.56	153.01	84.07000000000001	48.32	24.0	9.25	20.7	1276.0
EC:1.6.1.2	356.4	539.5	446.21	7118.3	5711.95	5904.9800000000005	57.81	94.71000000000001	24.490000000000002	2471.68	130.66	151.17	1353.6100000000001	3201.6900000000005	3161.219999999999	3258.0600000000013	2253.2500000000005	2060.7699999999995	267.59000000000003	383.00000000000006	334.27000000000004	3851.3199999999997	3761.68	3528.84	67.82	2597.6799999999994	27.25	773.6700000000001	998.93	593.3399999999999	4120.21	7502.2300000000005	1472.5	11349.0	5898.66	4704.49	2038.66	60.03	1817.25	238.53	171.31	170.87	667.2500000000001	387.78	815.24	95.0	49.5	471.22	5777.52
EC:1.6.2.2	0.0	0.0	0.0	0.0	0.0	0.0	0.0	0.0	0.0	0.0	0.0	0.0	0.0	0.0	0.0	0.0	0.0	0.0	0.0	0.0	0.0	0.0	0.0	0.0	0.0	0.0	0.0	2.5	0.0	0.0	0.0	0.0	0.0	0.0	0.0	0.0	0.0	0.0	0.0	0.0	0.0	0.0	0.0	0.0	0.0	0.0	0.0	0.0	0.0
EC:1.6.2.4	4.0	1.25	3.0	66.08	149.25	246.25	1.0	0.0	0.25	12.75	3.5	1.0	8.83	21.5	22.33	14.67	20.0	17.75	0.0	0.25	4.75	1.5899999999999999	1.25	1.5	0.25	26.0	5.75	26.5	34.25	43.25	51.75	161.65	182.25	68.0	4.25	4.25	2.42	1.5	8.5	1.58	2.0	4.0	7.92	12.5	16.92	1.0	2.0	4.0	4.0
EC:1.6.3.3	96.0	71.0	71.5	4.0	6.5	3.5	1121.0	0.0	716.0	17.0	1813.0	0.0	0.5	21.5	6.5	8.0	23.0	7.5	61.0	145.0	35.0	1288.0	1427.0	1251.0	2.0	2873.0	0.0	3391.0	3489.0	3357.0	136.0	130.0	125.0	0.0	1130.0	1573.0	2419.0	37.0	2900.0	6.0	4.0	1.0	43.0	11.0	6.0	8.0	1.0	2.0	191.0
EC:1.6.3.4	3297.0	1821.0	1616.0	28.0	37.0	5.0	23.0	0.0	1.0	114.0	18.0	1.0	68.0	116.0	65.0	299.0	77.0	41.0	284.0	188.0	34.0	0.0	0.0	0.0	0.0	0.0	0.0	0.0	1.0	0.0	0.0	0.0	0.0	0.0	0.0	0.0	40.0	0.0	0.0	0.0	0.0	0.0	2.0	0.0	0.0	3.0	0.0	0.0	0.0
EC:1.6.5.2	5604.87	4902.119999999999	4858.639999999999	7112.34	6089.000000000002	6485.7	5949.89	5951.120000000001	5968.089999999999	5205.219999999999	5904.74	5973.35	5633.209999999999	4398.589999999999	4365.890000000001	4714.830000000001	4884.12	4288.69	5922.45	5884.28	5825.27	9333.66	9346.859999999999	9244.76	6000.7	6706.92	5980.199999999999	5546.75	6087.74	5752.54	5037.599999999999	8552.09	6486.479999999999	9777.0	10969.380000000001	9438.66	5775.11	6000.01	6500.94	5775.769999999999	5968.12	5969.4	5810.459999999999	5862.94	6201.2	6001.0	5998.5	6142.419999999999	4247.4400000000005
EC:1.6.5.3	2488.18	3457.7499999999995	3250.7000000000003	36524.829999999994	31634.999999999996	33481.1	10833.0	459.3	6707.5	13491.63	17793.73	705.7500000000001	5871.270000000001	14444.619999999999	14451.500000000002	15251.699999999999	13422.82	12875.35	1815.2300000000002	3251.7800000000007	2173.26	31058.95	31661.43	28682.01	408.59999999999997	41323.18000000001	984.9	34323.45	35687.6	33475.08	29631.270000000004	31899.71000000001	19259.05	45776.6	40582.06	40220.310000000005	34790.8	1132.2	40128.98	1271.3999999999999	625.3299999999999	613.8999999999999	3142.2999999999993	1863.65	3610.739999999999	471.5	255.67000000000002	1887.1	28375.3
EC:1.6.5.5	225.45	335.95000000000005	286.57	5033.659999999999	4669.92	5225.280000000001	32.67	74.93	21.31	1350.6799999999998	84.8	108.41000000000001	928.65	2778.2899999999995	2560.3099999999995	2168.6500000000005	1407.3899999999996	1175.74	147.73	269.95000000000005	247.95999999999998	1953.8200000000002	1937.0299999999997	1807.68	46.97	2157.18	126.72000000000001	286.93000000000006	913.2100000000002	515.1700000000001	2849.24	7500.520000000002	3266.56	7329.0	3011.96	2585.8	1296.76	101.97	1303.83	127.24	96.01	116.1	431.0300000000001	271.9	734.7500000000001	61.5	41.75	363.04	3228.4000000000005
EC:1.6.99.1	15.17	25.86	12.33	154.66	315.66999999999996	545.77	2.43	1.0	1.89	71.67	3.0	1.0	15.39	74.39	127.71	35.5	114.00999999999999	142.82	2.0	11.700000000000001	13.58	29.0	53.26	31.119999999999997	16.11	214.61	98.96	52.5	130.0	167.75	728.25	1064.6799999999998	2458.76	204.86	149.32	213.61	278.86	62.01	173.11	11.13	10.5	12.549999999999999	42.17	27.5	34.36	235.5	137.5	123.0	295.83
EC:1.6.99.3	4211.1	5506.7	5990.4800000000005	6951.4	7297.280000000001	7499.02	11750.78	11805.68	11883.130000000001	6239.8099999999995	11645.779999999999	11760.529999999999	9732.400000000001	6497.69	6369.670000000001	5245.220000000001	6930.0	7612.16	10921.89	10892.719999999998	11211.599999999999	9898.239999999998	9832.15	10105.75	11925.43	10958.68	11864.74	10991.76	11481.18	11312.65	6055.499999999999	10130.69	9977.14	6636.719999999999	7877.3099999999995	8346.14	9487.89	11878.630000000001	10527.679999999998	11471.530000000002	11839.400000000001	11841.46	11453.79	11644.140000000001	11731.2	12158.5	12101.17	12043.65	6664.539999999999
EC:1.7.1.1	0.0	1.0	0.0	0.0	5.0	0.0	0.0	0.0	0.0	0.0	0.0	0.0	0.0	1.0	1.0	0.0	2.0	3.0	0.0	0.0	0.0	0.0	0.0	0.0	0.0	5.0	0.0	0.0	3.0	0.0	0.0	0.0	0.0	0.0	0.0	1.0	0.0	0.0	2.0	0.0	0.0	0.0	0.0	0.0	1.0	0.0	0.0	0.0	5.0
EC:1.7.1.13	172.79000000000002	269.72999999999996	201.66000000000003	2996.42	2646.1400000000003	2926.0599999999995	30.03	53.27	13.76	2282.0099999999998	66.22	73.72	721.76	2241.7	2300.8999999999996	1840.5900000000008	2549.18	3234.2499999999995	168.81	227.23	248.89999999999998	1994.54	1946.3099999999997	1805.27	50.53	1709.0099999999998	138.40000000000003	450.74999999999994	601.2900000000001	533.4	3008.98	3634.92	3858.1000000000004	5108.719999999999	3172.0899999999997	2815.64	1550.4099999999999	103.66999999999999	1627.9899999999998	145.11	84.61	77.96000000000001	338.45000000000005	192.61	307.13	273.5	160.42000000000002	267.93	3337.6500000000005
EC:1.7.1.15	351.76	437.79	363.3	7307.919999999999	6422.82	6787.439999999999	1176.78	87.61	742.36	4707.7	1945.04	152.11	1366.5000000000002	3988.04	4063.9600000000014	3427.6600000000003	5082.91	6179.13	378.89	642.3100000000001	504.66999999999996	3551.68	3477.06	3153.16	73.1	5654.22	100.25	4081.0	4463.38	4203.5599999999995	3110.1500000000005	5868.25	2865.5	6890.0	4206.4	4458.73	5274.83	141.67000000000002	5203.91	256.25	164.34	145.12	597.45	374.01	466.23999999999995	92.0	46.84	201.96	5699.110000000001
EC:1.7.1.2	0.0	1.0	0.0	0.0	5.0	0.0	0.0	0.0	0.0	0.0	0.0	0.0	0.0	1.0	1.0	0.0	2.0	3.0	0.0	0.0	0.0	0.0	0.0	0.0	0.0	5.0	0.0	0.0	3.0	0.0	0.0	0.0	0.0	0.0	0.0	1.0	0.0	0.0	2.0	0.0	0.0	0.0	0.0	0.0	1.0	0.0	0.0	0.0	5.0
EC:1.7.1.3	0.0	1.0	0.0	0.0	5.0	0.0	0.0	0.0	0.0	0.0	0.0	0.0	0.0	1.0	1.0	0.0	2.0	3.0	0.0	0.0	0.0	0.0	0.0	0.0	0.0	5.0	0.0	0.0	3.0	0.0	0.0	0.0	0.0	0.0	0.0	1.0	0.0	0.0	2.0	0.0	0.0	0.0	0.0	0.0	1.0	0.0	0.0	0.0	5.0
EC:1.7.1.6	0.0	1.25	0.5	61.47	152.42000000000002	277.97	1.0	0.0	0.47	10.75	0.5	0.0	2.0	16.75	36.0	5.5	13.0	19.25	0.0	0.75	0.75	0.25	1.25	1.5	1.25	18.25	15.25	25.0	41.75	34.25	113.75	270.9	771.75	0.0	13.75	12.25	1.75	5.0	6.0	1.25	2.5	4.0	7.25	13.5	18.36	1.0	1.0	3.0	0.0
EC:1.7.1.7	5729.09	5524.72	5557.01	2268.9900000000002	2293.2300000000005	2106.54	4787.42	5901.6900000000005	5246.96	4108.33	4019.42	5868.52	4973.219999999999	3247.6599999999994	3160.1099999999997	3333.3000000000006	3984.75	4012.9799999999996	5742.56	5518.26	5607.39	2918.54	2572.2399999999993	2955.09	5940.25	1153.89	5849.61	1931.33	1861.1100000000001	2106.54	1525.8700000000001	1749.1899999999998	3117.2999999999997	766.0	1276.0700000000002	1097.89	1600.52	5843.72	1176.8700000000001	5712.69	5901.5	5908.03	5662.009999999999	5760.87	5691.509999999999	5950.0	5966.42	5870.0	1804.57
EC:1.7.2.1	36.0	77.37	67.78	456.63	504.36	459.74	0.0	3.77	1.0	55.6	6.83	8.969999999999999	71.54	329.24	242.73999999999998	163.39	89.06	85.61	6.61	19.01	13.099999999999998	20.23	33.400000000000006	28.770000000000003	5.0	87.08	2.0	154.51	55.61	81.12	244.68	214.88	170.1	1199.0	24.28	45.81	76.92	5.0	74.25	16.53	9.370000000000001	19.5	47.5	24.25	121.5	2.0	4.25	76.0	713.7199999999999
EC:1.7.2.2	2.0	1.0	6.0	99.93999999999998	106.16999999999999	115.41	0.0	2.8400000000000003	0.0	54.56	0.0	3.78	36.9	91.25	82.38	88.16	29.490000000000002	25.35	17.669999999999998	14.68	13.1	210.5	21.22	22.0	3.22	9.5	2.0	36.33	14.65	12.0	223.60999999999999	100.19000000000001	80.5	221.0	6.5	15.5	106.33	1.0	10.0	26.4	7.64	4.67	81.78	36.44	15.719999999999999	2.0	2.25	3.0	178.88
EC:1.7.2.3	26.0	37.17	14.0	120.26	87.00999999999999	103.46000000000001	0.0	1.7	6.25	124.69	0.25	8.14	66.86000000000001	126.96000000000001	140.81	192.98999999999998	59.67	48.53	11.17	13.799999999999999	13.31	419.5	50.61	42.5	8.11	22.019999999999996	1.0	142.32	17.3	8.17	287.88	299.97	100.0	358.0	3.0	8.0	14.0	3.25	12.0	50.86	16.78	20.25	134.53	64.22	54.11	4.0	3.25	7.0	170.51
EC:1.7.2.4	22.0	33.67	22.0	102.33	85.39	95.89	0.0	1.0	1.0	26.0	5.0	2.0	13.53	34.21	27.4	38.17	18.369999999999997	14.7	1.0	12.2	6.0	8.33	9.5	7.17	1.0	278.33	0.0	11.17	33.16	67.17	93.0	299.13	125.0	529.0	26.0	104.33	364.67	7.0	229.0	8.33	5.0	6.0	10.0	24.0	9.0	2.5	1.0	2.5	420.51000000000005
EC:1.7.2.5	43.0	80.67	67.0	731.6899999999999	740.85	742.36	0.0	2.1100000000000003	0.0	50.709999999999994	6.25	5.3100000000000005	43.84	124.19	85.67	112.27	42.18000000000001	53.230000000000004	7.91	18.11	13.399999999999999	16.58	18.53	23.0	7.109999999999999	53.33	1.0	145.84	55.33	102.17	237.32999999999998	342.8	229.0	1192.0	44.0	63.33	67.67	10.0	34.5	19.99	7.109999999999999	18.58	60.56	39.22	126.11	4.5	4.0	74.5	749.6
EC:1.7.3.3	1.33	12.83	12.5	112.67	131.68	132.66	1.0	4.0	0.33	13.33	3.0	5.33	23.67	116.84	100.0	51.0	58.17	42.67	1.5	14.83	14.67	3.17	6.83	4.5	0.0	47.61	0.0	0.0	9.0	7.33	105.5	97.09	8.0	400.0	3.0	7.0	2.67	0.66	13.33	1.0	1.0	0.0	1.0	0.67	8.67	0.0	0.0	7.33	100.34
EC:1.7.7.1	12.0	80.95	94.3	117.35	244.86999999999998	365.62	4.0	8.0	3.72	36.15	7.58	5.25	12.2	85.4	123.49000000000001	38.15	278.29999999999995	144.57999999999998	5.0	30.45	56.809999999999995	6.25	23.33	14.98	3.5	621.0	23.8	45.25	64.25	46.25	285.75	273.65	419.75	609.0	28.75	222.9	428.25	18.16	583.0	10.65	2.5	4.0	22.01	26.25	31.44	1.0	1.0	4.4	18.0
EC:1.7.7.2	0.0	4.5	5.0	49.33	34.83	13.92	1.0	1.0	0.0	2.0	2.0	0.0	3.0	2.0	0.0	3.0	0.5	0.0	0.0	0.0	0.0	0.0	0.0	0.0	0.0	40.0	0.0	5.0	17.0	0.0	16.0	174.0	6.0	0.0	0.0	0.0	2.0	0.0	0.0	2.0	0.0	1.0	0.25	0.0	10.0	0.0	0.0	6.0	17.0
EC:1.7.99.1	180.04	389.31	430.86999999999995	1040.6100000000001	1016.4500000000002	1262.9100000000003	1179.96	41.980000000000004	746.11	586.9499999999999	1932.19	46.440000000000005	216.87	646.7699999999999	751.6699999999998	731.0799999999998	1366.2699999999995	820.88	121.22	300.08	284.6000000000001	1563.96	1543.9299999999998	1319.88	26.97	3430.17	62.73	3594.58	3715.8399999999997	3484.36	2989.45	1354.5399999999997	1395.6299999999999	216.86	1314.67	1865.99	3249.08	75.58	3211.68	189.87	39.03	38.92	191.63	109.41	108.93	20.0	7.75	20.4	1489.0499999999997
EC:1.7.99.4	336.31	645.02	519.5100000000001	7651.719999999998	6863.379999999999	7370.199999999999	45.55	138.96	18.4	6402.23	139.01999999999998	230.17	1951.4700000000003	6812.7599999999975	6850.649999999999	5023.429999999999	7122.530000000001	9224.17	401.13999999999993	588.7299999999999	674.3199999999999	3350.4700000000003	2185.41	2040.9099999999999	84.97	3858.96	146.12	1375.69	1421.7800000000002	1209.62	4677.01	8103.160000000001	6345.76	12598.0	3172.0	3319.9399999999996	3852.08	147.64999999999998	3041.7400000000002	298.68999999999994	183.24	196.9	742.24	481.08000000000004	905.91	78.5	69.26	444.89	8292.78
EC:1.8.1.14	17.5	39.5	29.75	66.75	136.0	82.5	5.0	12.5	3.0	1061.25	12.0	8.25	162.0	935.25	934.25	423.25	1452.25	2134.75	53.0	57.75	92.0	53.0	49.0	36.0	2.0	92.0	2.0	149.0	136.0	112.0	76.0	21.0	57.0	0.0	6.0	33.0	23.0	3.0	71.0	8.5	13.0	8.25	13.0	9.0	3.0	5.0	7.0	1.0	883.0
EC:1.8.1.15	3.33	27.7	23.700000000000003	156.97	318.17	305.56	1.0	5.66	1.33	36.63	1.33	9.24	65.28	463.8	381.9	150.95	130.38	101.88	8.7	23.9	29.369999999999997	8.73	35.980000000000004	23.1	2.0	114.25	0.0	144.84	46.28	62.7	324.68	87.25	172.6	440.0	19.28	78.15	136.42000000000002	1.33	205.07999999999998	11.2	12.370000000000001	8.0	10.0	9.92	2.83	1.0	3.25	7.33	250.18
EC:1.8.1.2	269.32	375.13	305.41999999999996	6503.130000000001	5336.400000000001	5688.379999999999	60.09	110.08000000000001	24.08	4832.49	138.82999999999998	154.10000000000002	1508.3799999999997	4520.059999999999	4623.859999999999	3797.410000000001	5442.49	6765.53	394.70000000000005	524.11	530.44	7174.58	7327.0199999999995	6849.7300000000005	82.74	1938.1399999999999	138.86	758.2499999999999	1106.09	742.2300000000001	4677.179999999999	7219.880000000001	6400.0599999999995	11089.720000000001	11765.75	8960.04	1575.99	138.75	2107.08	210.71000000000004	137.64	134.9	603.92	317.16999999999996	541.8	539.0	309.17	507.99	4311.900000000001
EC:1.8.1.4	7617.350000000001	7636.029999999999	7904.149999999999	9813.829999999998	10395.630000000001	10543.24	10680.060000000001	11850.84	11187.300000000001	7735.42	9904.939999999999	11828.439999999999	10338.130000000001	8666.96	8490.230000000001	6662.370000000002	8928.33	9952.260000000002	11270.79	11169.369999999999	11489.36	10381.96	10320.89	10632.03	11957.48	8979.21	11925.800000000001	8160.52	8349.359999999999	8509.619999999999	9770.98	11629.150000000003	12467.42	13069.720000000001	9789.97	9308.43	8331.75	11901.43	8879.49	11589.099999999999	11922.77	11919.93	11662.890000000001	11789.66	11953.430000000002	11988.5	11998.59	12068.68	9684.79
EC:1.8.1.7	11031.84	9984.699999999999	10054.9	2925.88	2794.57	2247.25	9561.42	11785.189999999999	10482.320000000002	5515.05	8003.17	11723.22	9580.66	4622.65	4451.87	5215.640000000001	4777.67	3527.72	11349.03	10874.330000000002	11018.260000000002	7085.899999999999	6711.83	7403.990000000001	11851.310000000001	2467.3699999999994	11557.36	3428.75	3345.6199999999994	3685.9300000000003	2224.56	2493.67	718.5	4282.0	5175.6	4099.3099999999995	2598.33	11600.72	2623.06	11358.250000000002	11771.53	11760.06	11102.600000000004	11425.54	11113.430000000002	11422.0	11652.25	11388.2	1547.94
EC:1.8.1.8	253.14999999999998	354.91	293.53999999999996	6511.65	5117.080000000001	5274.83	37.23	79.69	18.240000000000002	2164.4700000000003	84.83	130.20999999999998	1006.78	2070.4100000000008	2115.08	2626.3300000000013	1571.84	1391.53	211.48	300.7700000000001	256.48	3811.96	3698.6099999999997	3477.75	59.87	1625.9	31.72	528.1600000000001	560.5000000000001	429.36	2967.46	3587.06	1071.2100000000003	7380.0	5830.76	4599.33	1861.6599999999999	70.03999999999999	1540.25	230.16000000000003	118.06	127.91000000000001	515.31	305.40000000000003	555.83	72.5	26.5	286.43	4595.43
EC:1.8.1.9	11770.97	11720.97	11745.809999999998	9946.73	11021.37	11047.779999999999	10827.89	11873.099999999999	11263.46	8732.9	10098.42	11807.27	10535.289999999999	8705.66	8473.81	8047.210000000001	9791.159999999998	9389.309999999998	11650.699999999999	11457.399999999998	11576.49	10475.11	10448.259999999998	10741.579999999998	11975.949999999999	10107.790000000003	12088.85	8122.51	8639.970000000001	8603.58	10624.409999999998	14335.68	16871.440000000002	9790.44	10209.19	9978.9	10095.85	11992.98	9762.62	11734.58	11904.140000000001	11919.51	11636.740000000003	11763.630000000001	11954.420000000004	12653.0	12386.51	12345.07	9319.86
EC:1.8.2.1	11.0	9.0	16.0	13.0	6.0	16.33	0.0	0.0	0.0	7.33	1.0	0.0	7.67	11.33	12.33	13.33	1.67	1.0	1.0	0.0	2.0	0.0	0.0	3.0	0.0	3.0	0.0	0.0	1.0	48.0	40.5	23.0	58.0	10.0	12.0	16.0	32.0	0.5	12.0	0.0	0.0	10.0	1.0	0.0	105.0	2.0	1.0	67.0	23.0
EC:1.8.2.2	29.5	36.67	36.5	273.6	269.65	237.61	1.0	7.0	3.25	140.32999999999998	0.25	8.0	84.2	131.15	169.00000000000003	171.8	116.17	117.0	18.0	11.5	18.2	5.33	8.11	3.5	2.3100000000000005	103.0	11.72	11.67	54.33	47.53	435.3	484.76	175.21	1513.0	16.35	28.33	50.0	11.18	19.0	20.759999999999998	15.11	13.08	40.64	14.79	60.11	8.0	3.0	27.0	330.18
EC:1.8.2.3	0.0	0.0	0.0	0.0	0.0	0.0	0.0	0.0	0.0	0.0	0.0	0.0	1.0	0.0	0.0	1.0	0.0	0.0	0.0	0.0	0.0	0.0	1.0	0.0	0.0	3.0	0.0	1.0	6.0	2.0	21.0	0.0	0.0	0.0	0.0	0.0	0.0	0.0	0.0	0.0	0.0	0.0	0.0	0.0	0.0	0.0	0.0	0.0	13.0
EC:1.8.2.4	0.0	0.0	0.0	0.0	0.0	0.0	0.0	0.0	0.0	0.0	0.0	0.0	0.0	0.0	0.0	0.0	0.0	0.0	0.0	0.0	0.0	0.0	0.0	0.0	0.0	0.0	0.0	0.0	0.0	0.0	0.0	0.0	0.0	0.0	0.0	0.0	0.0	0.0	0.0	0.0	0.0	0.0	0.0	0.0	0.0	0.0	0.0	0.0	12.0
EC:1.8.3.1	6.0	3.0	3.0	53.0	29.0	30.0	1.0	0.0	0.0	3.0	3.0	0.0	12.0	23.0	21.0	15.0	18.0	10.0	0.0	3.0	7.0	0.0	0.0	2.0	0.0	12.0	0.0	0.0	7.0	11.0	97.0	24.0	7.0	855.0	7.0	5.0	17.0	0.0	9.0	0.0	1.0	0.0	1.0	3.0	1.0	0.0	4.0	2.0	20.0
EC:1.8.4.11	7697.480000000001	8151.16	8472.79	6521.289999999999	6917.030000000001	6795.660000000002	10657.6	11810.21	11170.720000000001	6734.569999999999	9863.919999999998	11757.21	9911.31	6959.319999999999	6856.4	5883.830000000001	7646.589999999998	8340.5	11177.21	10951.659999999998	11256.72	8671.05	8475.27	8911.46	11920.029999999999	7918.359999999999	11786.01	7678.92	7875.819999999999	8079.179999999999	7520.63	8646.149999999998	9208.079999999998	10047.86	6740.83	6752.03	8037.24	11805.900000000001	7664.349999999999	11605.470000000003	11897.5	11890.359999999999	11533.779999999999	11675.7	11645.470000000001	11953.5	11970.18	11859.289999999999	7431.180000000001
EC:1.8.4.12	5981.67	5952.33	5951.5599999999995	5994.029999999999	6090.0599999999995	5924.4800000000005	5984.17	5954.21	5993.129999999999	4904.37	5974.47	5929.710000000001	5573.369999999999	5047.639999999999	4924.39	4734.100000000001	5235.54	5028.749999999999	5912.75	5855.029999999999	5855.78	5985.339999999999	5941.989999999999	5970.339999999999	5979.8099999999995	6648.349999999999	5921.83	5753.59	5960.75	5903.889999999999	5901.96	6502.12	5571.66	9752.0	5418.41	5519.64	6626.7699999999995	5956.389999999999	6335.569999999999	5922.589999999999	5998.23	6003.0	5931.799999999999	5930.28	6065.34	6007.0	6002.34	6061.089999999999	6296.400000000001
EC:1.8.4.8	180.2	288.18	240.61	3778.35	3517.58	3664.98	29.6	59.38	15.09	2285.8599999999997	64.97	83.41	743.4000000000001	2429.3299999999995	2460.24	1872.6200000000008	2617.4099999999994	3240.18	162.29000000000002	243.41000000000003	262.69999999999993	1982.9	1950.1299999999999	1805.5	48.42	1802.0199999999998	107.89999999999999	416.74999999999994	622.24	523.7	2157.08	3868.9800000000005	3756.84	3880.8599999999997	3108.55	2776.34	1657.5	95.84	1739.08	134.36	86.73	88.71000000000001	322.57000000000005	192.85	358.4300000000001	271.5	158.5	303.06	3174.55
EC:1.8.5.2	1423.59	1341.1699999999998	1661.75	544.8900000000001	797.3999999999999	1000.34	4671.0	5840.610000000001	5177.89	1087.08	3877.0	5816.360000000001	4086.7799999999997	791.5100000000001	676.02	439.5	1481.54	2096.0	5211.4400000000005	5048.02	5345.99	2651.0600000000004	2493.53	2880.6	5941.5	1639.4999999999998	5908.33	1849.0	1894.84	2047.9799999999998	1163.17	2074.7400000000002	3079.71	527.0	1172.1200000000001	1186.89	1424.5	5874.759999999999	1616.3300000000002	5632.0	5870.08	5872.25	5481.5	5680.57	5580.78	5933.5	5966.17	5818.0	819.28
EC:1.8.5.3	40.95	38.28	22.28	1420.4800000000002	733.9499999999999	906.97	4.58	17.64	2.12	609.3599999999999	8.83	27.13	160.96999999999997	359.59999999999997	425.99	494.74	413.53000000000003	404.06	40.88	47.97000000000001	48.440000000000005	206.16	23.11	12.0	4.0	12.74	2.5	177.32999999999998	9.74	11.0	536.65	100.77000000000001	205.0	551.0	1.58	7.5	21.0	0.28	5.0	47.37	16.5	22.75	134.95	39.11999999999999	27.32	5.0	1.25	2.0	167.66
EC:1.8.7.1	102.33	105.86	101.2	352.29999999999995	578.5	452.37	1122.0	7.0	716.83	82.09	1816.5	9.58	65.45	411.14000000000004	346.06	149.28	164.22	127.72	68.7	172.73000000000002	65.37	1291.0700000000002	1442.98	1246.0900000000001	4.0	2983.7	0.0	3383.0	3513.9500000000003	3396.36	378.35	467.84000000000003	306.6	108.0	1132.95	1612.65	2478.42	43.16	3037.08	18.52	14.7	13.16	52.84	20.92	49.17	11.0	5.25	28.33	447.31999999999994
EC:1.8.7.2	0.0	4.5	5.0	0.0	0.5	0.0	1.0	0.0	0.0	0.0	2.0	0.0	0.0	0.0	0.0	0.0	0.5	0.0	0.0	0.0	0.0	0.0	0.0	0.0	0.0	0.0	0.0	0.0	0.0	0.0	16.0	1.0	6.0	0.0	0.0	0.0	0.0	0.0	0.0	0.0	0.0	0.0	0.0	0.0	0.0	0.0	0.0	0.0	0.0
EC:1.8.98.1	0.0	0.0	0.0	150.0	34.5	102.0	0.0	0.0	0.0	0.0	0.0	0.0	27.990000000000002	33.0	3.0	132.0	21.0	39.0	0.0	0.0	0.0	0.0	6.0	0.0	0.0	49.2	0.0	42.0	40.2	3.0	0.0	27.6	26.0	0.0	8.7	1.2000000000000002	433.5	0.0	10.8	57.0	0.0	0.0	0.0	3.0	0.0	0.0	0.0	0.0	29.0
EC:1.8.99.2	194.0	144.0	140.0	34.0	12.0	20.0	2240.0	0.0	1432.0	34.0	3626.0	0.0	0.0	34.0	12.34	10.0	45.0	26.0	122.0	291.0	68.16	2566.0	2846.0	2462.4	4.0	5658.4	0.8	6747.0	6922.4	6676.0	272.0	271.2	270.0	0.0	2232.4	3086.8	4958.0	74.16	5685.6	32.4	8.0	2.0	97.75999999999999	32.5	17.080000000000002	16.0	2.0	2.4	276.0
EC:1.8.99.3	0.0	0.0	0.0	34.0	2.0	18.0	0.0	0.0	0.0	0.0	0.0	0.0	0.0	6.0	0.0	2.0	6.0	12.0	0.0	0.0	0.0	0.0	0.0	0.0	0.0	5.4	0.0	0.0	4.4	0.0	0.0	7.2	0.0	0.0	2.4	0.4	134.0	0.0	3.6	10.0	0.0	0.0	0.0	2.0	0.0	0.0	0.0	0.0	16.0
EC:1.8.99.5	0.0	0.0	0.0	34.0	2.0	18.0	0.0	0.0	0.0	0.0	0.0	0.0	0.0	6.0	0.0	2.0	6.0	12.0	0.0	0.0	0.0	0.0	0.0	0.0	0.0	5.4	0.0	0.0	4.4	0.0	0.0	7.2	0.0	0.0	2.4	0.4	134.0	0.0	3.6	10.0	0.0	0.0	0.0	2.0	0.0	0.0	0.0	0.0	16.0
EC:1.9.3.1	682.8	1254.6399999999999	968.1	12447.99	13644.32	14927.49	71.58	231.53	48.58	3217.8599999999997	158.24	261.57	2447.39	8696.800000000001	8940.89	5660.72	4954.15	5545.98	256.85	614.9799999999999	720.61	5437.95	5984.459999999999	5517.89	212.60000000000002	9759.59	781.2399999999999	1683.7600000000002	2634.58	2260.95	10999.84	22224.460000000006	23459.779999999995	23070.16	10007.050000000001	10201.630000000001	7384.950000000001	557.95	8680.65	366.94999999999993	240.48000000000002	320.15999999999997	1087.72	741.5099999999999	1668.5800000000002	1717.5	1027.75	1652.0600000000002	12079.09
EC:1.97.1.4	7764.89	8256.34	8718.58	4174.539999999999	4079.55	4133.31	13032.6	11801.630000000001	12651.36	5728.39	13752.69	11762.240000000002	9477.61	4574.839999999999	4648.580000000001	5419.290000000002	6499.080000000001	5772.330000000001	11265.960000000003	11232.72	11370.56	10188.5	9532.470000000001	9696.99	11893.08	11376.81	11703.729999999998	14424.49	14248.800000000001	14062.779999999999	10147.38	3887.5	4443.32	2707.8599999999997	6057.719999999999	7128.65	12026.65	11817.48	11294.609999999999	11942.02	11838.47	11848.95	11492.989999999998	11619.550000000001	11433.46	11467.5	11681.34	11484.4	4670.01
EC:1.97.1.9	0.45	5.78	5.78	175.66999999999996	129.78	124.57	3.08	7.95	2.12	391.33	10.83	18.02	142.45999999999998	322.7299999999999	382.3200000000001	468.1099999999999	266.5000000000001	283.72999999999996	24.19	35.86000000000001	45.980000000000004	596.66	27.78	22.0	7.0	9.74	3.0	2.0	16.740000000000002	9.0	308.65	60.49	9.0	537.0	5.7	1.0	7.0	1.0	7.0	11.12	0.0	4.0	81.95	37.62	24.82	1.0	2.5	0.0	486.33
EC:2.1.1.10	48.03	105.33	81.86	1131.75	1139.08	1365.8500000000004	12.96	34.980000000000004	5.59	2075.59	35.83	45.160000000000004	429.3399999999999	1982.2200000000003	2086.92	1221.0100000000004	2574.8599999999997	3532.0299999999997	116.05	157.95000000000005	201.79999999999995	1732.8799999999999	1885.4299999999998	1749.29	24.11	857.9000000000002	116.83000000000001	282.25	312.13	318.64	1135.49	1839.95	3648.5800000000004	638.86	3081.72	2521.22	727.19	73.91	1050.81	41.04	39.83	33.72	80.58	51.19	49.39	244.5	144.17000000000002	130.2	1101.6100000000001
EC:2.1.1.100	0.0	0.0	1.0	4.0	24.0	9.0	1.0	1.0	0.0	2.0	3.0	0.0	4.0	19.0	5.0	6.0	5.0	0.0	10.0	14.0	12.0	1631.0	1748.0	1648.0	2.0	49.0	0.0	0.0	25.0	0.0	288.0	473.0	90.0	135.0	2829.0	2045.0	3.0	0.0	255.0	0.0	0.0	3.0	0.0	0.0	24.0	0.0	0.0	12.0	0.0
EC:2.1.1.102	0.0	0.0	2.0	0.0	1.0	0.0	0.0	0.0	0.0	0.0	0.0	0.0	0.0	0.0	0.0	1.0	0.0	0.0	0.0	0.0	0.0	0.0	0.0	0.0	0.0	0.0	0.0	0.0	0.0	1.0	0.0	0.0	0.0	0.0	0.0	0.0	0.0	0.0	0.0	0.0	0.0	0.0	0.0	0.0	0.0	0.0	0.0	0.0	0.0
EC:2.1.1.104	0.0	1.0	0.0	11.07	32.5	21.0	1.0	0.0	0.0	2.0	0.0	0.0	4.0	7.0	2.0	9.0	4.0	4.0	0.0	2.0	1.0	0.34	1.0	0.0	0.0	3.57	0.72	7.0	4.17	3.36	0.0	1.36	5.21	0.0	3.35	0.0	0.0	0.43	0.0	2.0	1.0	2.0	0.0	0.07	0.17	0.0	0.0	0.0	10.0
EC:2.1.1.107	482.43	688.01	583.9499999999999	7536.679999999999	6645.32	7287.37	1233.37	145.95999999999998	769.19	4551.149999999999	2060.71	225.00999999999996	1922.4899999999998	5440.5999999999985	5535.870000000001	4845.960000000001	4963.92	5472.6100000000015	432.11	751.1500000000002	650.6099999999998	6893.09	7101.700000000001	6525.219999999999	106.28999999999999	6291.09	250.73	4484.75	4682.780000000001	4445.33	5777.7699999999995	8870.240000000002	7413.07	10948.720000000001	10137.84	9054.23	5479.2699999999995	247.56000000000006	6191.4	398.24	193.21	209.11000000000004	875.47	463.01	943.32	316.5	188.34	592.0500000000001	6676.090000000001
EC:2.1.1.11	0.0	5.7	8.8	13.0	11.7	21.4	2.0	1.0	1.0	6.4	5.0	0.0	3.2	16.4	17.4	11.4	16.9	16.6	0.0	4.2	4.4	0.0	1.0	1.0	0.0	2.0	0.0	0.0	2.0	0.0	104.0	3.0	24.0	329.0	0.0	0.0	0.0	0.0	1.0	1.0	0.0	0.0	0.0	0.0	0.0	1.0	0.0	0.0	7.0
EC:2.1.1.113	1.0	3.0	1.0	7.0	5.0	3.33	1.0	0.0	0.0	13.33	1.0	0.0	1.67	9.33	16.33	22.33	16.67	9.0	2.0	12.0	2.0	0.0	0.0	0.0	0.0	7.0	0.0	0.0	12.0	2.0	0.0	18.83	7.0	0.0	0.0	0.0	0.0	0.0	0.0	0.0	0.0	0.0	0.0	0.0	1.0	0.0	0.0	1.0	0.0
EC:2.1.1.13	351.87	472.46000000000004	428.91	4618.07	3979.209999999999	4207.690000000001	1205.46	46.59	744.96	1373.4799999999998	1975.0500000000002	77.11	712.6700000000002	1721.1900000000005	1612.4099999999994	1870.5600000000004	1274.44	1148.3200000000002	208.88000000000002	370.14000000000004	245.93999999999994	4912.25	5112.2	4704.119999999999	57.92	4964.0199999999995	128.83	3805.25	4219.72	3921.68	5140.53	5910.61	3655.1299999999997	7726.860000000001	7112.18	6396.92	4447.610000000001	148.66	4904.159999999999	241.55999999999997	83.78	90.11	468.62	279.60999999999996	480.11	68.5	39.0	245.95999999999998	3827.0400000000004
EC:2.1.1.130	69.00000000000001	119.51	115.96	784.8600000000001	773.49	923.1399999999999	57.51	20.910000000000004	22.240000000000002	572.8199999999998	115.05	36.620000000000005	284.71999999999997	760.4699999999999	789.82	796.0599999999998	601.5	615.93	43.059999999999995	89.52	83.88000000000001	59.33	77.51	51.29	14.059999999999999	1031.1000000000004	64.83	226.92000000000002	214.99999999999997	226.15	1996.2599999999998	1943.3100000000002	1547.8799999999999	2508.8599999999997	172.17999999999998	451.09000000000003	1027.1100000000001	34.19	838.41	83.24	15.25	25.29	143.24	96.76	214.79999999999995	11.0	13.5	111.93	1172.8600000000001
EC:2.1.1.131	82.0	185.51000000000002	190.46	892.3600000000002	919.4900000000001	1080.81	58.51	27.910000000000004	25.490000000000002	613.8199999999998	119.05	42.870000000000005	289.88999999999993	827.7199999999998	884.7399999999999	781.8099999999998	878.7500000000001	752.43	50.059999999999995	125.52000000000001	135.37999999999997	61.66	80.51	55.29	15.309999999999999	1128.3500000000004	69.08	107.09	228.49999999999997	226.15	1436.2599999999998	2023.0600000000002	1703.3799999999999	2332.8599999999997	188.17999999999998	493.66999999999996	1116.6100000000001	39.69	908.41	83.24	20.0	29.29	143.57	101.01	220.79999999999995	11.0	13.5	112.93	1188.5300000000002
EC:2.1.1.132	59.0	102.92	89.88	578.7700000000001	588.48	737.6999999999999	5.43	16.0	6.0	333.29	15.0	25.2	205.62	553.65	558.79	559.26	437.42	435.69	26.799999999999997	69.23	52.720000000000006	21.509999999999998	34.65	31.509999999999998	11.059999999999999	1038.2600000000002	61.43	218.92000000000002	194.01999999999998	198.61	2075.39	1896.6100000000004	1390.3300000000002	2508.8599999999997	157.89	433.44000000000005	1028.3600000000001	32.11	821.36	84.92	15.75	23.79	88.53	82.52	204.65	5.0	13.75	114.73	1021.9
EC:2.1.1.133	80.0	182.51000000000002	186.96	732.8600000000001	836.9900000000001	1005.64	58.51	27.910000000000004	25.490000000000002	588.8199999999998	117.05	41.870000000000005	282.38999999999993	798.22	856.57	785.8099999999998	859.2500000000001	727.93	47.059999999999995	113.02000000000001	131.38	66.33	77.51	55.290000000000006	14.309999999999999	1128.8500000000004	69.08	243.42000000000002	237.17	233.15	1647.2599999999998	2055.0600000000004	1738.3799999999999	2508.8599999999997	193.17999999999998	489.34000000000003	1106.6100000000001	38.69	898.41	97.24000000000001	20.0	29.29	115.24	93.01	215.79999999999995	10.0	13.5	112.93	1171.8600000000001
EC:2.1.1.14	3189.14	3596.1299999999997	4248.639999999999	4610.44	4049.2399999999993	4099.01	9365.99	11765.7	10369.470000000001	3534.81	7829.7699999999995	11767.41	9158.56	3902.5800000000004	3907.9000000000005	3410.6800000000007	3468.359999999999	3994.9500000000003	10606.48	10345.7	10911.130000000003	7166.2	6869.049999999999	7513.429999999999	11883.670000000002	3060.18	11652.83	3692.09	3781.120000000001	3952.8	3285.28	4283.550000000001	3143.73	4835.860000000001	5344.72	4443.849999999999	3103.66	11664.300000000001	3119.3799999999997	11428.300000000001	11821.6	11814.49	11278.860000000002	11497.94	11338.19	11666.5	11800.67	11630.590000000002	3360.8499999999995
EC:2.1.1.144	64.95	91.44	93.19	1662.82	1381.12	1417.5900000000001	8.83	27.310000000000002	4.12	869.6499999999999	25.41	40.989999999999995	346.78999999999996	879.01	942.54	883.24	782.4399999999999	805.3199999999999	52.29	104.35999999999999	91.48000000000002	212.08	30.53	23.33	6.0	192.09	5.0	16.84	94.99000000000001	54.16	564.51	823.54	234.0	1161.0	28.91	56.989999999999995	88.67	3.83	116.5	19.2	10.67	18.4	138.9	69.32000000000001	124.96000000000001	6.0	7.0	57.9	319.75
EC:2.1.1.148	20.669999999999998	110.96000000000001	125.87	222.29000000000002	286.57	312.13	54.0	18.0	19.62	182.33	101.47	16.64	97.77000000000001	665.73	690.47	315.78000000000003	512.8900000000001	467.1	22.7	51.43	94.58	49.74	79.4	53.99999999999999	4.25	294.97999999999996	9.25	102.5	123.74000000000001	90.32	454.21000000000004	497.71	412.65000000000003	68.0	80.91000000000001	149.26000000000002	394.25	13.75	280.38	45.86	13.7	10.58	26.42	42.0	23.510000000000005	7.0	3.25	10.0	1002.22
EC:2.1.1.151	69.00000000000001	113.51	110.46	719.8600000000001	616.99	753.1099999999999	57.51	20.910000000000004	22.240000000000002	571.6199999999999	115.05	35.620000000000005	281.21999999999997	715.9699999999999	756.32	782.0599999999998	577.5	603.43	42.059999999999995	87.52	80.88000000000001	59.33	71.50999999999999	47.79	14.059999999999999	991.4900000000002	64.83	225.42000000000002	199.67	194.15	1955.2599999999998	1899.3100000000002	1486.3799999999999	2440.8599999999997	162.17999999999998	430.59000000000003	1005.11	34.19	797.91	83.24	12.25	25.29	139.74	92.76	213.79999999999995	11.0	9.5	107.93	1135.1599999999999
EC:2.1.1.152	35.0	42.2	36.3	348.5	367.4	435.83000000000004	4.0	8.0	5.0	81.93	9.0	12.0	65.7	201.73	171.9	171.4	122.4	79.43	11.0	39.2	26.4	11.34	14.0	13.5	2.0	145.11	4.0	140.5	77.0	81.5	463.25	723.0799999999999	193.0	1623.0	39.0	55.0	53.0	7.25	60.0	10.0	6.0	5.0	71.7	54.2	37.67	2.0	7.0	20.2	206.7
EC:2.1.1.156	0.0	1.0	0.5	0.0	0.0	0.0	0.0	0.0	0.0	0.0	1.0	0.0	0.0	0.0	0.0	0.0	0.0	0.0	0.0	0.0	0.0	0.0	0.0	0.0	0.0	0.0	0.0	0.0	0.0	0.0	1.0	1.0	6.0	0.0	0.0	0.0	0.0	0.0	0.0	0.0	0.0	0.0	0.0	0.0	0.0	0.0	0.0	0.0	0.0
EC:2.1.1.157	0.0	0.0	1.0	0.0	1.0	0.33	0.0	0.0	0.0	0.0	0.0	0.0	0.0	0.0	0.0	0.0	0.0	1.0	0.0	0.0	0.0	0.0	0.0	0.0	0.0	0.0	0.0	0.0	2.0	0.0	13.0	2.0	6.0	0.0	0.0	0.0	0.0	0.0	0.0	0.0	0.0	0.0	0.0	0.0	0.0	0.0	0.0	0.0	10.0
EC:2.1.1.161	0.0	1.0	0.5	0.0	0.0	0.0	0.0	0.0	0.0	0.0	1.0	0.0	0.0	0.0	0.0	0.0	0.0	0.0	0.0	0.0	0.0	0.0	0.0	0.0	0.0	0.0	0.0	0.0	0.0	0.0	0.0	0.0	0.0	0.0	0.0	0.0	0.0	0.0	0.0	0.0	0.0	0.0	0.0	0.0	0.0	0.0	0.0	0.0	0.0
EC:2.1.1.163	1945.5000000000002	2554.1499999999996	2884.5699999999997	4474.419999999999	4342.379999999999	4464.79	5868.6	5909.150000000001	5923.46	2586.2	5846.55	5904.43	4841.119999999999	3132.429999999999	3074.06	2369.9700000000007	3206.0699999999997	3674.5799999999995	5441.7300000000005	5460.5599999999995	5663.29	5913.86	5852.5199999999995	5911.54	5976.17	6010.04	5907.54	5653.34	5790.7699999999995	5739.759999999999	4302.22	4918.200000000001	4671.59	6278.860000000001	5379.84	5390.01	5459.78	5934.99	5942.32	5803.909999999999	5958.98	5958.679999999999	5850.239999999999	5878.03	5975.759999999999	5986.0	5989.67	6041.5599999999995	4353.639999999999
EC:2.1.1.166	143.7	198.89999999999998	164.82999999999998	2737.56	2099.7400000000002	2211.14	22.17	37.769999999999996	8.870000000000001	1123.35	51.47	63.47	533.6099999999999	1198.8900000000003	1215.3199999999997	1309.7400000000005	964.0	919.17	113.48	159.57000000000002	142.57999999999998	1908.1599999999999	1851.61	1739.17	26.31	916.5300000000002	10.5	209.5	308.54	212.67000000000002	1466.73	2181.7100000000005	570.5	4798.0	2922.58	2298.08	898.3299999999999	25.39	811.0	106.25	61.53	63.63	281.4	153.79000000000002	268.9	35.0	14.25	145.73000000000002	2160.01
EC:2.1.1.17	5.0	22.4	25.6	250.99	210.86	236.13000000000002	4.0	6.0	1.0	241.6	12.0	7.2	84.19999999999999	244.98000000000002	266.07	184.0	346.20000000000005	376.6	19.799999999999997	44.9	38.7	0.33	0.0	7.0	2.0	22.25	1.0	4.17	13.0	11.0	402.0	75.25	184.0	1578.0	11.0	14.33	0.0	4.0	24.5	3.0	0.0	0.0	1.33	2.0	4.0	0.0	2.0	4.0	175.67000000000002
EC:2.1.1.170	5930.59	5860.38	5866.259999999999	4808.259999999999	4952.65	4775.6100000000015	5978.6	5945.21	5989.66	4731.4	5963.97	5924.710000000001	5433.15	4687.57	4576.15	4461.700000000001	5022.629999999999	4846.109999999999	5895.42	5833.169999999999	5826.469999999999	5952.3099999999995	5902.95	5946.029999999999	5975.92	5796.609999999999	5910.94	5791.34	5806.69	5783.219999999999	5448.41	4940.99	4672.7300000000005	6030.860000000001	5472.7300000000005	5382.04	5940.44	5943.07	5763.829999999999	5923.029999999999	5978.98	5970.679999999999	5878.149999999999	5907.28	5897.969999999999	5993.0	5992.17	5973.759999999999	5025.03
EC:2.1.1.171	1869.53	2439.7699999999995	2758.3599999999997	2577.36	2314.2400000000002	2265.37	5811.17	5887.43	5903.37	2031.9800000000002	5739.8	5888.71	4625.5599999999995	2075.03	2055.73	1723.9400000000007	1905.2199999999998	1629.2199999999998	5449.51	5409.46	5553.69	5789.9	5755.919999999999	5843.3	5948.3099999999995	4625.82	5791.9	5322.59	5349.66	5367.37	2400.1599999999994	2479.5000000000005	1574.6	4733.0	5237.360000000001	4868.089999999999	4315.41	5853.55	4850.07	5775.319999999999	5947.23	5936.06	5730.609999999999	5822.96	5729.469999999999	5740.0	5845.17	5791.73	2371.1899999999996
EC:2.1.1.172	5715.84	5537.0	5541.97	3357.2000000000003	3146.7700000000004	3175.39	4797.8	5932.79	5250.71	3528.6299999999997	4028.5	5924.02	5267.09	3407.43	3499.61	3856.8300000000004	3155.2799999999997	2481.1899999999996	5779.95	5612.359999999999	5646.7699999999995	4563.16	4361.249999999999	4627.66	5969.7300000000005	2596.15	5906.29	2073.42	1997.6	2175.73	2803.0899999999997	3643.5099999999998	4010.5800000000004	4906.860000000001	4251.32	3714.57	3025.18	5893.66	2692.75	5814.69	5945.56	5937.95	5760.21	5867.529999999999	5675.4	5965.5	5973.42	5835.4	2475.06
EC:2.1.1.173	66.7	92.7	70.03	1870.8999999999999	1253.8500000000001	1334.6900000000003	16.17	31.77	6.87	876.9899999999999	34.47	54.27	409.00999999999993	817.0	894.99	1018.7399999999997	623.7	558.3399999999998	99.68	126.19999999999999	106.78	1882.83	1834.61	1712.17	22.31	693.8799999999999	6.5	109.83	185.21	119.17	1007.48	1036.9099999999999	279.0	2761.0	2863.08	2242.25	776.66	17.14	747.0	94.92	57.53	47.06	191.4	103.79	86.43	27.0	9.25	37.2	1456.3400000000001
EC:2.1.1.174	5.7	11.530000000000001	9.780000000000001	843.58	465.13999999999993	513.5899999999999	5.220000000000001	12.830000000000002	1.12	647.4399999999998	18.72	25.38	168.96999999999997	350.55999999999995	392.13000000000005	499.74	426.63	413.82999999999987	35.59	53.050000000000004	56.400000000000006	217.41	28.17	29.0	7.0	11.99	1.25	46.33	12.49	7.5	124.51	66.88000000000001	1.0	887.0	6.58	0.25	1.0	6.14	5.25	21.619999999999997	4.0	8.14	56.699999999999996	30.37	10.819999999999999	4.0	1.25	0.5	79.08
EC:2.1.1.176	6009.59	5967.58	5958.0599999999995	5693.969999999999	5729.779999999999	5559.020000000001	5984.6	5951.21	5991.41	5013.43	5981.72	5933.910000000001	5548.17	5066.210000000001	4902.15	4683.700000000001	5378.679999999999	5217.939999999999	5915.220000000001	5868.039999999999	5864.7699999999995	5986.389999999999	5935.169999999999	5992.699999999999	5978.89	6005.259999999999	5914.94	5841.76	5922.02	5861.719999999999	5088.66	6098.29	4976.23	7818.860000000001	5525.2300000000005	5437.37	5884.11	5952.07	5802.829999999999	5911.449999999999	5982.95	5987.17	6009.009999999999	5973.719999999999	6089.66	6003.0	5996.17	6085.289999999999	5580.28
EC:2.1.1.177	5921.26	5826.68	5839.06	4567.299999999999	4475.65	4329.040000000001	5977.6	5941.72	5988.33	4690.77	5961.64	5915.470000000001	5350.039999999999	4194.0999999999985	4127.25	4276.750000000001	4884.25	4723.73	5887.72	5808.94	5800.099999999999	5941.239999999999	5865.969999999999	5922.929999999999	5971.92	5685.749999999999	5910.94	5646.5	5754.24	5718.5199999999995	5242.73	4792.15	4625.13	5152.860000000001	5448.950000000001	5321.89	5859.0199999999995	5940.74	5583.749999999999	5916.829999999999	5969.61	5969.679999999999	5869.149999999999	5895.36	5894.799999999999	5992.0	5986.92	5964.429999999999	4784.85
EC:2.1.1.178	14.2	14.530000000000001	14.780000000000001	886.7300000000002	491.15	550.87	5.42	16.020000000000003	2.12	655.2399999999998	18.72	28.020000000000003	216.44	432.59	483.2600000000001	623.0399999999996	433.83	421.55999999999995	46.43	63.0	65.33	214.71	25.78	25.0	6.109999999999999	13.2	1.25	37.33	11.36	0.0	253.48	113.45	96.0	179.0	3.58	7.25	80.33	2.14	9.75	47.72	13.78	14.56	83.45	37.589999999999996	16.93	6.0	1.25	1.5	93.08
EC:2.1.1.181	49.2	65.53	61.78	1718.7299999999998	1181.55	1227.0200000000002	8.42	28.13	6.37	823.2399999999999	20.97	45.13000000000001	351.94999999999993	679.8399999999998	790.1000000000001	920.0899999999997	580.1399999999999	526.7599999999999	66.53999999999999	103.30999999999999	85.53	226.71	42.78	40.0	10.309999999999999	331.55	6.25	72.33	64.86	39.0	317.28	453.48	113.0	611.0	21.58	108.75	380.33	12.39	248.75	68.32	28.03	33.31	121.9	76.79	92.93	14.0	5.25	29.7	654.0799999999999
EC:2.1.1.182	5930.59	5861.38	5868.259999999999	4807.259999999999	4878.65	4687.6100000000015	5978.6	5945.21	5989.66	4731.4	5963.97	5924.710000000001	5431.15	4665.57	4558.15	4459.700000000001	5022.629999999999	4847.109999999999	5895.42	5833.169999999999	5826.469999999999	5952.3099999999995	5902.95	5946.029999999999	5975.92	5797.609999999999	5910.94	5793.84	5809.69	5783.219999999999	5448.41	4945.99	4684.73	5810.860000000001	5472.7300000000005	5384.04	5940.44	5943.07	5763.829999999999	5923.029999999999	5978.98	5970.679999999999	5878.149999999999	5907.28	5898.969999999999	5993.0	5992.17	5974.759999999999	5025.03
EC:2.1.1.184	3.0	12.5	10.0	89.0	84.5	77.33	1.0	9.0	1.0	180.0	1.0	10.0	106.75	567.0	633.5	345.25	210.58	305.5	8.5	7.5	25.0	1.75	19.5	7.5	1.25	71.5	0.0	23.75	33.17	4.0	360.5	92.83	2.0	0.0	4.0	29.0	22.0	1.0	76.0	27.25	7.0	5.0	18.0	8.0	11.0	2.0	3.0	1.0	90.41
EC:2.1.1.185	5930.59	5860.38	5864.759999999999	4806.759999999999	4885.15	4693.440000000001	5978.6	5945.21	5989.66	4731.4	5963.97	5924.960000000001	5432.9	4674.32	4566.4	4463.700000000001	5024.879999999999	4848.109999999999	5895.42	5833.169999999999	5826.469999999999	5952.3099999999995	5903.95	5946.029999999999	5975.92	5798.609999999999	5910.94	5763.34	5809.69	5788.219999999999	5442.41	4941.99	4684.73	5781.860000000001	5472.7300000000005	5384.04	5940.44	5943.07	5750.829999999999	5923.029999999999	5978.98	5970.679999999999	5878.149999999999	5907.28	5898.969999999999	5993.0	5991.17	5975.759999999999	5036.03
EC:2.1.1.186	36.7	36.7	26.78	1334.6899999999998	932.4900000000001	1088.2400000000002	8.42	30.02	5.12	834.6899999999998	23.97	49.02	380.93999999999994	762.15	852.26	958.3399999999998	612.7299999999999	551.9599999999998	91.42999999999999	119.4	106.03	1868.16	1807.53	1693.67	13.309999999999999	587.8799999999999	9.25	56.33	97.78999999999999	108.17	902.98	854.41	263.0	2464.0	2846.58	2235.25	699.3299999999999	11.14	693.25	78.92	29.28	31.810000000000002	148.15	78.79	61.43	7.0	5.25	8.7	952.67
EC:2.1.1.187	5638.0	5337.25	5371.289999999999	2611.12	2291.9600000000005	2061.7200000000003	4789.17	5901.6	5246.29	2500.0499999999997	4014.0	5885.43	4939.57	2559.5	2545.33	3039.1200000000003	2038.73	1482.97	5644.68	5444.03	5478.88	2880.43	2564.659999999999	2934.29	5939.42	1341.67	5799.839999999999	1960.25	1768.8300000000002	1943.5900000000001	1645.55	1462.1599999999999	1107.07	1980.0	1260.0300000000002	1139.93	1657.85	5818.580000000001	1355.0399999999997	5785.539999999999	5935.01	5911.78	5698.87	5786.15	5568.86	5958.0	5962.5	5804.9	1210.75
EC:2.1.1.189	24.03	42.53	35.78	975.6200000000002	776.47	799.92	5.28	25.39	3.45	669.7799999999999	18.91	41.15	264.11	781.9299999999998	771.6999999999998	713.7199999999998	533.02	504.94999999999993	55.21999999999999	83.71	83.42999999999999	210.54	39.47	23.5	4.11	90.52	0.25	18.34	42.29	40.5	316.01	152.88000000000002	61.0	890.0	11.91	39.25	88.0	4.47	120.08	34.870000000000005	20.28	12.75	95.09	37.260000000000005	20.759999999999998	3.0	2.25	3.83	211.25
EC:2.1.1.190	6597.93	7294.6	7198.39	5218.769999999999	5400.6	5218.210000000002	6065.03	5983.72	6050.5	6747.19	6055.89	5942.470000000001	5871.869999999999	5754.599999999999	5696.92	5885.580000000001	6701.079999999999	6072.7699999999995	6048.72	5987.69	5942.349999999999	5976.659999999999	5894.759999999999	5953.669999999999	5990.03	6224.07	5999.619999999999	5689.5	5861.89	5844.13	5790.28	5945.219999999998	7019.66	5381.719999999999	5574.74	5632.5	6274.7699999999995	6003.35	6132.749999999999	5953.82	5978.11	5972.599999999999	5898.479999999999	5928.43	5919.049999999999	5996.5	5992.42	5968.429999999999	5161.570000000001
EC:2.1.1.191	1829.0	2398.7099999999996	2739.92	3595.95	3555.46	3754.99	4688.85	5904.700000000001	5197.41	2642.42	3939.89	5905.4400000000005	4957.59	3053.0899999999992	3198.3300000000004	2787.4900000000007	3117.39	3618.0499999999997	5371.6900000000005	5283.139999999999	5585.4400000000005	4590.2699999999995	4378.08	4650.61	5967.54	2295.0499999999997	5910.9800000000005	2180.08	2259.22	2338.75	5068.36	5255.35	4446.63	5812.860000000001	4279.31	3573.69	2663.8599999999997	5898.48	2079.55	5961.03	5943.75	5975.099999999999	5825.320000000001	5896.45	6044.389999999999	5964.5	5982.42	6035.53	3428.52
EC:2.1.1.192	612.68	1376.8	1355.68	5001.5	4890.129999999999	5023.480000000002	1206.6000000000001	82.04	754.6600000000001	2699.4	1992.9700000000003	106.71000000000001	1050.88	3454.6599999999994	3570.55	2694.75	3300.1699999999996	3721.3099999999995	297.41999999999996	507.3699999999999	416.6699999999999	3362.69	3478.8999999999996	3114.0499999999997	61.12	4984.049999999999	144.05	4110.59	4281.29	4049.81	5026.41	4826.12	4606.7300000000005	6179.860000000001	4364.25	4511.7699999999995	4688.44	156.06999999999996	4860.209999999999	293.23	128.98000000000002	141.68000000000004	459.1500000000001	289.28	549.97	296.0	172.17000000000002	389.76	5081.03
EC:2.1.1.193	5930.59	5855.38	5865.259999999999	4810.759999999999	4876.65	4687.6100000000015	5978.6	5944.21	5989.66	4729.4	5963.97	5924.710000000001	5425.65	4662.57	4556.15	4290.700000000001	5017.629999999999	4845.109999999999	5892.42	5831.169999999999	5826.469999999999	5950.3099999999995	5895.95	5942.029999999999	5975.92	5782.109999999999	5910.94	5745.34	5807.69	5771.719999999999	5187.41	4937.99	4710.73	5810.860000000001	5458.7300000000005	5377.04	5669.44	5942.07	5752.329999999999	5898.029999999999	5979.98	5969.679999999999	5876.149999999999	5902.28	5890.969999999999	5994.0	5992.17	5974.759999999999	4727.03
EC:2.1.1.195	46.0	135.31	143.66	355.0299999999999	456.28999999999996	540.0399999999998	53.51	20.910000000000004	23.490000000000002	480.89	109.05	29.87	168.02	474.07	538.6700000000002	508.66	708.18	624.4999999999999	36.06	69.99000000000001	103.98	49.989999999999995	50.51	31.79	12.309999999999999	758.6000000000003	65.08	91.42	122.17000000000002	125.64999999999999	1494.0099999999998	1327.7200000000003	1486.3799999999999	767.86	143.17999999999998	365.34000000000003	781.61	31.439999999999998	642.41	76.24000000000001	15.25	20.29	45.739999999999995	35.010000000000005	165.95999999999998	7.0	6.5	87.93	425.15999999999997
EC:2.1.1.196	15.0	77.09	96.33	125.91999999999997	203.01	235.35999999999996	52.08	11.910000000000002	19.490000000000002	257.53	103.05	16.67	78.6	237.23999999999992	294.7799999999999	253.05	415.75	293.48999999999995	20.26	45.620000000000005	79.16	39.66	44.36	24.779999999999998	3.25	116.95	7.65	18.0	35.07	25.29	104.12	196.29	264.55	0.0	25.54	54.150000000000006	91.0	6.58	81.8	5.32	7.0	6.5	24.21	13.739999999999998	10.989999999999998	0.0	1.0	1.2	171.70999999999998
EC:2.1.1.197	124.69999999999999	162.95	135.52999999999997	2616.7200000000003	1951.1000000000004	2131.85	20.6	35.769999999999996	6.37	993.9299999999998	42.22	59.27	464.19	998.53	1011.58	1212.3400000000004	768.15	656.9099999999999	119.68	154.32000000000005	124.03	3533.33	3590.5699999999997	3376.57	30.669999999999998	897.1000000000003	34.68	239.58	328.78999999999996	187.78000000000003	2030.4799999999998	2430.8599999999997	705.03	3742.8599999999997	5788.75	4390.86	876.0799999999999	36.0	984.5	111.41000000000001	52.28	65.21000000000001	265.24	136.86	322.65000000000003	30.0	11.25	159.23000000000002	1996.15
EC:2.1.1.198	6018.59	5973.88	5969.259999999999	6181.42	6126.65	5873.6100000000015	5980.6	5949.320000000001	5990.66	4853.73	5968.97	5929.820000000001	5509.839999999999	4854.07	4692.25	4735.700000000002	5125.489999999999	4917.61	5900.53	5845.45	5833.469999999999	5982.5599999999995	5926.95	5969.029999999999	5980.17	6030.509999999999	5912.94	5848.09	5927.52	5852.219999999999	6446.66	5913.54	4826.23	6654.860000000001	5499.7300000000005	5418.04	6119.11	5951.32	5779.329999999999	5959.609999999999	5982.23	5994.25	5968.819999999999	5940.28	6125.44	6001.5	5995.17	6101.789999999999	5852.78
EC:2.1.1.199	5930.59	5864.38	5866.259999999999	4809.259999999999	4889.9	4708.490000000002	5978.6	5945.21	5989.66	4739.4	5964.97	5924.710000000001	5437.15	4666.57	4558.15	4497.700000000002	5022.75	4850.109999999999	5897.42	5834.29	5828.469999999999	5954.3099999999995	5903.95	5946.029999999999	5975.92	5800.609999999999	5910.94	5820.34	5819.94	5796.219999999999	5767.409999999999	4984.110000000001	4706.23	5810.860000000001	5473.2300000000005	5384.54	6098.44	5943.07	5765.829999999999	5951.029999999999	5979.98	5970.679999999999	5878.149999999999	5909.28	5898.969999999999	5993.0	5993.17	5974.759999999999	5116.910000000001
EC:2.1.1.200	70.7	95.87	71.03	1848.0699999999997	1222.0200000000002	1293.6900000000003	17.17	30.77	6.87	884.9899999999999	34.47	54.27	416.01	809.0	886.99	1030.74	626.87	562.3399999999998	99.68	126.19999999999999	106.78	1888.83	1852.11	1724.34	22.31	937.21	6.5	143.82999999999998	198.54	156.34	967.48	1073.9099999999999	271.0	2541.0	2866.08	2322.25	1041.6599999999999	17.14	932.0	100.92	59.53	50.06	189.4	102.79	86.43	26.0	9.25	37.2	2021.43
EC:2.1.1.201	1945.5000000000002	2554.1499999999996	2884.5699999999997	4474.419999999999	4342.379999999999	4464.79	5868.6	5909.150000000001	5923.46	2586.2	5846.55	5904.43	4841.119999999999	3132.429999999999	3074.06	2369.9700000000007	3206.0699999999997	3674.5799999999995	5441.7300000000005	5460.5599999999995	5663.29	5913.86	5852.5199999999995	5911.54	5976.17	6010.04	5907.54	5653.34	5790.7699999999995	5739.759999999999	4302.22	4918.200000000001	4671.59	6278.860000000001	5379.84	5390.01	5459.78	5934.99	5942.32	5803.909999999999	5958.98	5958.679999999999	5850.239999999999	5878.03	5975.759999999999	5986.0	5989.67	6041.5599999999995	4353.639999999999
EC:2.1.1.206	0.0	0.0	3.0	0.0	0.0	0.0	0.0	0.0	0.0	0.0	0.0	0.0	0.0	0.0	0.0	0.0	0.0	0.0	0.0	0.0	0.0	0.0	0.0	0.0	0.0	0.0	0.0	2.5	1.0	0.0	0.0	0.0	0.0	0.0	0.0	0.0	0.0	0.0	0.0	0.0	0.0	0.0	0.0	0.0	0.0	0.0	0.0	0.0	0.0
EC:2.1.1.207	5917.59	5820.88	5834.259999999999	4123.7699999999995	4263.82	4182.77	5976.6	5939.1	5988.66	4587.2	5959.97	5916.6	5345.759999999999	4460.499999999999	4331.610000000001	4173.700000000002	4854.9	4691.41	5885.31	5800.53	5796.469999999999	5938.719999999999	5886.95	5941.029999999999	5969.67	5668.999999999999	5908.94	5634.59	5747.0199999999995	5721.719999999999	4328.41	4443.900000000001	4573.7300000000005	5157.860000000001	5436.7300000000005	5338.54	5776.44	5933.07	5707.829999999999	5882.779999999999	5973.73	5963.679999999999	5861.149999999999	5874.28	5847.629999999999	5988.5	5988.17	5949.259999999999	4477.28
EC:2.1.1.210	0.0	1.2	3.8	13.0	11.2	21.4	1.0	1.0	1.0	6.4	3.0	0.0	3.2	14.4	17.4	11.4	14.4	11.6	0.0	4.2	4.4	0.0	0.0	1.0	0.0	2.0	0.0	0.0	2.0	0.0	88.0	2.0	18.0	329.0	0.0	0.0	0.0	0.0	1.0	1.0	0.0	0.0	0.0	0.0	0.0	1.0	0.0	0.0	7.0
EC:2.1.1.213	0.0	0.0	3.0	0.0	0.0	0.0	0.0	0.0	0.0	0.0	0.0	0.0	0.0	0.0	0.0	0.0	0.0	0.0	0.0	0.0	0.0	0.0	0.0	0.0	0.0	0.0	0.0	2.5	1.0	0.0	0.0	0.0	0.0	0.0	0.0	0.0	0.0	0.0	0.0	0.0	0.0	0.0	0.0	0.0	0.0	0.0	0.0	0.0	0.0
EC:2.1.1.215	0.0	4.5	8.0	0.0	0.5	0.0	1.0	0.0	0.0	0.0	2.0	0.0	0.0	0.0	0.0	0.0	0.5	0.0	0.0	0.0	0.0	0.0	0.0	0.0	0.0	0.0	0.0	2.5	1.0	0.0	1.0	1.0	6.0	0.0	0.0	0.0	0.0	0.0	0.0	0.0	0.0	0.0	0.0	0.0	0.0	0.0	0.0	0.0	0.0
EC:2.1.1.216	0.0	4.5	8.0	0.0	0.5	0.0	1.0	0.0	0.0	0.0	2.0	0.0	0.0	0.0	0.0	0.0	0.5	0.0	0.0	0.0	0.0	0.0	0.0	0.0	0.0	0.0	0.0	2.5	1.0	0.0	1.0	1.0	6.0	0.0	0.0	0.0	0.0	0.0	0.0	0.0	0.0	0.0	0.0	0.0	0.0	0.0	0.0	0.0	0.0
EC:2.1.1.217	5665.56	5502.780000000001	5552.23	1188.93	1821.9900000000002	1700.0800000000002	4832.43	5900.67	5265.21	3500.0900000000006	4095.9199999999996	5852.89	4804.75	2920.3	2861.43	2861.7799999999997	3834.72	3743.06	5715.13	5490.76	5607.52	2737.33	2581.97	2932.43	5941.47	1805.4000000000003	5901.44	2022.25	1928.2	2124.8499999999995	2746.0	2364.4399999999996	3829.6299999999997	558.86	1391.8700000000001	1436.31	2329.6899999999996	5874.099999999999	1804.2499999999998	5780.37	5906.61	5896.389999999999	5566.779999999999	5738.99	5574.009999999999	5945.5	5969.67	5788.4	1937.92
EC:2.1.1.219	9.33	41.7	34.2	231.3	432.67	391.23	2.0	7.66	1.33	54.63	2.33	12.24	93.28	569.47	522.9	204.95	177.54999999999998	152.38	8.7	37.23	41.37	10.07	37.980000000000004	23.1	4.0	144.36	0.0	147.34	55.45	61.7	368.68	177.84	198.6	658.0	25.28	79.15	233.42000000000002	2.33	218.07999999999998	18.2	14.370000000000001	9.0	11.0	11.92	5.17	2.0	5.25	10.33	256.18
EC:2.1.1.220	9.33	41.7	34.2	231.3	432.67	391.23	2.0	7.66	1.33	54.63	2.33	12.24	93.28	569.47	522.9	204.95	177.54999999999998	152.38	8.7	37.23	41.37	10.07	37.980000000000004	23.1	4.0	144.36	0.0	147.34	55.45	61.7	368.68	177.84	198.6	658.0	25.28	79.15	233.42000000000002	2.33	218.07999999999998	18.2	14.370000000000001	9.0	11.0	11.92	5.17	2.0	5.25	10.33	256.18
EC:2.1.1.222	166.7	217.89000000000001	180.16000000000003	3343.05	2759.970000000001	2852.03	23.17	38.769999999999996	9.870000000000001	1184.6799999999998	55.47	65.47	578.4799999999999	1307.2300000000005	1314.31	1427.0400000000006	1041.67	970.5	127.48000000000002	167.90000000000003	153.11	1925.4899999999998	1861.61	1751.5	26.509999999999998	973.9700000000001	11.5	226.0	344.97	230.33	1676.73	2366.5400000000004	594.5	6015.0	2926.08	2307.41	832.0	28.05	828.0	100.78	61.53	64.13	363.07	180.79000000000002	296.40000000000003	36.0	14.25	160.23	2304.51
EC:2.1.1.223	89.7	225.03	227.78	1664.56	1268.7300000000002	1262.9200000000003	8.42	35.13	6.37	1181.24	23.72	43.38	279.63	552.8399999999998	635.95	841.6899999999998	1132.06	847.06	108.54	141.73000000000002	162.82999999999996	231.16	48.779999999999994	34.0	11.61	182.95000000000002	6.5	118.33	78.61	51.5	1703.98	491.82	282.5	953.0	32.08	61.5	358.83000000000004	16.64	92.75	94.97	27.53	32.56	125.45	61.839999999999996	89.43	8.5	5.25	32.0	844.71
EC:2.1.1.224	0.0	0.0	0.0	0.07	3.0	9.0	0.0	0.0	0.0	0.0	0.0	0.0	0.0	1.0	1.0	0.0	0.0	0.0	0.0	0.0	0.0	0.0	0.0	0.0	1.0	3.07	4.72	0.0	0.0	0.36	0.0	6.359999999999999	3.2100000000000004	0.0	0.47	0.0	0.0	1.43	0.0	0.0	0.0	0.0	0.0	0.07	0.0	0.0	0.0	0.0	0.0
EC:2.1.1.226	5817.06	5674.1900000000005	5707.150000000001	1561.29	2286.96	2168.7500000000005	5958.43	5897.83	5978.79	2674.5	5911.5	5856.830000000001	4801.26	2769.7000000000003	2614.0599999999995	2780.8100000000004	2839.07	2051.3499999999995	5737.299999999999	5628.61	5616.029999999999	4019.23	4036.8399999999997	4215.369999999999	5948.36	5040.49	5900.44	5425.76	5390.98	5515.23	3496.2599999999998	2845.3699999999994	4315.7300000000005	2635.8599999999997	2568.65	3161.8	5256.11	5913.599999999999	5091.499999999999	5793.03	5908.87	5908.799999999999	5655.08	5758.49	5689.74	5958.5	5972.25	5882.53	2802.53
EC:2.1.1.227	5817.06	5674.1900000000005	5707.150000000001	1561.29	2286.96	2168.7500000000005	5958.43	5897.83	5978.79	2674.5	5911.5	5856.830000000001	4801.26	2769.7000000000003	2614.0599999999995	2780.8100000000004	2839.07	2051.3499999999995	5737.299999999999	5628.61	5616.029999999999	4019.23	4036.8399999999997	4215.369999999999	5948.36	5040.49	5900.44	5425.76	5390.98	5515.23	3496.2599999999998	2845.3699999999994	4315.7300000000005	2635.8599999999997	2568.65	3161.8	5256.11	5913.599999999999	5091.499999999999	5793.03	5908.87	5908.799999999999	5655.08	5758.49	5689.74	5958.5	5972.25	5882.53	2802.53
EC:2.1.1.228	5930.59	5856.88	5863.259999999999	4813.259999999999	4879.15	4692.6100000000015	5977.6	5945.21	5989.66	4731.4	5961.97	5924.710000000001	5434.15	4666.57	4565.15	4463.700000000001	5026.129999999999	4847.109999999999	5895.42	5833.169999999999	5826.469999999999	5952.3099999999995	5903.28	5946.029999999999	5975.92	5805.609999999999	5910.94	5793.84	5812.69	5786.219999999999	5483.41	4961.99	4738.73	5810.860000000001	5473.7300000000005	5388.04	5955.44	5943.07	5770.829999999999	5925.029999999999	5980.98	5973.679999999999	5878.149999999999	5907.28	5898.969999999999	5993.0	5992.17	5974.759999999999	5049.36
EC:2.1.1.242	79.7	125.7	98.03	1794.8999999999999	1209.65	1314.69	15.17	32.769999999999996	6.87	980.5899999999999	31.47	57.47	398.80999999999995	797.6	891.49	995.2399999999997	767.3999999999999	779.5399999999998	76.47999999999999	113.0	93.18	254.82999999999998	90.60999999999999	76.17	21.31	626.3799999999999	7.5	186.82999999999998	143.71	132.67000000000002	444.48	552.9099999999999	230.00000000000003	2013.0	46.08	204.25	777.66	18.14	507.0	92.92	56.53	52.56	179.9	100.79	162.43	27.0	8.25	88.7	1756.3400000000001
EC:2.1.1.243	0.0	0.0	0.0	0.0	0.0	0.0	0.0	0.0	0.0	0.0	0.0	0.0	0.0	0.0	0.0	0.0	0.0	0.0	0.0	0.0	0.0	0.0	0.0	0.0	0.0	7.0	0.0	0.0	12.0	0.0	0.0	17.0	0.0	0.0	0.0	0.0	0.0	0.0	0.0	0.0	0.0	0.0	0.0	0.0	1.0	0.0	0.0	1.0	0.0
EC:2.1.1.245	45.0	147.0	170.0	60.0	237.5	277.0	3.0	14.0	6.5	40.0	6.0	10.5	5.0	124.5	157.5	40.0	508.5	248.0	8.0	49.0	97.0	7.0	15.0	9.0	4.5	204.5	8.5	23.0	50.2	4.0	28.0	236.5	411.0	0.0	37.5	92.5	167.5	10.0	154.0	2.0	0.0	2.0	46.0	25.5	14.0	1.0	0.0	2.0	13.0
EC:2.1.1.246	13.0	67.0	79.0	21.0	110.0	133.0	1.0	6.0	3.0	19.0	3.0	5.0	2.0	52.0	74.25	13.0	250.0	111.0	4.0	23.0	47.0	1.0	5.0	4.0	1.0	106.0	6.0	2.0	23.0	6.0	14.0	94.25	102.0	0.0	20.12	41.0	81.0	3.0	60.0	1.0	0.0	0.0	2.0	4.0	6.0	0.0	0.0	1.0	64.0
EC:2.1.1.250	3.0	14.0	14.0	15.0	63.0	78.0	0.0	0.0	0.0	6.0	0.0	0.0	4.0	59.75	30.0	16.0	12.0	10.0	0.0	0.0	2.0	0.0	0.0	0.0	1.0	1.75	0.0	3.5	7.0	25.0	24.0	35.75	12.0	0.0	4.0	7.0	0.0	0.0	21.0	0.0	0.0	0.0	2.0	2.0	2.0	0.0	2.0	2.0	38.0
EC:2.1.1.255	0.0	0.0	0.0	6.33	2.5	4.17	0.0	0.0	0.0	2.0	0.0	0.0	0.0	2.67	0.0	0.0	4.17	0.0	0.0	0.33	0.0	0.0	0.0	0.0	0.0	16.11	0.0	0.0	0.0	0.0	0.0	79.59	0.0	0.0	0.0	0.0	0.0	0.0	0.0	0.0	0.0	0.0	0.0	0.0	1.17	0.0	0.0	3.0	0.0
EC:2.1.1.257	9.0	6.0	4.0	2.33	3.5300000000000002	8.33	0.0	0.0	1.0	1.0	0.0	1.0	2.34	3.0	4.0	6.34	1.0	1.0	0.0	0.0	0.0	0.0	1.0	0.0	0.0	2.0	0.0	37.83	1.4	0.0	18.8	7.07	24.0	0.0	0.0	0.0	0.0	0.0	6.0	5.4	3.67	1.67	3.0	2.0	3.0	0.0	0.0	0.0	0.0
EC:2.1.1.258	12.0	66.0	78.5	38.0	114.5	136.5	1.0	7.0	3.25	20.0	3.0	5.25	2.0	60.75	76.75	13.0	254.25	126.5	4.0	24.0	48.0	1.0	5.5	2.5	2.25	103.25	4.25	11.0	27.2	2.0	14.0	120.25	199.5	0.0	19.5	46.25	83.5	4.5	77.0	1.0	0.0	0.5	2.0	5.75	6.0	0.0	0.0	1.0	6.0
EC:2.1.1.264	66.7	92.7	70.03	1870.8999999999999	1253.8500000000001	1334.6900000000003	16.17	31.77	6.87	876.9899999999999	34.47	54.27	409.00999999999993	817.0	894.99	1018.7399999999997	623.7	558.3399999999998	99.68	126.19999999999999	106.78	1882.83	1834.61	1712.17	22.31	693.8799999999999	6.5	109.83	185.21	119.17	1007.48	1036.9099999999999	279.0	2761.0	2863.08	2242.25	776.66	17.14	747.0	94.92	57.53	47.06	191.4	103.79	86.43	27.0	9.25	37.2	1456.3400000000001
EC:2.1.1.265	12.2	16.53	12.780000000000001	841.3700000000001	471.73999999999995	542.84	5.42	19.02	1.12	649.2399999999998	17.72	32.02	204.42	415.74999999999994	463.99000000000007	583.9299999999997	432.83	419.55999999999995	47.43	66.0	67.33	223.71	41.169999999999995	26.5	6.0	11.52	0.25	9.0	16.960000000000004	10.67	127.01	89.72000000000001	13.0	497.0	64.58	50.75	17.66	3.14	18.41	28.62	17.5	17.14	63.699999999999996	26.37	14.319999999999999	2.0	1.25	0.5	105.25
EC:2.1.1.266	141.7	196.89999999999998	157.82999999999998	2677.56	2038.7400000000002	2146.8099999999995	20.17	37.769999999999996	8.870000000000001	1120.0199999999998	48.47	62.47	522.6099999999999	1181.5600000000002	1201.3199999999997	1297.3400000000006	963.0	915.84	112.48	159.57000000000002	141.57999999999998	1906.96	1850.61	1739.17	26.31	908.0300000000002	10.5	216.0	296.54	208.67000000000002	1293.73	2172.7100000000005	535.5	4578.0	2919.08	2295.08	827.3299999999999	25.39	803.0	98.25	60.53	61.63	279.4	152.79000000000002	267.9	34.0	14.25	141.73000000000002	2133.01
EC:2.1.1.269	0.0	0.0	0.0	0.0	0.0	0.0	0.0	0.0	0.0	0.0	0.0	0.0	0.0	0.0	2.0	0.0	0.0	0.0	0.0	0.0	0.0	0.0	0.0	0.0	0.0	0.0	0.0	0.0	0.0	0.0	0.0	0.0	0.0	0.0	0.0	0.0	0.0	0.0	0.0	0.0	0.0	0.0	0.0	0.0	0.0	0.0	0.0	0.0	2.0
EC:2.1.1.271	80.0	182.51000000000002	186.96	732.8600000000001	836.9900000000001	1005.64	58.51	27.910000000000004	25.490000000000002	588.8199999999998	117.05	41.870000000000005	282.38999999999993	798.22	856.57	785.8099999999998	859.2500000000001	727.93	47.059999999999995	113.02000000000001	131.38	66.33	77.51	55.290000000000006	14.309999999999999	1128.8500000000004	69.08	243.42000000000002	237.17	233.15	1647.2599999999998	2055.0600000000004	1738.3799999999999	2508.8599999999997	193.17999999999998	489.34000000000003	1106.6100000000001	38.69	898.41	97.24000000000001	20.0	29.29	115.24	93.01	215.79999999999995	10.0	13.5	112.93	1171.8600000000001
EC:2.1.1.288	0.0	0.0	0.0	0.0	0.0	0.0	0.0	0.0	0.0	0.0	0.0	0.0	0.0	0.0	0.0	0.0	0.0	0.0	0.0	0.0	0.0	0.0	1.0	0.0	0.0	0.0	0.0	0.0	0.0	0.0	0.0	0.0	0.0	0.0	0.0	0.0	0.0	0.0	0.0	0.0	0.0	0.0	0.0	0.0	0.0	0.0	0.0	0.0	0.0
EC:2.1.1.289	36.0	109.09	127.33	126.91999999999997	205.01	236.35999999999996	3.08	11.910000000000002	4.49	261.53	11.05	18.669999999999998	80.6	237.23999999999992	294.7799999999999	254.05	417.75	294.48999999999995	17.26	41.620000000000005	76.16	11.66	26.360000000000003	23.779999999999998	3.25	120.95	7.65	16.0	35.07	26.29	119.12	199.29	259.55	0.0	28.54	56.150000000000006	98.0	4.58	80.8	5.32	7.0	16.5	23.21	13.739999999999998	116.99000000000001	0.0	1.0	69.2	249.70999999999998
EC:2.1.1.294	4.0	0.0	1.0	529.1700000000001	483.17	506.17	1.0	4.31	3.0	53.29	1.0	7.14	24.9	25.810000000000002	40.26	30.1	46.36	34.74	8.31	18.17	9.29	0.0	0.0	1.0	0.0	34.0	2.0	2.0	6.0	3.0	46.0	64.0	15.0	270.0	3.0	18.0	14.0	0.0	5.0	0.0	1.0	1.0	0.0	0.0	3.0	0.0	2.0	2.0	5.0
EC:2.1.1.295	0.0	4.5	5.0	0.0	0.5	0.0	1.0	0.0	0.0	0.0	2.0	0.0	0.0	0.0	0.0	0.0	0.5	0.0	0.0	0.0	0.0	0.0	0.0	0.0	0.0	0.0	0.0	0.0	0.0	0.0	16.0	1.0	6.0	0.0	0.0	0.0	0.0	0.0	0.0	0.0	0.0	0.0	0.0	0.0	0.0	0.0	0.0	0.0	0.0
EC:2.1.1.297	5931.59	5874.88	5877.259999999999	4937.99	4966.15	4786.6100000000015	5978.6	5945.21	5989.66	4740.4	5965.89	5928.710000000001	5447.65	4826.91	4684.48	4496.700000000002	5089.82	4889.379999999999	5898.92	5842.329999999999	5837.389999999999	5952.49	5897.37	5945.249999999999	5976.92	5854.9	5915.259999999999	5765.84	5819.53	5769.58	5452.91	5155.029999999999	4775.94	5813.860000000001	5477.08	5384.84	5957.44	5944.42	5785.829999999999	5922.829999999999	5979.98	5970.679999999999	5874.269999999999	5905.1	5902.11	5993.0	5997.17	5990.5599999999995	5065.03
EC:2.1.1.298	113.19999999999999	136.2	102.52999999999999	2485.56	1826.2400000000002	1934.24	17.17	32.769999999999996	7.87	916.3199999999999	39.47	57.27	453.01	960.61	984.15	1144.2400000000002	673.2	591.3399999999998	100.68	132.37	108.28	1904.33	1846.61	1733.17	24.31	864.2800000000002	7.5	197.82999999999998	275.54	171.17000000000002	1060.7300000000002	1790.46	380.5	3406.0	2882.08	2266.75	816.3299999999999	21.39	764.0	94.25	56.53	58.63	269.07	128.29000000000002	255.9	30.0	11.25	134.73000000000002	1875.8400000000001
EC:2.1.1.33	5830.59	5780.88	5787.259999999999	4777.429999999999	4846.15	4649.610000000001	4857.6	5945.21	5272.66	4708.4	4149.969999999999	5922.710000000001	5415.65	4526.57	4456.65	4419.700000000001	4971.129999999999	4818.609999999999	5829.92	5686.169999999999	5786.469999999999	4664.8099999999995	4458.45	4687.529999999999	5973.92	2877.41	5910.94	2397.84	2297.99	2430.22	5303.91	4783.889999999999	4543.2300000000005	5807.860000000001	4333.530000000001	3794.84	3433.44	5906.07	2807.03	5911.029999999999	5972.98	5968.679999999999	5834.149999999999	5893.28	5891.969999999999	5980.0	5991.17	5972.759999999999	4617.7
EC:2.1.1.34	50.29	76.61	69.53	1487.3999999999999	1012.0600000000001	1028.5500000000002	8.85	20.13	3.12	696.4899999999998	20.97	31.130000000000003	255.04999999999998	479.42999999999995	524.7000000000002	724.9399999999998	448.62	426.35	50.54	69.11	69.33	226.54000000000002	37.83	30.67	8.86	293.63	12.07	48.33	39.36	38.75	315.48	315.09	145.57	444.86	97.91999999999999	172.67000000000002	482.33000000000004	10.9	263.75	81.72	22.17	25.810000000000002	113.56	48.37	50.32	7.5	3.25	18.0	467.46999999999997
EC:2.1.1.35	46.45	58.26999999999999	40.69	1784.36	1197.78	1407.8300000000004	15.6	30.77	6.34	824.3199999999999	27.72	53.27	385.92999999999995	754.7499999999999	870.9000000000001	977.2399999999998	585.9499999999999	537.4599999999998	74.67999999999999	108.52999999999999	88.61	250.27	86.42999999999999	80.65	32.17	1001.5400000000002	69.04	167.57999999999998	170.71	145.19000000000003	544.98	714.91	998.2800000000001	1629.8600000000001	133.75	472.44	1049.6599999999999	60.91	925.75	96.58000000000001	44.28	37.89	160.57	93.11	54.54	22.5	7.75	13.7	1257.4
EC:2.1.1.37	382.8	1050.8100000000002	1035.96	4135.88	3672.5799999999995	3854.11	76.24000000000001	49.02	33.33	1793.6599999999996	163.40999999999997	83.88000000000001	777.6300000000001	1843.09	1906.3599999999997	2279.750000000001	1450.8100000000002	1267.69	174.95000000000005	260.29	212.98000000000002	2159.46	1950.1599999999999	1780.57	32.47	1584.86	91.61	393.92	476.45	395.34999999999997	5935.479999999999	3748.7999999999997	3752.47	5560.860000000001	3132.59	2672.5499999999997	1884.1899999999998	77.62	1385.1499999999999	312.22999999999996	84.11	84.97	292.12	180.97	371.17999999999995	34.5	29.0	189.26	3280.6
EC:2.1.1.4	0.0	0.0	0.0	0.0	0.0	0.0	0.0	0.0	0.0	0.0	0.0	0.0	0.0	0.0	0.0	0.0	0.0	0.0	0.0	0.0	0.0	0.0	0.0	0.0	0.0	0.0	0.0	0.0	0.5	0.0	0.0	0.0	0.0	0.0	0.0	0.0	0.0	0.0	0.0	0.0	0.0	0.0	0.0	0.0	0.0	0.0	0.0	0.0	0.0
EC:2.1.1.41	0.0	0.0	0.0	5.0	0.0	0.0	0.0	0.0	0.0	0.0	0.0	0.0	0.0	0.0	0.0	0.0	0.0	0.0	0.0	0.0	0.0	0.0	0.0	0.0	0.0	0.0	0.0	0.0	0.0	0.0	0.0	0.0	0.0	0.0	0.0	0.0	0.0	0.0	0.0	0.0	0.0	0.0	0.0	0.0	0.0	0.0	0.0	0.0	0.0
EC:2.1.1.43	0.0	0.0	0.0	0.0	0.0	0.0	0.0	0.0	0.0	0.0	0.0	0.0	0.0	1.0	0.0	0.0	0.0	0.0	0.0	0.0	0.0	0.0	0.0	0.0	0.0	0.0	0.0	0.0	0.0	0.0	0.0	0.0	0.0	0.0	0.0	0.0	0.0	0.0	0.0	0.0	0.0	0.0	0.0	0.0	0.0	0.0	0.0	0.0	2.0
EC:2.1.1.44	0.0	4.0	4.0	24.33	48.0	41.5	0.0	0.0	0.0	1.0	0.0	0.0	3.0	34.67	22.0	10.0	18.17	9.0	1.0	1.33	3.0	0.34	1.0	2.0	0.0	40.61	0.0	0.0	10.17	4.0	3.0	89.59	45.0	68.0	6.0	8.0	16.0	0.0	18.0	0.0	2.0	0.0	2.0	2.0	2.34	0.0	4.0	7.0	30.0
EC:2.1.1.45	7282.59	7009.05	7324.259999999999	4630.099999999999	4616.71	4452.420000000001	10587.6	11771.21	11143.160000000002	4682.87	9723.64	11727.46	9349.28	4542.889999999999	4354.469999999999	4438.200000000001	4691.41	4660.179999999999	11034.92	10757.52	11012.970000000001	8491.47	8266.37	8759.630000000003	11892.670000000002	5954.039999999998	11675.69	7352.84	7318.469999999999	7490.0599999999995	5768.71	5136.0	5130.2300000000005	5810.860000000001	6525.030000000001	6020.929999999999	6118.94	11719.320000000002	6001.199999999999	11479.770000000002	11824.980000000001	11810.1	11290.730000000003	11503.53	11359.960000000001	11682.0	11812.17	11628.760000000002	4305.82
EC:2.1.1.5	8.17	21.67	11.33	12.5	43.5	36.0	0.0	1.0	1.17	27.0	1.0	2.0	20.5	118.0	103.5	44.0	71.0	76.5	5.5	6.5	11.0	19.67	45.83	27.5	1.0	67.0	2.0	38.0	57.5	44.0	121.5	228.5	694.0	0.0	43.0	56.0	43.0	0.0	86.0	1.0	3.0	2.0	18.0	8.0	7.0	229.0	131.0	117.0	73.0
EC:2.1.1.6	0.0	0.0	0.0	0.0	0.0	0.0	0.0	0.0	0.0	0.0	0.0	0.0	2.0	4.0	5.0	2.0	0.0	0.0	0.0	0.0	1.0	0.0	0.0	0.0	0.0	0.0	0.0	0.0	0.0	0.0	0.0	0.0	0.0	68.0	0.0	0.0	0.0	0.0	1.0	0.0	0.0	0.0	0.0	0.0	0.0	0.0	0.0	0.0	0.0
EC:2.1.1.61	131.7	160.7	126.02999999999999	2486.23	1819.52	1944.02	16.17	31.77	6.87	880.8199999999999	36.47	56.27	423.01	880.0	917.15	1070.74	620.7	553.8399999999998	75.67999999999999	112.37	86.78	271.83	101.61	84.17	22.31	789.7800000000001	7.5	165.82999999999998	217.04	164.67000000000002	647.73	1325.4599999999998	330.5	1901.0	53.08	223.75	810.3299999999999	20.39	505.5	100.25	60.53	60.13	264.57	125.79	224.9	35.0	9.25	120.23	1876.3400000000001
EC:2.1.1.63	6045.46	6040.91	6031.07	8012.66	7622.089999999999	7750.4800000000005	5995.960000000001	5995.97	5998.15	6016.37	5998.38	6001.41	6092.82	6734.439999999998	6635.359999999999	6110.510000000001	6213.79	6167.81	5981.049999999999	5965.18	5961.110000000001	6209.87	6023.239999999999	6065.59	5990.4800000000005	6736.399999999999	5962.24	6002.26	6237.16	6012.02	6627.199999999999	8212.96	5911.049999999999	9849.86	5577.78	5628.75	6397.8	5974.9	6236.19	5973.709999999997	6017.79	6034.120000000001	6100.39	6044.4	6394.889999999999	6023.5	6008.42	6258.72	7003.49
EC:2.1.1.64	166.7	217.89000000000001	180.16000000000003	3343.05	2759.970000000001	2852.03	23.17	38.769999999999996	9.870000000000001	1184.6799999999998	55.47	65.47	578.4799999999999	1307.2300000000005	1314.31	1427.0400000000006	1041.67	970.5	127.48000000000002	167.90000000000003	153.11	1925.4899999999998	1861.61	1751.5	26.509999999999998	973.9700000000001	11.5	226.0	344.97	230.33	1676.73	2366.5400000000004	594.5	6015.0	2926.08	2307.41	832.0	28.05	828.0	100.78	61.53	64.13	363.07	180.79000000000002	296.40000000000003	36.0	14.25	160.23	2304.51
EC:2.1.1.67	31.5	25.17	15.0	338.03	255.98000000000002	306.51	2.0	11.0	5.0	131.7	6.0	17.0	152.52	272.03999999999996	325.77	319.66	118.57000000000001	86.65	29.0	37.9	29.7	1657.7	1801.11	1684.17	11.309999999999999	541.3599999999999	6.0	112.33	91.23	88.67	433.1	519.0999999999999	175.0	1275.0	2847.0	2228.0	662.0	11.0	680.5	59.7	27.78	25.42	85.95	60.42	39.11	7.0	5.0	10.2	818.0899999999999
EC:2.1.1.71	5.0	22.4	25.6	250.99	210.86	236.13000000000002	4.0	6.0	1.0	241.6	12.0	7.2	84.19999999999999	244.98000000000002	266.07	184.0	346.20000000000005	376.6	19.799999999999997	44.9	38.7	0.33	0.0	7.0	2.0	22.25	1.0	4.17	13.0	11.0	402.0	75.25	184.0	1578.0	11.0	14.33	0.0	4.0	24.5	3.0	0.0	0.0	1.33	2.0	4.0	0.0	2.0	4.0	175.67000000000002
EC:2.1.1.72	10886.16	12833.12	13199.829999999998	12438.65	11880.23	11201.52	18999.65	17759.69	18662.090000000004	12879.79	19643.33	17735.55	15774.62	11252.839999999998	11024.269999999999	12243.25	12251.549999999997	11439.960000000001	17072.8	17021.47	17129.38	19813.220000000005	18940.11	18904.43	17924.319999999996	18078.64	17622.56	20059.67	20242.38	20297.200000000004	18794.690000000002	10784.350000000002	9631.61	17063.58	17296.59	16945.4	18816.2	17808.649999999998	18455.739999999998	17841.96	17929.18	17857.03	17525.25	17600.989999999998	17402.18	17528.5	17700.760000000002	17584.72	13846.91
EC:2.1.1.74	307.71999999999997	915.3800000000001	938.53	715.9000000000001	1129.79	1195.35	62.43	21.5	25.669999999999998	1487.92	130.7	18.7	353.28	1580.15	1654.4199999999998	1047.6599999999999	1958.18	2664.34	106.93	134.76	151.35999999999999	115.99	95.2	59.739999999999995	21.11	813.5500000000002	112.79	252.17	271.45	310.06	1495.6399999999999	1637.42	2688.5800000000004	1738.8600000000001	234.85999999999999	462.86	1004.6899999999999	78.52	804.3000000000001	111.47	40.83	36.47	79.78	83.57	67.69	21.0	15.17	18.0	1079.16
EC:2.1.1.77	327.2	397.8	368.50999999999993	3789.3	3224.17	3272.0699999999997	1141.42	45.790000000000006	725.12	1382.08	1870.3	73.19	680.2500000000002	1717.8200000000004	1655.5599999999997	1693.2100000000007	1368.44	1332.65	199.64000000000001	360.05	236.52999999999994	4853.16	5029.03	4655.17	26.31	4323.08	14.25	3623.34	3959.62	3648.17	2388.98	4094.64	1047.0	6892.0	6931.41	6031.74	3604.67	68.64	4209.75	99.58	42.95	78.35000000000001	384.65000000000003	200.29000000000002	552.3399999999999	32.5	23.25	290.46	3185.01
EC:2.1.1.79	6000.32	5809.8099999999995	5833.629999999999	3987.2599999999998	3724.6600000000003	3625.6800000000003	7040.09	5943.86	6687.86	4136.79	7671.660000000001	5941.32	5497.63	3986.7	3802.2599999999998	4499.180000000001	4001.8	3194.35	5951.059999999999	5937.04	5802.21	8745.27	8968.74	8802.900000000001	5957.51	8543.859999999999	5796.15	8797.5	9226.83	8883.86	3405.83	5156.59	1741.2499999999998	8650.0	9221.82	8677.41	7724.58	5908.22	8404.619999999999	5795.079999999998	5936.679999999999	5945.24	5953.269999999999	5894.61	6038.539999999999	5761.0	5854.5	5966.36	3429.0
EC:2.1.1.80	396.3	532.39	493.63000000000005	7359.779999999999	6693.54	7393.800000000001	1207.52	81.71	756.0699999999999	1901.4999999999995	1991.03	110.34	986.6999999999999	2330.1199999999994	2469.69	2371.5700000000006	2337.61	2203.1599999999994	254.39000000000001	494.9399999999999	356.59999999999997	8216.58	8653.100000000002	8041.75	66.22999999999999	5478.65	199.44000000000003	3749.66	4353.67	3984.27	5177.62	7561.2	6162.43	9257.86	12767.839999999998	10637.82	4631.22	182.48999999999998	5621.7699999999995	221.45000000000002	85.56	140.13000000000002	554.7399999999999	298.78000000000003	924.16	289.5	165.25	605.0200000000001	4014.560000000001
EC:2.1.1.95	0.0	0.0	0.0	0.0	5.0	3.0	0.0	0.0	0.0	0.0	0.0	0.0	0.0	2.0	0.0	0.0	3.0	1.0	0.0	1.0	0.0	0.0	0.0	0.0	0.0	15.11	0.0	0.0	0.0	0.0	1.0	30.0	13.0	0.0	0.0	0.0	2.0	0.0	0.0	0.0	0.0	0.0	0.0	0.0	0.0	0.0	0.0	0.0	0.0
EC:2.1.1.98	0.0	0.0	3.0	0.0	0.0	0.0	0.0	0.0	0.0	0.0	0.0	0.0	0.0	0.0	0.0	0.0	0.0	0.0	0.0	0.0	0.0	0.0	0.0	0.0	0.0	0.0	0.0	2.5	1.0	0.0	0.0	0.0	0.0	0.0	0.0	0.0	0.0	0.0	0.0	0.0	0.0	0.0	0.0	0.0	0.0	0.0	0.0	0.0	0.0
EC:2.1.2.1	5962.59	5905.88	5899.759999999999	5403.66	5385.389999999999	5284.870000000002	5984.6	5968.31	5992.91	4865.26	5970.22	5957.490000000001	5674.629999999999	5332.450000000001	5245.51	4993.460000000001	5207.139999999999	4976.51	5922.7	5904.499999999999	5884.36	5979.19	5957.7	6001.269999999999	5980.320000000001	6406.68	5932.659999999999	5823.34	6018.63	5923.58	5864.879999999999	6586.859999999999	5184.94	6696.860000000001	5529.33	5583.04	6402.7699999999995	5962.25	6125.209999999999	5970.509999999999	5995.65	5997.41	5944.67	5988.750000000001	5983.12	5998.0	5997.17	6009.69	6139.54
EC:2.1.2.10	297.67	434.7	366.66999999999996	3739.8399999999992	3582.3499999999995	3796.1	1197.8500000000001	73.95	750.2900000000001	2443.8699999999994	1969.3300000000002	101.73	954.7400000000002	3199.3399999999997	3244.93	2395.8200000000006	2868.52	3503.8399999999997	251.67000000000002	438.2899999999999	360.56	3324.1400000000003	3442.54	3081.92	50.47	4877.869999999999	137.04000000000002	4022.0099999999998	4202.67	4030.2599999999998	4008.22	4713.91	4351.68	6226.860000000001	4278.42	4454.42	4223.780000000001	145.24	4829.549999999999	183.47000000000003	96.65	100.1	400.55000000000007	259.73	412.4300000000001	279.0	168.67000000000002	306.76	4180.99
EC:2.1.2.11	214.5	416.6499999999999	370.57	3992.76	3804.5499999999993	3983.4500000000003	82.60000000000001	68.03999999999999	34.21	2312.1999999999994	164.55	92.07000000000001	841.8300000000004	2890.3699999999994	2901.1	2145.6500000000005	2867.0799999999995	3322.5799999999995	184.62	293.0699999999999	335.36999999999995	2040.61	2014.5199999999998	1837.74	53.67	2047.2899999999995	135.69	500.09	728.1899999999999	649.5500000000001	3686.22	4248.65	4304.2300000000005	5207.860000000001	3150.98	2859.46	1993.61	109.57	1932.32	182.03	103.98	99.67999999999999	355.4500000000001	217.03	375.30000000000007	278.0	168.17000000000002	308.76	4082.2699999999995
EC:2.1.2.13	12.95	13.780000000000001	12.030000000000001	927.5800000000002	498.18999999999994	567.91	6.17	18.02	1.12	659.9899999999998	18.22	30.770000000000003	207.37	409.84999999999997	468.39000000000004	588.1799999999997	445.89	424.25999999999993	49.93	78.05999999999999	69.83000000000001	210.21	17.17	17.0	2.0	14.52	0.0	2.0	8.959999999999999	0.0	93.68	94.04	1.0	179.0	0.5800000000000001	0.0	1.33	1.0	0.0	16.369999999999997	5.5	4.140000000000001	67.4	26.32	15.319999999999999	3.0	1.25	0.7	95.58
EC:2.1.2.2	4649.04	4705.359999999999	4359.49	7348.42	6771.049999999999	6687.08	1332.77	143.15	822.7800000000001	5635.099999999999	2140.44	171.23000000000002	1953.45	5579.729999999999	5567.45	5436.3200000000015	5726.209999999998	5436.0	839.2999999999998	996.9400000000003	685.4500000000002	5264.84	5313.459999999999	4832.709999999999	83.48	5579.3099999999995	148.44	4330.67	4526.52	4174.92	6756.989999999999	6497.030000000001	4946.83	8918.86	7261.01	6710.94	5408.849999999999	177.70999999999998	5437.329999999999	404.06	177.21	164.89000000000001	700.22	392.57	565.87	329.0	186.67000000000002	380.99	6001.71
EC:2.1.2.3	4561.59	4605.379999999999	4289.26	4798.259999999999	4864.65	4663.940000000001	1315.6000000000001	110.38	816.6600000000001	4723.4	2101.9700000000003	114.71000000000001	1476.3200000000002	4579.57	4557.32	4245.950000000002	5013.799999999999	4841.109999999999	737.42	860.1700000000002	570.55	3374.31	3486.95	3118.23	58.92	4957.219999999998	137.34	4158.84	4242.69	4045.22	5653.409999999999	4483.99	4552.7300000000005	5839.860000000001	4374.7300000000005	4507.24	4953.44	156.14999999999998	4867.829999999999	316.23	129.23000000000002	123.68	453.03000000000014	274.53	416.5100000000001	298.0	172.17000000000002	312.96	5000.03
EC:2.1.2.5	27.0	138.5	162.0	70.0	249.0	289.26	3.0	12.0	6.25	43.0	6.0	10.25	17.33	106.75	158.75	110.75	507.32	248.0	8.0	49.24	97.5	6.0	14.5	5.66	3.25	224.42	10.25	41.0	57.5	37.0	900.0	271.32	350.5	45.0	41.0	92.08	196.5	8.5	123.33	23.0	3.25	1.0	9.5	14.25	12.67	1.0	1.0	2.0	410.59
EC:2.1.2.9	6046.59	6002.58	6030.5599999999995	5250.75	5437.049999999999	5266.180000000002	7101.6	5951.21	6708.66	4781.799999999999	7787.05	5930.710000000001	5443.179999999999	4796.8099999999995	4662.38	4506.770000000001	5341.6799999999985	4991.439999999999	5961.42	6012.369999999999	5912.87	7241.65	7321.36	7179.11	5977.92	8878.01	5913.94	9155.84	9367.59	9127.220000000001	5732.21	5963.03	4967.73	6707.860000000001	6608.7300000000005	6973.04	8377.11	5984.07	8669.83	5936.759999999999	5989.98	5996.25	5933.819999999999	5924.28	6173.28	6005.0	5995.17	6139.289999999999	5221.36
EC:2.1.3.1	0.0	4.0	0.0	24.0	20.0	20.4	0.0	0.0	0.0	4.4	0.0	0.0	20.0	4.0	4.0	84.0	8.0	12.0	0.0	0.0	0.0	8.0	0.0	4.0	4.0	24.0	0.0	516.0	17.32	38.0	540.0	60.0	116.0	1488.0	4.0	44.0	36.0	0.0	12.0	20.0	0.0	0.0	8.0	4.0	4.0	0.0	0.0	4.0	80.4
EC:2.1.3.11	25.0	40.5	45.0	745.83	646.83	544.67	1.0	3.1100000000000003	0.0	84.0	0.0	2.1100000000000003	41.36	43.5	45.44	167.0	57.36	44.5	4.109999999999999	5.11	6.0	9.25	9.0	2.0	2.25	59.5	1.0	26.75	26.5	21.0	836.0	209.5	0.0	37.0	7.0	9.0	62.0	5.0	8.0	26.25	2.25	8.0	8.0	8.0	57.0	3.5	2.0	29.5	222.25
EC:2.1.3.2	5932.59	5867.88	5874.259999999999	4820.849999999999	4881.75	4685.280000000002	5978.6	5945.21	5989.66	4726.98	5967.22	5923.710000000001	5455.33	4729.659999999999	4619.42	4506.470000000001	5031.959999999999	4863.439999999999	5898.42	5840.339999999999	5826.469999999999	5953.0599999999995	5907.7	5946.529999999999	5975.92	5915.189999999999	5910.94	5793.84	5873.6900000000005	5784.219999999999	5854.409999999999	5470.79	4755.73	6008.860000000001	5472.7300000000005	5382.04	6010.44	5943.07	5765.329999999999	5936.729999999999	5983.98	5979.25	5899.009999999999	5911.28	5940.44	5995.0	5994.17	5993.289999999999	5033.53
EC:2.1.3.3	5848.879999999999	5802.25	5841.299999999999	3110.0099999999998	3391.4300000000003	3482.1100000000006	5971.85	5956.830000000001	5994.28	4804.339999999999	5954.97	5942.400000000001	5486.13	4815.179999999999	4862.46	4383.670000000001	5291.539999999999	5064.049999999998	5879.13	5852.429999999999	5871.28	4281.22	4126.44	4273.659999999999	5961.12	5417.32	5920.200000000001	5614.92	5691.200000000001	5696.049999999999	3840.9300000000003	4167.34	4691.98	4714.860000000001	2620.4999999999995	3280.1300000000006	5152.86	5935.539999999999	5301.499999999999	5876.169999999998	5950.98	5953.45	5825.039999999999	5917.099999999999	5819.279999999999	5969.5	5988.84	5906.959999999999	3080.5199999999995
EC:2.1.3.6	3549.0	2617.0	2456.0	189.0	347.0	197.0	26.0	0.0	5.0	192.0	30.0	1.0	81.0	155.0	96.0	327.0	159.0	76.0	313.0	219.0	45.0	0.0	0.0	0.0	0.0	0.0	0.0	0.0	1.0	0.0	0.0	3.0	0.0	0.0	1.0	0.0	40.0	0.0	0.0	1.0	3.0	4.0	20.0	13.0	10.0	6.0	0.0	1.0	0.0
EC:2.1.3.7	0.0	0.0	0.0	0.0	0.0	0.0	0.0	0.0	0.0	0.0	0.0	0.0	0.0	0.0	0.0	0.0	0.0	0.0	0.0	0.0	0.0	0.0	0.0	0.0	0.0	0.0	0.0	0.0	0.0	0.0	0.0	2.0	0.0	0.0	0.0	0.0	0.0	0.0	0.0	0.0	0.0	0.0	0.0	0.0	0.0	0.0	0.0	0.0	0.0
EC:2.1.3.9	2.0	3.0	4.0	79.0	74.0	50.0	1.0	1.0	0.0	40.0	3.0	1.0	30.0	79.0	60.5	64.5	50.5	36.0	25.0	20.0	21.0	1634.0	1749.0	1649.0	2.0	77.5	0.0	0.0	49.5	2.5	513.0	504.0	90.0	1145.0	2829.0	2045.0	6.0	0.0	258.0	0.0	0.0	3.5	9.5	3.0	33.0	0.0	2.0	18.5	82.0
EC:2.1.4.1	0.0	1.2	3.8	119.0	50.2	73.4	1.0	1.0	0.0	21.4	2.0	1.0	11.2	19.4	26.4	37.4	24.4	19.6	1.0	5.2	7.4	2.0	0.0	2.0	1.0	3.0	0.0	127.0	3.0	9.0	207.0	47.0	29.0	701.0	1.0	3.0	7.0	0.0	2.0	6.0	0.0	0.0	2.0	0.0	1.0	0.0	0.0	4.0	23.0
EC:2.10.1.1	355.07	547.9499999999999	468.19	4501.179999999999	4388.43	4732.5700000000015	1210.17	75.59	753.87	2548.3799999999997	1992.96	106.03000000000002	956.2600000000003	3593.43	3504.6	2388.2000000000003	3306.4600000000005	3774.1699999999996	267.40999999999997	501.9799999999999	446.96000000000004	4992.7	5258.57	4795.4	63.42	5713.12	157.62	4253.26	4425.070000000001	4187.74	4124.91	5922.889999999999	5151.88	6928.0	7060.21	6643.12	4959.01	165.47	5657.5	197.04999999999998	126.58000000000001	123.78	540.4899999999999	295.54	496.71999999999997	299.5	170.67000000000002	351.65000000000003	5272.09
EC:2.2.1.1	2735.9300000000003	4299.039999999999	4512.59	9776.999999999998	8354.66	8424.380000000001	6043.74	6025.899999999999	6015.509999999999	7530.309999999999	6130.36	6042.57	6341.829999999999	6804.58	6944.730000000001	6938.490000000001	7630.11	7324.999999999998	5816.429999999998	6030.59	6169.870000000001	6279.929999999999	6054.83	6128.009999999999	5991.67	7175.699999999999	5953.24	6165.93	6493.23	6127.219999999999	8903.479999999998	10660.33	8079.579999999999	7539.860000000001	5739.47	5723.13	6605.839999999999	5977.19	6318.699999999999	6111.89	6017.16	6020.179999999999	6050.679999999999	6029.799999999999	6291.249999999999	6011.5	6022.92	6157.52	6937.39
EC:2.2.1.10	0.0	0.0	3.0	0.0	0.0	0.0	0.0	0.0	0.0	0.0	0.0	0.0	0.0	0.0	0.0	0.0	0.0	0.0	0.0	0.0	0.0	0.0	0.0	0.0	0.0	0.0	0.0	2.5	1.0	0.0	0.0	0.0	0.0	0.0	0.0	0.0	0.0	0.0	0.0	0.0	0.0	0.0	0.0	0.0	0.0	0.0	0.0	0.0	6.0
EC:2.2.1.2	250.86999999999998	582.74	546.52	5213.950000000001	4823.26	5107.660000000001	93.02000000000001	106.52	41.83	3158.3999999999996	191.73999999999998	131.24	1075.2600000000002	3534.3200000000006	3674.14	2846.020000000001	4045.4899999999993	4303.29	243.60000000000002	426.49000000000007	511.5599999999999	2250.9100000000003	2050.02	1860.33	58.92	2339.74	147.14000000000001	754.09	845.0500000000001	700.3	4733.459999999999	5002.29	5068.98	5941.860000000001	3201.68	2971.6400000000003	2343.1899999999996	121.94999999999999	2074.0199999999995	226.35000000000005	109.98	124.07000000000001	417.4200000000001	268.52	584.46	288.5	172.42000000000002	414.36	4673.26
EC:2.2.1.6	5614.56	6895.3200000000015	6546.490000000001	14165.099999999997	13182.149999999996	13562.45	3738.49	293.73	2327.3	11679.979999999998	6145.0599999999995	398.64	4064.319999999999	12325.950000000006	12310.440000000002	11042.170000000006	11759.96	12714.449999999999	1435.4799999999998	1966.8700000000001	1453.2899999999997	9055.91	8761.390000000001	7755.93	166.43	15952.859999999999	387.53	11933.76	12967.460000000001	12111.779999999999	14829.929999999998	16205.12	14241.55	18073.44	10244.68	11705.57	15278.13	439.65000000000003	15081.699999999999	895.73	363.67	368.80000000000007	1570.0600000000004	911.94	1400.1799999999998	880.0	507.84000000000003	971.9599999999999	12933.730000000001
EC:2.2.1.7	544.9599999999999	1266.7799999999997	1266.9099999999999	3741.51	3655.2499999999995	3779.8500000000004	1204.6000000000001	77.21	749.71	2474.7199999999993	1984.7700000000002	94.38	931.8100000000002	3069.17	3124.6899999999996	2602.3000000000006	2894.5	3193.859999999999	288.28999999999996	485.88999999999993	400.19000000000005	3340.61	3442.85	3089.9400000000005	60.17	4978.569999999999	131.59	4148.34	4230.86	3954.7200000000003	6060.409999999999	4521.499999999999	4024.2299999999996	5835.860000000001	4285.7300000000005	4435.5	5013.61	147.64999999999998	4805.11	293.72999999999996	112.9	111.42999999999999	439.3300000000001	251.77999999999997	435.68000000000006	294.5	163.5	324.46	4216.27
EC:2.2.1.9	350.92	988.9200000000002	994.9600000000002	1980.37	1952.5700000000008	2091.4700000000003	13.96	38.25000000000001	9.290000000000001	1897.92	32.36	46.26	526.88	2163.0299999999997	2233.41	1473.1900000000007	2251.68	2888.46	140.15999999999997	187.98000000000002	221.43999999999994	316.97	156.40000000000003	111.01	27.47	306.89000000000004	87.32	443.41999999999996	330.14000000000004	390.07	2724.47	1443.9899999999998	3274.97	1175.8600000000001	200.17	310.4	310.61	58.23	395.66999999999996	99.89	57.730000000000004	47.89	203.65	114.51	93.95	251.0	154.67000000000002	139.82999999999998	1805.14
EC:2.3.1.1	562.42	1283.9599999999998	1206.8399999999997	5163.699999999999	4888.83	5230.900000000001	95.35000000000001	81.51	39.21	2139.14	190.46999999999997	126.34	1091.3300000000002	3507.64	3527.0299999999997	2639.98	2470.99	2638.74	185.06	329.0099999999999	296.53999999999996	425.35	336.53000000000003	233.11999999999998	72.07	2669.8499999999995	141.69	772.9200000000001	804.15	778.3299999999999	3833.5499999999997	5165.130000000001	4480.48	6919.860000000001	439.39	1056.2400000000002	2828.2	123.22999999999999	2278.2200000000003	322.8500000000001	165.32	154.0	556.9699999999999	329.90000000000003	539.3	304.5	170.17000000000002	386.82000000000005	4812.110000000001
EC:2.3.1.101	0.0	1.2	5.8	21.66	12.81	21.34	2.0	2.0	1.0	6.4	3.0	0.0	7.2	36.29	30.4	19.9	19.729999999999997	11.6	1.0	7.87	7.9	8.0	13.0	26.0	0.0	143.5	0.0	18.0	70.5	20.0	88.0	331.5	12.0	329.0	17.0	30.0	74.0	0.0	80.0	1.0	0.0	1.17	0.0	0.0	9.17	0.0	1.0	6.33	137.0
EC:2.3.1.102	0.0	0.0	1.0	31.0	54.38	58.5	1.75	2.0	1.12	106.75	3.5	4.75	52.2	127.15	139.99	158.8	78.5	88.87	4.87	8.88	12.079999999999998	0.0	1.12	2.0	0.2	7.1000000000000005	0.0	1.0	0.72	0.5	0.12	7.75	1.0	0.0	0.25	0.0	0.0	0.0	0.0	1.32	0.0	0.0	8.0	1.9900000000000002	0.12	0.0	0.0	0.0	0.0
EC:2.3.1.109	87.03	132.03	112.94	3330.11	2536.31	2826.52	20.25	37.53	10.620000000000001	1024.3200000000002	42.3	73.18	543.1099999999999	1053.2100000000003	1152.9499999999996	1311.67	747.7199999999999	644.87	81.59	130.25	95.91000000000001	267.49	111.63	100.34	15.620000000000001	1642.72	10.75	132.82999999999998	332.3900000000001	189.34	702.8100000000001	2322.1300000000006	213.0	3601.0	56.410000000000004	429.25	1593.33	21.14	1080.75	111.52000000000001	52.89	74.45	196.19	125.11	388.31	19.0	12.25	200.36	2541.26
EC:2.3.1.117	5198.62	4279.78	4417.87	3983.0499999999997	3714.729999999999	3573.4	5836.17	5893.54	5908.82	1638.84	5762.27	5895.210000000001	4757.619999999999	2318.3699999999994	2212.1300000000006	2233.940000000001	1755.0299999999995	1450.1499999999999	5671.62	5573.95	5587.9	5821.44	5783.539999999999	5873.98	5953.5599999999995	4959.3099999999995	5793.259999999999	5385.84	5490.24	5431.25	2788.52	3340.9500000000003	1293.1499999999999	5577.0	5271.89	4936.07	4542.33	5860.88	4933.4400000000005	5786.309999999999	5952.73	5953.21	5820.699999999999	5855.46	5853.44	5749.5	5845.42	5852.759999999999	2877.9800000000005
EC:2.3.1.118	14.36	14.86	25.7	1139.3000000000002	933.04	1333.4300000000003	13.08	11.540000000000001	5.79	667.2199999999998	22.83	27.27	239.09	658.8199999999998	684.3100000000001	693.18	533.7799999999999	541.2900000000001	32.0	51.160000000000004	62.86	215.70000000000002	28.23	23.83	12.4	311.32	69.47	121.0	284.8	218.69000000000003	1162.3500000000001	2474.0199999999995	2539.71	2245.0	26.68	62.08	31.67	41.980000000000004	62.410000000000004	20.789999999999996	13.83	32.07	95.15	70.04999999999998	180.69000000000003	8.0	9.92	72.56	208.5
EC:2.3.1.12	7248.88	7069.179999999999	7381.17	6418.679999999999	6551.89	6459.590000000002	9534.68	11803.619999999999	10457.130000000003	5912.089999999999	8047.41	11777.74	9810.749999999998	6301.750000000001	6142.91	5258.670000000001	6240.389999999998	6584.1	11102.699999999999	10820.019999999999	11194.979999999998	8938.9	8693.26	9215.29	11908.87	5358.299999999999	11754.51	4056.6000000000004	4311.369999999999	4462.0	5539.139999999999	8601.189999999999	8224.27	8504.86	8339.67	7226.65	4599.610000000001	11730.91	5256.279999999999	11461.429999999998	11850.7	11849.17	11363.370000000003	11634.52	11528.760000000002	11695.5	11831.92	11700.25	5455.7300000000005
EC:2.3.1.122	0.0	7.7	1.7	31.8	29.0	36.7	0.0	0.0	0.0	4.6	0.0	0.25	11.45	58.8	62.4	17.95	26.55	11.05	1.2	1.4	8.2	1.9	11.48	10.6	0.0	26.25	0.0	7.5	23.78	14.7	2.85	20.75	81.6	272.0	8.95	32.15	25.75	1.0	51.75	1.2	4.7	3.0	6.0	2.25	0.5	0.0	3.25	2.0	103.47999999999999
EC:2.3.1.128	13867.17	14973.259999999998	15508.369999999997	9210.31	11062.97	11618.39	17695.02	17785.589999999997	17870.7	10530.789999999999	17528.58	17703.56	14891.92	10778.090000000002	10808.979999999998	9033.630000000001	12688.0	12036.919999999998	17070.609999999997	17000.32	17287.089999999997	15764.78	15680.969999999998	15969.749999999998	17902.170000000002	15617.5	17914.04	16515.09	17036.640000000003	17003.850000000002	10889.95	14053.620000000003	16954.03	9315.86	13256.28	13422.4	14575.49	17860.66	15442.5	17388.900000000005	17837.940000000002	17841.43	17384.31	17633.039999999997	17705.01	17925.5	17956.17	17896.05	8294.080000000002
EC:2.3.1.129	260.7	315.9	280.83	3486.06	2722.4	2740.7299999999996	1191.17	41.879999999999995	740.12	1217.3499999999997	1952.72	64.58	563.88	1250.3100000000004	1262.0899999999997	1531.2400000000007	1045.61	980.34	180.59	314.17999999999995	183.57999999999993	3236.66	3305.6099999999997	2993.5	31.81	3834.0299999999997	11.5	3640.0	3822.04	3577.67	3099.73	2364.21	667.5	4367.0	4056.08	3880.58	3490.33	69.64	3731.0	171.41	68.03	71.71	332.32000000000005	172.79000000000002	330.90000000000003	45.5	18.25	171.23000000000002	2814.6800000000003
EC:2.3.1.15	11816.140000000001	11560.93	11573.73	8650.489999999998	8239.509999999998	8365.43	11948.87	11897.15	11978.35	9933.09	11932.529999999999	11866.35	10920.9	8681.87	8753.859999999999	9045.250000000002	10085.460000000001	9800.909999999998	11797.4	11655.479999999998	11627.239999999998	10464.35	9997.28	10224.62	11950.65	11643.029999999999	11896.59	11239.83	11477.19	11493.67	8804.47	9885.670000000002	11175.760000000002	10259.720000000001	8069.329999999999	8782.560000000001	11952.15	11930.539999999999	11166.109999999999	11841.100000000002	11933.75	11927.14	11814.32	11832.26	11763.210000000001	11974.0	11971.09	11883.86	9418.74
EC:2.3.1.157	5904.59	5814.88	5823.259999999999	4038.5	4239.82	4151.9400000000005	5978.6	5942.1	5988.66	4653.4	5962.97	5922.6	5390.459999999999	4643.07	4532.710000000001	4274.450000000001	4973.27	4818.609999999999	5891.31	5826.0599999999995	5821.469999999999	6146.0599999999995	5906.95	5969.029999999999	5975.67	5782.179999999999	5910.659999999999	5726.34	5811.19	5779.58	4405.41	4736.8499999999985	4687.94	5923.860000000001	5477.58	5404.54	5718.44	5938.5	5813.829999999999	5862.779999999999	5976.73	5962.679999999999	5887.149999999999	5903.35	5847.969999999999	5989.5	5988.17	5945.259999999999	4874.28
EC:2.3.1.16	239.32	365.94	280.12999999999994	4852.42	4073.76	4433.679999999999	31.35	81.57	13.63	2353.4	83.27	130.38	1012.4199999999998	2784.03	2934.7299999999996	2542.120000000001	2268.66	2479.99	182.98000000000002	293.44000000000005	289.2399999999999	2174.79	1958.2299999999998	1816.61	59.73	1920.3299999999997	133.54000000000002	386.33000000000004	612.75	543.06	2707.02	4474.710000000001	4178.080000000001	6534.860000000001	3134.65	2813.66	1558.1899999999998	114.05000000000001	1701.6899999999998	176.47	103.64	116.05000000000001	458.55	251.65	532.3	283.0	163.67000000000002	394.99	3011.7599999999998
EC:2.3.1.165	0.0	0.0	0.0	0.0	0.0	0.0	0.0	0.0	0.0	0.0	0.0	0.0	1.0	3.0	4.0	0.0	0.0	0.0	0.0	0.0	1.0	0.0	0.0	0.0	0.0	0.0	0.0	0.0	1.0	0.0	0.0	0.0	0.0	0.0	0.0	0.0	0.0	0.0	1.0	0.0	0.0	0.0	0.0	0.0	0.0	0.0	0.0	0.0	0.0
EC:2.3.1.168	61.59	105.89	73.83	967.3400000000001	1201.9099999999999	1394.32	10.43	22.5	8.64	1387.07	23.75	23.45	274.46	1304.0399999999997	1358.87	621.46	1865.33	2641.64	73.13	104.16	136.86	97.71	102.78999999999999	77.61000000000001	28.22	1316.1100000000001	125.79	258.16999999999996	338.75	391.73	1077.31	2006.6100000000004	3522.5800000000004	2069.86	185.66	602.8299999999999	1224.8600000000001	82.19	1207.44	29.97	33.94	24.72	83.67	51.99	71.8	242.5	149.17000000000002	142.2	1888.4500000000003
EC:2.3.1.169	12.0	66.0	78.5	21.0	113.0	127.5	1.0	7.0	3.25	20.0	3.0	5.25	2.0	57.75	76.75	13.0	251.25	120.5	4.0	24.0	48.0	1.0	5.5	2.5	2.25	100.25	4.25	11.0	25.0	2.0	14.0	115.25	199.5	0.0	18.0	46.25	83.0	4.5	77.0	1.0	0.0	0.5	2.0	5.75	6.0	0.0	0.0	1.0	6.0
EC:2.3.1.174	7.45	12.61	11.780000000000001	488.13	469.65000000000003	633.17	4.08	13.94	5.34	333.65999999999997	12.83	28.830000000000002	216.39	432.40999999999997	529.78	520.04	270.28999999999996	258.97	35.050000000000004	64.74000000000001	55.84	1836.99	1758.78	1655.0	16.2	81.24	35.72	19.5	97.51	81.36	758.37	1036.23	1398.71	1026.0	2853.93	2094.0	49.0	32.76	275.0	13.32	7.5	12.0	57.15	46.39	52.43	2.0	2.0	12.2	191.89
EC:2.3.1.178	30.17	53.84	31.16	100.34	141.47	144.25	2.0	2.66	2.42	47.66	3.58	5.66	60.85	219.25	196.60000000000002	142.67	109.34	104.99	7.5	14.83	22.0	30.71	68.83	40.67	8.0	685.01	26.0	48.67	113.39999999999999	124.17	202.3	601.8199999999999	873.0	68.0	83.33	262.33	875.0	21.25	611.5	34.1	16.67	13.5	42.11	39.0	23.34	229.0	135.0	127.0	830.5899999999999
EC:2.3.1.179	6029.54	6004.530000000001	6019.689999999999	6358.390000000001	6258.88	6257.9400000000005	5983.52	5983.94	5994.9	5507.739999999999	5990.69	5969.05	5874.13	5810.3099999999995	5747.529999999999	5351.1500000000015	5924.689999999999	5840.29	5973.979999999999	5954.85	5955.1900000000005	5989.819999999999	5968.369999999999	5996.44	5986.03	6491.96	5980.659999999999	5812.34	6020.23	5918.05	6205.049999999999	7312.119999999999	5758.339999999999	9602.86	5545.96	5563.39	6027.36	5981.75	6086.749999999999	5956.749999999999	5983.06	6006.8099999999995	6000.000000000001	5971.58	6280.349999999999	6225.5	6129.42	6311.19	5352.530000000001
EC:2.3.1.18	15.120000000000001	82.87	72.62	265.26	270.78000000000003	336.96	2.75	8.11	4.37	133.16	6.33	10.33	33.83	142.05999999999997	176.04000000000002	150.73999999999998	336.92	215.83999999999997	9.55	33.800000000000004	56.13	205.5	12.7	14.28	6.25	119.99000000000001	8.15	90.25	71.49000000000001	49.75	141.62	189.55999999999997	229.75000000000003	179.0	26.5	44.45	281.75	8.58	74.5	43.32	5.17	5.67	35.75	30.87	35.78	1.0	3.0	4.2	337.0
EC:2.3.1.180	9392.84	7959.06	7789.57	7009.329999999998	7404.719999999998	6989.35	6008.3	5976.85	5993.83	5842.119999999999	5990.5199999999995	5957.64	5805.8499999999985	5870.53	5651.9	5415.720000000001	6350.8899999999985	6050.7699999999995	6306.16	6195.320000000001	6037.169999999999	10895.12	11195.210000000001	10912.210000000001	6001.39	6870.199999999999	6031.349999999999	5797.349999999999	5992.53	5934.469999999999	7611.160000000001	8137.040000000002	7185.11	8238.86	14009.22	11846.220000000001	6363.22	6019.66	7347.69	5972.549999999998	5987.01	6024.470000000001	6015.62	5996.599999999999	6324.04	6002.5	6005.42	6193.289999999999	5147.249999999999
EC:2.3.1.181	179.02999999999997	289.26000000000005	245.36	3761.07	3254.75	3196.34	26.17	49.540000000000006	11.2	1261.9799999999998	55.8	77.82	670.4000000000001	1835.6600000000003	1795.6599999999999	1685.0400000000009	1211.6100000000001	1128.0500000000002	126.29000000000002	205.03	189.94999999999993	1926.23	1898.59	1764.6000000000001	31.31	1156.73	11.5	376.84000000000003	415.74000000000007	316.03	2590.4099999999994	2815.5	802.6	5493.0	2953.86	2388.56	1185.75	33.05	1070.08	138.45	77.15	78.63000000000001	299.40000000000003	172.71	333.0700000000001	39.5	21.5	185.56	2753.5699999999997
EC:2.3.1.182	1.0	0.0	3.0	41.33	36.33	35.17	0.0	0.0	0.0	1.0	0.0	0.0	13.25	6.0	14.0	80.5	1.25	1.0	0.0	0.0	0.0	2.25	2.0	0.0	1.25	23.5	0.0	19.25	20.5	0.0	833.0	57.0	0.0	37.0	3.0	0.0	111.0	1.0	0.0	30.25	2.25	1.0	4.0	2.0	0.0	0.0	0.0	0.0	70.25
EC:2.3.1.183	5134.120000000001	4233.5599999999995	4330.95	5438.28	4923.89	4956.990000000001	4773.83	5907.040000000001	5204.78	3296.5099999999998	4072.2999999999997	5910.79	5076.249999999999	3520.7900000000004	3511.8700000000003	3166.450000000001	3536.879999999999	4166.59	5686.79	5528.13	5652.829999999999	6242.789999999999	6154.669999999999	6314.719999999999	5962.7	2354.18	5892.509999999999	2225.01	2269.34	2283.5199999999995	4641.289999999999	5195.559999999999	3718.45	5671.0	7051.6	5527.509999999999	2124.2799999999997	5881.6	2479.76	5814.169999999999	5943.7	5949.0	5787.119999999999	5851.94	5935.48	5974.0	5996.17	6011.459999999999	3137.07
EC:2.3.1.184	3.0	9.0	13.5	246.25000000000003	227.17000000000002	213.23000000000002	2.98	15.12	0.0	293.62	11.780000000000001	18.42	159.36	331.9199999999999	331.93	425.15999999999997	215.29999999999998	174.15999999999997	28.06	50.57	42.830000000000005	10.8	12.280000000000001	19.0	2.0	164.26000000000002	2.0	44.83	87.37	15.5	72.61	903.4199999999998	172.0	585.0	25.0	18.0	0.33	1.0	28.5	13.600000000000001	4.67	4.67	39.36	23.0	58.77	1.0	5.0	28.729999999999997	28.0
EC:2.3.1.187	17.95	19.979999999999997	17.33	1669.6499999999999	1198.0	1364.86	7.08	20.61	3.75	503.74	14.58	29.91	232.89999999999995	498.2799999999999	547.7700000000001	578.8799999999999	383.59999999999997	338.19	45.43000000000001	72.35000000000001	54.690000000000005	1639.91	1757.16	1660.75	3.2	226.98999999999998	4.5	17.25	129.05	29.0	710.5	1120.2599999999998	126.5	2104.0	2848.08	2077.75	34.67	6.390000000000001	276.75	20.03	11.0	11.07	42.57	37.830000000000005	81.67	1.0	3.0	33.73	131.25
EC:2.3.1.189	3.33	30.7	28.2	175.3	384.67	366.23	1.0	6.66	1.33	39.63	1.33	10.24	66.78	490.97	416.4	137.95	142.55	120.38	8.7	27.229999999999997	28.369999999999997	7.07	35.980000000000004	22.1	1.0	136.86	0.0	15.84	47.45	51.7	206.68	158.84	151.6	68.0	21.28	75.15	129.42000000000002	1.33	215.07999999999998	6.2	13.370000000000001	8.0	8.0	9.92	4.17	1.0	4.25	9.33	240.18
EC:2.3.1.19	77.43	256.3	258.96999999999997	233.91000000000003	665.28	848.79	9.43	29.5	10.26	1159.73	21.72	22.14	210.23	1219.8200000000002	1328.12	621.5699999999999	2076.09	2526.3999999999996	67.0	120.64999999999999	209.94000000000003	87.13000000000001	112.57	82.62	22.61	908.5400000000001	92.97	279.0	327.58000000000004	248.63	1471.61	1141.3899999999999	2396.87	37.86	204.05	467.74	740.4200000000001	64.84	816.8	51.28	29.75	33.25	53.8	49.25	157.9	236.0	141.0	193.2	1597.65
EC:2.3.1.191	284.7	363.4	328.83	4383.5599999999995	3501.9	3485.2299999999996	1192.17	43.099999999999994	741.12	1274.3499999999997	1952.72	65.8	579.5199999999999	1275.8100000000004	1267.9699999999998	1561.2400000000007	1071.58	982.84	181.81	318.4	186.57999999999993	3241.41	3325.6099999999997	3001.5	30.56	3863.5299999999997	12.5	3634.25	3843.04	3598.67	2562.7299999999996	2567.71	822.5000000000001	4338.0	4062.08	3886.08	3484.33	71.64	3744.0	172.16	73.78	84.71000000000001	350.32000000000005	181.79000000000002	363.90000000000003	50.0	19.25	187.73	3034.9300000000003
EC:2.3.1.193	47.2	58.199999999999996	49.28	896.4600000000003	503.87	573.18	6.42	19.02	2.12	673.4899999999998	18.97	33.019999999999996	237.94	455.34	512.2600000000001	660.9399999999997	441.5	426.55999999999995	47.43	67.0	68.33	231.66	50.419999999999995	39.67	7.0	491.03	1.25	51.83	38.19	48.67	317.98	176.45000000000005	123.0	887.0	7.58	153.25	591.3299999999999	6.14	407.75	63.71999999999999	22.17	23.810000000000002	99.56	39.87	20.32	6.0	1.25	0.5	821.17
EC:2.3.1.20	13.5	39.2	26.45	605.05	534.33	472.12	7.75	1.75	1.75	88.1	10.5	5.5	46.12	147.45999999999998	139.23	97.95	81.05	52.629999999999995	13.45	15.4	15.45	16.07	39.559999999999995	30.1	9.0	122.75	1.25	60.0	92.7	58.7	126.35	132.57999999999998	132.6	349.0	35.45	49.15	166.07999999999998	8.0	141.0	19.2	34.95	14.75	49.25	27.75	5.5	20.0	8.25	14.0	579.65
EC:2.3.1.200	2.0	11.0	5.0	7.0	4.0	11.0	0.0	0.0	0.0	5.0	2.0	0.0	2.0	2.0	6.0	5.0	5.0	10.0	0.0	2.0	6.0	0.0	1.0	3.0	1.0	3.0	6.0	15.0	12.0	15.0	105.0	224.0	663.0	0.0	18.0	20.0	0.0	4.0	17.0	0.0	1.0	0.0	2.0	2.0	2.0	2.0	4.0	0.0	62.0
EC:2.3.1.201	17.0	34.0	32.0	467.22	487.67	506.22	0.0	0.0	1.22	8.0	0.0	4.0	16.33	34.5	12.17	61.5	13.66	4.0	0.0	0.0	0.08	8.0	15.0	15.86	5.0	16.67	0.4	10.0	22.5	15.0	122.0	55.66	21.0	708.0	5.0	6.03	26.0	8.08	10.33	3.2	0.0	11.5	13.88	6.25	118.82000000000001	0.0	0.0	76.7	391.66
EC:2.3.1.202	0.0	0.0	0.0	0.0	0.0	0.0	0.0	0.0	0.0	0.0	0.0	0.0	0.0	0.0	0.0	0.0	0.0	0.0	0.0	0.0	0.0	0.0	0.0	0.0	0.0	0.0	0.0	0.0	0.0	0.0	0.0	0.0	0.0	0.0	0.0	0.0	0.0	0.0	0.0	0.0	0.0	0.0	0.0	0.0	0.0	0.0	0.0	0.0	0.0
EC:2.3.1.203	0.0	0.0	0.0	0.0	0.0	0.0	0.0	0.0	0.0	0.0	0.0	0.0	0.0	0.0	0.0	0.0	0.0	0.0	0.0	0.0	0.0	0.0	0.0	0.0	0.0	0.0	0.0	0.0	0.0	0.0	0.0	0.0	0.0	0.0	0.0	0.0	0.0	0.0	0.0	0.0	0.0	0.0	0.0	0.0	0.0	0.0	0.0	0.0	2.0
EC:2.3.1.204	1418.8899999999999	1344.6899999999998	1642.23	281.57000000000005	554.06	764.2299999999999	4669.43	5851.5	5177.84	1279.0900000000001	3876.7	5822.25	4203.360000000001	1410.21	1429.1	742.26	1670.83	2393.71	5221.13	5048.26	5373.0599999999995	2663.33	2501.0299999999997	2889.9100000000003	5938.11	1150.26	5891.79	1844.0	1863.75	2065.2299999999996	1237.81	1984.73	3507.5800000000004	272.86	1265.66	1145.5	1129.86	5859.19	1171.34	5638.97	5873.83	5864.469999999999	5488.45	5677.57	5528.69	5934.5	5966.17	5785.0	1241.88
EC:2.3.1.207	45.0	77.67	60.75	1509.44	1259.65	1308.51	8.75	11.75	4.75	187.0	13.5	24.25	157.4	296.90999999999997	326.06	323.97	146.37	103.28	28.25	39.7	18.45	43.17	76.69	64.67	14.309999999999999	620.9300000000001	5.25	91.0	124.67999999999999	120.67	318.0	459.71	147.0	1217.0	38.5	195.0	780.0	17.0	490.25	46.53	40.36	34.75	110.01	79.92	146.11	25.0	7.0	92.2	1528.7600000000002
EC:2.3.1.210	12.2	14.530000000000001	10.780000000000001	834.3700000000001	462.74	523.51	5.42	19.02	1.12	649.2399999999998	17.72	30.020000000000003	203.42	414.74999999999994	463.99000000000007	583.9299999999997	432.83	419.55999999999995	47.43	66.0	66.33	204.21	13.170000000000002	12.0	2.0	10.52	0.25	1.0	8.959999999999999	0.0	93.68	78.38000000000001	1.0	179.0	0.5800000000000001	0.25	1.33	0.14	0.25	15.62	5.5	4.140000000000001	57.699999999999996	18.369999999999997	11.319999999999999	2.0	1.25	0.5	88.58
EC:2.3.1.222	0.33	1.6600000000000001	1.6600000000000001	65.07	50.69	51.92	0.33	2.16	0.0	136.1	4.33	6.329999999999999	25.799999999999997	63.92000000000001	80.66000000000001	87.76	81.97	83.59	8.640000000000002	7.739999999999999	11.819999999999999	5.66	8.66	9.0	0.0	4.0	0.0	0.0	2.0	0.0	0.14	30.0	0.0	0.0	0.33	0.0	0.0	0.0	0.0	0.0	0.0	1.0	7.33	3.0	2.33	0.0	1.0	0.0	0.33
EC:2.3.1.223	2.45	6.61	6.78	131.62999999999997	221.45	313.52000000000004	2.08	3.94	2.3400000000000003	245.16	7.83	13.829999999999998	96.98999999999998	199.15999999999994	245.88	284.99000000000007	175.09	193.52000000000004	12.05	21.04	29.64	202.99	2.7800000000000002	3.0	13.0	16.14	31.72	7.0	53.910000000000004	57.36	383.37	454.35	1280.71	179.0	18.93	21.0	19.0	27.759999999999998	11.0	3.12	2.5	1.0	30.95	14.19	8.43	0.0	0.0	0.0	109.22
EC:2.3.1.226	0.0	0.0	0.0	4.0	2.34	4.99	0.0	1.6600000000000001	0.0	6.67	0.0	1.67	4.33	6.66	9.0	9.66	3.66	2.67	2.33	2.33	0.66	0.0	0.0	0.0	0.0	0.0	0.0	0.0	0.0	0.0	0.0	0.0	0.0	0.0	0.0	0.0	0.0	0.0	0.0	0.0	0.0	0.0	0.0	0.0	0.0	0.0	0.0	0.0	0.0
EC:2.3.1.228	1.0	1.2	13.8	42.0	36.2	46.73	3.0	2.0	0.0	6.73	2.0	1.0	7.2	35.73	19.4	10.4	21.4	5.93	0.0	6.2	6.4	0.0	0.0	1.0	0.0	22.0	0.0	5.0	10.0	5.0	96.0	224.0	28.0	329.0	1.0	1.0	4.0	1.0	2.0	1.0	0.0	10.0	0.0	0.0	105.0	0.0	0.0	69.0	23.0
EC:2.3.1.229	1.0	1.2	13.8	42.0	36.2	46.73	3.0	2.0	0.0	6.73	2.0	1.0	7.2	35.73	19.4	10.4	21.4	5.93	0.0	6.2	6.4	0.0	0.0	1.0	0.0	22.0	0.0	5.0	10.0	5.0	96.0	224.0	28.0	329.0	1.0	1.0	4.0	1.0	2.0	1.0	0.0	10.0	0.0	0.0	105.0	0.0	0.0	69.0	23.0
EC:2.3.1.233	0.0	0.0	0.0	2.83	7.0	7.17	0.0	0.0	0.0	0.0	0.0	0.0	0.0	2.67	0.0	0.0	0.17	0.0	0.0	0.33	0.0	0.34	0.0	0.0	0.0	4.5	0.0	0.0	2.17	0.0	0.0	50.59	0.0	0.0	0.0	0.0	0.0	0.0	0.0	0.0	0.0	0.0	0.0	0.0	1.3399999999999999	0.0	0.0	3.0	0.0
EC:2.3.1.234	5949.59	5940.38	5954.759999999999	4942.329999999999	5135.4	4967.990000000002	5980.6	5957.21	5992.91	4765.6	5967.97	5933.960000000001	5472.249999999999	4851.0199999999995	4793.0	4580.3	5316.199999999998	5028.8099999999995	5899.42	5867.49	5891.469999999999	5960.3099999999995	5915.45	5950.029999999999	5982.17	5915.929999999999	5927.909999999999	5845.84	5839.44	5809.08	5930.41	5186.219999999998	5156.94	6041.860000000001	5497.08	5440.29	6033.94	5955.0	5853.329999999999	5970.029999999999	5980.98	5971.179999999999	5880.149999999999	5913.1	5904.969999999999	5999.0	5993.17	5976.759999999999	5137.910000000001
EC:2.3.1.235	0.0	0.0	0.0	2.83	7.0	7.17	0.0	0.0	0.0	0.0	0.0	0.0	0.0	5.67	0.0	0.0	4.17	0.0	0.0	0.33	0.0	0.34	0.0	0.0	0.0	34.72	0.0	0.0	2.17	0.0	0.0	140.59	0.0	0.0	0.0	0.0	0.0	0.0	0.0	0.0	0.0	0.0	0.0	0.0	2.34	0.0	0.0	6.0	10.0
EC:2.3.1.241	355.4	457.8	377.31	5832.19	4732.619999999999	4775.830000000001	1161.75	60.12	732.74	1788.5500000000002	1895.55	110.93	904.3800000000002	2046.4800000000002	2037.2899999999995	2337.3200000000006	1510.4099999999999	1367.9	251.14	404.4599999999999	253.49999999999994	4902.15	5148.7	4727.52	56.76	4938.789999999999	19.0	3890.83	4159.469999999999	3821.04	3318.7999999999997	4070.6800000000003	1092.6	6672.0	6960.860000000001	6251.23	4667.41	91.89	4781.5	226.81000000000003	129.73000000000002	124.36	526.89	286.61	551.3600000000001	87.5	31.5	308.13	5068.2
EC:2.3.1.242	9.2	10.530000000000001	9.780000000000001	833.3700000000001	461.74	518.51	5.42	17.16	1.12	649.5299999999999	17.72	28.160000000000004	196.48999999999998	405.88999999999993	448.4200000000001	569.3599999999998	431.69	421.12999999999994	44.57	64.0	65.62	204.21	12.170000000000002	12.0	2.0	10.52	0.25	1.0	8.959999999999999	0.0	93.68	72.38000000000001	1.0	179.0	0.5800000000000001	0.25	1.33	0.14	0.25	13.62	4.0	3.14	43.7	14.37	7.82	2.0	1.25	0.5	81.58
EC:2.3.1.243	24.2	22.53	17.78	893.7300000000002	498.15	561.87	5.42	19.02	2.12	662.2399999999998	18.72	31.020000000000003	229.94	447.59	502.2600000000001	647.4399999999997	437.83	422.55999999999995	49.42999999999999	66.0	67.33	226.91	37.78	37.0	6.109999999999999	13.7	1.25	38.33	9.36	0.0	187.48	116.45	61.0	179.0	6.58	7.25	13.33	3.14	9.75	55.72	18.28	15.56	121.45	55.589999999999996	25.43	6.0	1.25	1.5	105.08
EC:2.3.1.28	79.29	159.86	171.95	1795.99	1700.7100000000003	1788.6100000000001	14.36	23.66	7.61	517.16	21.66	35.85000000000001	248.57	533.5099999999999	632.26	775.7899999999997	604.5300000000001	487.30999999999995	38.01	72.30999999999999	103.88000000000002	38.040000000000006	62.8	52.15	20.86	187.95000000000002	23.27	189.33	191.93	124.44	2649.97	746.2599999999999	1304.8100000000002	506.0	67.94	104.9	501.83000000000004	25.59	129.0	141.97	39.45	32.84	147.32	105.66	81.34	24.0	11.0	25.4	603.25
EC:2.3.1.29	172.79000000000002	340.95000000000005	326.06999999999994	3950.88	3688.7099999999996	3749.55	18.42	51.4	11.76	2069.21	47.8	62.35	570.0300000000001	1989.4300000000005	2033.4199999999998	1600.5700000000008	2519.95	3036.97	142.78	209.67000000000002	273.59000000000003	1964.8799999999999	1896.2499999999998	1755.54	29.61	1206.9899999999996	114.33000000000001	489.49999999999994	492.69000000000005	412.56	2786.7899999999995	3076.71	2995.51	2969.0	2956.0	2429.05	887.8599999999999	77.22999999999999	1115.6899999999998	132.26999999999998	48.28	65.35	195.86999999999998	103.16	358.76000000000005	253.5	159.42000000000002	296.53	2506.94
EC:2.3.1.30	2035.3400000000001	2708.3699999999994	3014.1799999999994	5835.469999999999	5606.95	5792.520000000001	5883.35	5936.070000000001	5938.41	3008.23	5871.47	5936.070000000001	5096.61	3818.8299999999995	3886.64	2978.3500000000004	3886.5199999999995	4205.089999999999	5462.9800000000005	5538.719999999999	5751.5199999999995	4328.37	4184.349999999999	4320.139999999999	5976.12	6192.839999999998	5923.19	5783.09	5978.400000000001	5857.089999999999	5459.759999999999	6327.19	4825.83	7543.860000000001	2700.93	3453.7799999999997	5671.44	5952.99	5637.379999999999	5923.4299999999985	5987.429999999999	5985.15	5997.3499999999985	5998.73	6018.229999999999	6002.5	6002.17	6022.69	5378.68
EC:2.3.1.31	163.82999999999998	265.7099999999999	220.33999999999997	3182.7999999999997	3024.73	2987.3999999999996	25.5	47.76	11.97	1723.4	51.33	59.67	676.8200000000002	2441.769999999999	2359.84	1586.7600000000002	2212.6299999999997	2747.74	164.16000000000003	222.1	245.96999999999997	3383.07	3653.89	3411.09	28.45	1259.9800000000002	15.219999999999999	377.34	595.7900000000001	455.49999999999994	2323.02	3282.899999999999	1435.06	6368.0	5773.38	4450.72	1075.5	31.92	1341.1599999999999	84.39	70.45	77.72	211.53999999999996	126.69	372.96	42.5	30.92	216.59	3092.03
EC:2.3.1.35	405.89	1076.8500000000001	1049.48	2435.8799999999997	2641.17	2793.24	75.18	37.08	29.29	1064.91	144.92	51.08	536.77	1989.23	2016.95	1304.76	1489.4600000000003	1672.3199999999997	99.88000000000001	175.05999999999997	159.64	141.40000000000003	204.34	133.29	38.31	1721.4199999999998	111.72	480.09	478.3299999999999	500.68999999999994	2838.77	3141.5899999999997	3636.02	3725.86	356.68	760.71	1865.2799999999997	88.0	1547.09	172.06	86.45	77.36999999999999	255.7	177.37	282.86999999999995	269.5	157.92000000000002	258.26	2746.54
EC:2.3.1.37	17.0	38.4	37.6	269.33000000000004	275.92	271.52000000000004	6.0	6.0	3.0	214.43	15.0	6.2	88.8	251.54000000000005	264.07	195.40000000000003	325.2	360.43	12.8	34.4	39.2	3.33	3.0	7.0	2.0	54.0	3.0	9.67	32.0	46.5	455.0	397.5	203.0	1559.0	37.0	32.33	11.0	5.0	48.5	5.0	5.0	3.0	10.33	24.0	14.0	6.0	4.0	12.0	187.67000000000002
EC:2.3.1.39	5948.54	5877.16	5884.889999999999	6544.68	6158.780000000001	6139.820000000002	5988.43	5969.710000000001	5994.53	5458.63	5990.05	5964.01	5723.5	5309.69	5245.4400000000005	5065.06	5566.289999999999	5336.94	5952.41	5927.999999999999	5902.63	7787.659999999999	7643.579999999999	7597.5199999999995	5984.12	6079.969999999999	5932.159999999999	5754.59	5961.08	5801.88	6195.179999999999	6556.859999999999	4971.839999999999	8554.86	8317.460000000001	7445.81	5697.36	5953.89	6012.499999999999	5936.979999999999	5985.28	5974.75	5937.219999999998	5942.67	5989.759999999999	5994.0	5995.92	6013.489999999999	4767.610000000001
EC:2.3.1.40	32.7	46.23	44.08	1096.4400000000003	618.9900000000001	694.38	9.42	22.02	2.37	677.4699999999998	20.97	34.019999999999996	224.61999999999998	461.25999999999993	510.22	630.3299999999997	474.2299999999999	452.66	50.43	83.69999999999999	75.73	206.71	15.170000000000002	13.33	4.0	25.339999999999996	12.97	1.5	28.960000000000004	3.86	216.67999999999998	187.98999999999998	192.21	508.0	3.93	1.25	1.33	5.82	16.25	22.279999999999998	7.5	8.22	59.62	18.94	14.319999999999999	5.0	2.25	4.5	224.75
EC:2.3.1.41	209.57	285.44	256.70000000000005	3774.97	2874.96	2831.72	27.87	55.41	9.74	1377.8099999999997	60.72	78.63000000000001	689.2100000000002	1543.0600000000002	1545.0400000000002	1844.7999999999995	1153.6399999999999	1062.02	164.02999999999997	233.15999999999994	203.12999999999994	3554.71	3615.3399999999997	3388.59	31.419999999999998	1336.21	13.75	242.08	454.89	244.84	3087.2099999999996	3432.65	617.5	5303.0	5752.08	4415.08	1230.0	38.39	1267.5	149.13	76.31	70.87	358.81000000000006	198.08	315.96999999999997	45.0	18.25	146.46	2111.6000000000004
EC:2.3.1.46	2459.87	3697.6299999999997	3945.58	1894.36	1971.22	1880.6400000000003	5932.85	5894.1900000000005	5973.96	3052.5499999999997	5899.360000000001	5870.610000000001	4771.869999999999	2191.54	2175.6099999999997	2609.7000000000003	2650.1699999999996	2057.6399999999994	5475.2300000000005	5440.75	5544.5599999999995	4199.74	3991.6799999999994	4180.209999999999	5950.72	4033.2400000000002	5899.58	5266.0	5311.86	5372.07	3708.8099999999995	2492.46	3684.1299999999997	1202.8600000000001	2527.23	2796.14	4096.02	5913.58	4080.7599999999998	5816.139999999999	5906.03	5897.28	5668.909999999999	5779.16	5610.329999999999	5951.0	5965.75	5804.7	1648.6600000000003
EC:2.3.1.47	158.86	248.14999999999998	219.0	3787.7	3148.5400000000004	3298.6200000000003	30.35	52.480000000000004	10.95	1362.8099999999997	60.47	76.97	598.3199999999999	1425.9500000000005	1462.6599999999999	1568.8700000000006	1337.89	1308.1299999999999	130.72	202.16	180.16999999999996	2308.83	1878.82	1754.4	41.17	1587.04	48.43	301.0	401.86	322.86	3391.34	2900.7599999999993	1371.5300000000002	5304.86	3016.5	2590.02	1445.5	43.33	1405.9099999999999	149.31	72.36	75.71	332.82000000000005	171.53	353.65000000000003	37.5	20.17	188.06	2650.7700000000004
EC:2.3.1.48	0.0	0.0	3.0	0.0	0.0	0.0	0.0	0.0	0.0	0.0	0.0	0.0	0.0	0.0	0.0	0.0	0.0	0.0	0.0	0.0	0.0	0.0	0.0	0.0	0.0	0.0	0.0	2.5	1.0	0.0	0.0	0.0	0.0	0.0	0.0	0.0	0.0	0.0	0.0	0.0	0.0	0.0	0.0	0.0	0.0	0.0	0.0	0.0	0.0
EC:2.3.1.5	0.0	0.0	0.0	0.0	0.0	1.0	0.0	0.0	0.0	0.0	0.0	0.0	0.0	0.0	0.0	1.0	0.0	0.0	1.0	0.0	1.0	0.0	0.0	0.0	0.0	0.0	0.0	0.0	2.0	0.0	1.0	1.0	17.0	0.0	0.0	0.0	0.0	0.0	0.0	0.0	0.0	0.0	0.0	0.0	0.0	0.0	0.0	0.0	0.0
EC:2.3.1.50	0.0	0.0	0.0	34.0	22.0	19.0	0.0	0.0	0.0	2.0	0.0	0.0	1.0	2.0	1.0	3.0	5.0	1.0	1.0	0.0	0.0	0.0	0.0	0.0	0.0	0.0	0.0	0.0	0.0	0.0	0.0	0.0	0.0	0.0	0.0	0.0	0.0	0.0	0.0	0.0	0.0	0.0	0.0	0.0	0.0	0.0	0.0	0.0	0.0
EC:2.3.1.51	6076.01	6160.229999999999	6163.48	7107.119999999998	7594.089999999998	7588.63	5994.03	6003.64	6004.41	5428.0599999999995	5998.599999999999	5996.14	5987.75	6791.92	6759.83	5766.990000000002	6256.889999999999	6009.67	5957.830000000001	6023.67	6041.27	7651.78	7740.789999999999	7665.589999999999	6008.68	6936.279999999999	6014.660000000001	6088.7699999999995	6148.97	6044.679999999999	7586.990000000001	7819.970000000002	6713.65	10611.720000000001	8527.96	7937.49	7178.81	6021.57	6911.599999999999	6008.4299999999985	6014.82	6026.790000000001	6071.929999999999	6067.52	6240.82	6012.0	6013.17	6146.08	6543.099999999999
EC:2.3.1.54	1852.29	2440.4999999999995	2836.129999999999	2307.7799999999997	2017.2600000000004	2182.9900000000002	5858.26	5894.420000000001	5924.919999999999	2846.7699999999995	5836.94	5894.2300000000005	4705.62	2311.0999999999995	2470.9400000000005	2449.6000000000004	3125.009999999999	3397.2599999999993	5427.97	5419.910000000001	5652.68	4846.8899999999985	4092.85	4276.51	5956.97	4186.0599999999995	5866.42	5474.16	5444.18	5372.12	4800.63	2058.0699999999997	2570.33	1158.8600000000001	2557.52	2852.1800000000003	4361.99	5890.5199999999995	4160.67	5933.3099999999995	5933.61	5940.56	5795.979999999998	5838.08	5720.48	5726.0	5843.92	5740.3	2200.04
EC:2.3.1.57	1733.3	2380.8399999999992	2715.41	1591.49	1783.13	2235.7299999999996	4687.17	5881.490000000001	5187.67	2029.8600000000001	3914.7200000000003	5859.9400000000005	4353.33	1205.4700000000005	1316.2999999999997	1228.530000000001	2617.0899999999997	2317.2599999999998	5335.7	5223.879999999999	5543.73	2849.14	2524.2799999999993	2906.1699999999996	5937.0	1301.47	5908.07	1786.33	1865.6900000000003	2024.1000000000001	2567.0899999999997	2230.53	3460.4000000000005	1538.0	1210.43	1082.96	1296.4699999999998	5865.2	1166.6299999999999	5730.319999999999	5903.75	5880.9800000000005	5637.65	5772.97	5633.98	5941.0	5971.25	5807.7	981.11
EC:2.3.1.59	0.33	3.33	4.0	9.5	19.67	16.830000000000002	0.0	0.0	0.33	2.33	0.0	0.33	4.33	17.34	17.0	10.33	6.17	2.67	1.0	1.33	2.67	2.67	2.33	1.0	0.0	20.61	0.0	0.0	2.5	0.0	0.0	43.34	0.0	68.0	0.0	2.67	0.67	0.66	2.33	0.0	0.0	0.0	0.0	0.67	0.67	0.0	0.0	1.33	7.67
EC:2.3.1.60	0.0	0.2	0.8	0.0	2.2	0.4	0.0	1.22	0.0	1.4	0.0	0.22	0.42000000000000004	1.4	1.28	0.4	0.62	0.6	0.22	0.42000000000000004	1.4	0.0	0.0	0.0	0.0	9.0	0.0	0.0	2.0	0.0	0.0	93.0	0.0	0.0	0.0	0.0	0.0	0.0	0.0	0.0	0.0	1.0	0.0	0.0	10.0	0.0	0.0	8.0	0.0
EC:2.3.1.61	236.12	403.15	337.19	4930.18	4498.539999999999	4523.610000000001	32.17	67.15	16.839999999999996	2539.8699999999994	68.3	90.18	882.8400000000003	2943.5699999999993	2941.4	2225.800000000001	2883.87	3511.1699999999996	187.73000000000002	279.68	304.40999999999997	2020.36	1987.9799999999998	1826.1399999999999	46.56	1986.6299999999997	101.86	619.8399999999999	708.41	639.4	3110.22	4279.45	3914.9	5794.0	3054.1	2744.2	1667.61	98.38	1848.5199999999998	127.42	98.98	99.1	353.65000000000003	213.21	421.7600000000001	283.5	168.67000000000002	341.06	4161.299999999999
EC:2.3.1.7	0.33	5.0	3.17	6.67	21.5	9.16	0.0	0.0	0.33	2.33	0.0	0.33	2.83	20.17	12.5	12.33	9.0	5.17	0.0	1.0	1.67	2.33	2.66	2.0	0.0	18.0	0.0	0.0	6.66	3.0	0.0	3.0	0.0	0.0	0.0	6.67	2.67	0.33	10.33	0.0	0.0	0.0	0.0	1.67	1.33	0.0	0.0	1.33	41.0
EC:2.3.1.79	9080.93	7454.83	7329.43	2840.59	3069.8400000000006	2938.58	5930.53	5916.820000000001	5971.33	3038.8399999999997	5847.58	5885.540000000001	5031.360000000001	3246.72	3270.2500000000005	3756.940000000001	3724.86	3073.689999999999	5983.55	5834.58	5705.26	5828.179999999999	5795.42	5862.2	5949.86	4353.7699999999995	5867.259999999999	5474.33	5318.86	5288.7	5206.28	2656.4	3305.8999999999996	2330.0	5319.26	4827.66	4728.08	5905.05	4503.929999999999	5899.119999999999	5926.82	5917.26	5727.889999999999	5818.09	5679.169999999999	5960.0	5975.25	5835.53	1203.91
EC:2.3.1.8	5898.09	5807.49	5804.429999999999	3605.31	3807.63	3699.05	5971.6	5937.41	5985.66	4415.65	5946.72	5913.9400000000005	5264.48	4218.879999999999	4133.75	4105.810000000001	4606.57	4446.929999999999	5853.92	5770.7	5770.439999999999	4315.23	4153.259999999999	4323.419999999999	5971.92	5679.0599999999995	5909.94	5671.67	5748.16	5705.549999999999	4729.87	4364.78	4932.68	2310.8599999999997	2649.0099999999998	3361.71	6001.33	5934.32	5459.719999999999	5925.609999999999	5972.23	5968.71	5857.319999999999	5895.28	5927.799999999999	5986.5	5983.17	5983.759999999999	4948.27
EC:2.3.1.81	203.09	214.99	214.08	189.21	351.75000000000006	443.8400000000001	2243.0	6.0	1435.47	73.75	3629.5	6.0	21.439999999999998	122.46000000000001	110.25	198.07	322.51000000000005	154.58	128.0	317.40999999999997	119.16	2579.3	2856.9500000000003	2489.2999999999997	5.25	5876.04	13.26	6812.5	7044.92	6735.0	530.25	979.15	817.75	0.0	2267.52	3164.0099999999998	5111.75	82.57	5809.0	26.45	10.5	6.0	109.13	50.75	48.24	20.5	4.5	11.2	406.0
EC:2.3.1.82	105.42	102.6	119.41	546.48	593.49	658.6500000000001	1124.33	14.219999999999999	719.69	588.59	1828.83	24.720000000000002	218.48000000000002	638.8499999999999	690.0099999999999	585.67	594.15	622.23	100.22	202.16	96.26	2920.13	3181.83	2891.82	7.25	2947.7299999999996	35.86	3406.0	3550.59	3438.0	958.75	1099.6200000000001	1321.69	1436.0	3964.85	3632.31	2378.86	49.83	3160.11	27.47	17.0	23.22	99.58	46.5	193.63999999999996	14.0	8.0	94.0	527.22
EC:2.3.1.88	0.0	0.0	1.0	4.0	1.0	1.0	0.0	0.0	0.0	0.0	0.0	0.0	0.0	2.0	0.0	0.0	0.0	0.0	0.0	0.0	0.0	0.0	1.0	0.0	0.0	0.0	0.0	0.0	0.0	0.0	70.0	6.0	35.0	0.0	0.0	0.0	0.0	0.0	0.0	3.0	1.0	2.0	2.0	0.0	0.0	1.0	0.0	0.0	0.0
EC:2.3.1.89	3439.8	1985.9399999999998	1747.8099999999997	269.83	531.16	681.91	1150.43	16.5	721.84	1327.0900000000001	1845.7	12.25	285.86	1314.12	1324.77	1026.26	1720.94	2418.38	411.13000000000005	411.55	183.73	1369.6200000000001	1515.08	1316.8899999999999	23.11	3645.17	117.68	3661.5	3769.0	3683.14	1003.81	1456.5200000000002	3482.0800000000004	76.86	1311.64	2003.27	3353.86	110.86000000000001	3670.46	42.97	31.83	20.47	91.45	47.57	44.69	250.5	146.17000000000002	124.0	1462.2600000000002
EC:2.3.1.9	1590.42	3374.43	3087.87	12602.659999999996	12549.08	12901.300000000005	240.13000000000002	221.17000000000002	138.13	7402.369999999999	427.27	286.66999999999996	3129.2999999999997	10491.600000000004	10135.13	7821.520000000001	8447.75	8962.63	636.0400000000001	960.1799999999998	934.6799999999997	4168.53	4205.65	3875.5099999999998	151.83	7926.059999999999	371.14000000000004	1279.4299999999998	2480.11	2084.9800000000005	8208.17	16924.3	12246.0	17462.72	6667.2300000000005	6872.95	7205.01	308.88	6622.650000000001	438.38000000000005	324.07000000000005	288.84000000000003	1250.1799999999998	818.1899999999999	1307.32	884.5	531.84	1022.73	11507.43
EC:2.3.2.10	254.0	797.0	840.0	172.0	321.0	204.32999999999998	3.0	2.0	4.0	82.0	12.0	0.0	13.0	41.0	30.0	29.0	90.0	38.0	29.0	31.0	11.0	18.5	28.0	14.5	0.0	0.0	0.0	2.0	1.0	3.67	30.33	7.34	0.0	16.0	63.0	40.5	0.33	0.0	10.16	14.0	15.0	17.0	28.0	23.0	12.0	3.0	0.0	1.0	1.0
EC:2.3.2.13	3.17	5.42	3.83	110.75999999999999	302.09000000000003	508.19	1.0	2.0	1.8599999999999999	15.75	0.5	3.0	15.0	64.75	91.0	38.5	36.33	44.25	1.0	6.75	5.75	1.42	2.58	1.5	14.25	155.32	69.97	26.0	88.75	83.61	406.75	1037.59	2036.96	0.0	23.220000000000002	58.25	223.75	42.43	125.0	1.25	4.5	5.0	9.25	15.57	26.47	1.0	2.0	5.0	4.89
EC:2.3.2.16	17.92	40.25	30.169999999999998	69.44	140.4	86.95	5.0	12.5	3.0	1092.58	12.08	8.25	169.67000000000002	975.0100000000001	969.58	441.25	1476.25	2182.98	53.33	58.41	92.99	55.71	49.28	36.68	2.0	93.42	2.11	161.0	137.0	137.42000000000002	85.67	23.66	70.0	68.0	7.27	34.39	23.0	3.33	75.33	8.5	13.33	8.25	13.0	9.0	3.33	5.0	7.67	1.0	888.33
EC:2.3.2.17	17.5	39.5	29.75	66.75	136.0	82.5	5.0	12.5	3.0	1061.25	12.0	8.25	162.0	935.25	934.25	423.25	1452.25	2134.75	53.0	57.75	92.0	53.0	49.0	36.0	2.0	92.0	2.0	149.0	136.0	112.0	76.0	21.0	57.0	0.0	6.0	33.0	23.0	3.0	71.0	8.5	13.0	8.25	13.0	9.0	3.0	5.0	7.0	1.0	883.0
EC:2.3.2.18	17.5	39.5	29.75	66.75	136.0	82.5	5.0	12.5	3.0	1061.25	12.0	8.25	162.0	935.25	934.25	423.25	1452.25	2134.75	53.0	57.75	92.0	53.0	49.0	36.0	2.0	92.0	2.0	149.0	136.0	112.0	76.0	21.0	57.0	0.0	6.0	33.0	23.0	3.0	71.0	8.5	13.0	8.25	13.0	9.0	3.0	5.0	7.0	1.0	883.0
EC:2.3.2.2	283.28	377.21000000000004	332.49999999999994	6041.57	5271.099999999999	5515.53	96.98	109.46	38.94	3578.3799999999997	218.07999999999998	141.59	1318.7500000000002	3643.5600000000004	3702.25	3301.990000000001	3878.939999999999	4403.31	298.36	458.29	445.59999999999985	5326.52	5525.3099999999995	5143.08	56.87	2667.9300000000003	148.91000000000003	414.08	950.41	664.2400000000001	4527.11	7964.430000000001	5894.13	11323.0	8731.71	6933.66	1861.17	129.08999999999997	2497.91	162.12	84.05	110.60000000000001	504.52	260.07	628.46	279.0	167.42000000000002	425.55	4654.8099999999995
EC:2.3.2.21	0.0	0.0	0.0	0.0	0.0	0.0	0.0	0.0	0.0	0.0	0.0	0.0	0.0	0.0	0.0	0.0	0.0	0.0	0.0	0.0	0.0	0.0	0.0	0.0	0.0	0.0	0.0	0.0	0.0	0.0	0.0	5.0	0.0	0.0	0.0	0.0	0.0	0.0	0.0	0.0	0.0	0.0	0.0	0.0	0.0	0.0	0.0	0.0	0.0
EC:2.3.2.22	0.0	0.0	0.0	13.5	57.0	73.0	0.0	0.0	0.0	0.0	0.0	0.0	0.0	0.5	4.5	0.0	1.0	0.5	0.0	0.0	0.5	0.0	0.0	0.0	0.0	0.5	0.0	0.0	0.0	0.0	5.5	42.0	57.0	0.0	0.0	0.0	0.0	0.0	1.5	0.0	0.0	0.0	0.0	0.0	0.0	0.0	0.0	0.0	0.0
EC:2.3.2.3	324.71999999999997	1002.0200000000001	1057.3999999999999	1080.93	1417.5600000000002	1446.74	14.0	40.5	16.919999999999998	1696.39	40.94	39.7	439.89	1827.9800000000002	1974.3499999999997	1083.9299999999998	2632.96	3001.71	152.93	215.62999999999994	261.15999999999997	1698.4899999999998	1813.09	1702.4899999999998	14.809999999999999	813.6099999999999	50.61	272.16999999999996	380.67999999999995	215.37	992.31	2380.7200000000003	1573.3000000000002	2670.0	2911.99	2282.55	636.03	39.83	707.79	49.5	26.939999999999998	35.54	108.54	106.67	200.44	15.0	15.67	72.23	978.8199999999999
EC:2.3.2.5	0.0	1.6600000000000001	2.33	64.0	103.01	48.67	2.0	1.0	0.0	2.0	4.0	1.0	6.67	24.0	6.0	14.0	10.0	1.0	10.0	14.0	12.5	1635.0	1752.67	1649.33	2.0	49.339999999999996	0.0	5.0	30.67	8.66	288.0	420.0	98.0	135.0	2830.0	2053.33	20.0	1.33	266.0	0.0	1.0	3.0	2.0	0.0	21.0	0.0	0.0	12.0	38.83
EC:2.3.2.6	154.2	225.06	194.66000000000003	3570.56	2950.4100000000008	2942.7299999999996	22.17	40.879999999999995	12.12	1212.6799999999998	51.72	69.58	587.89	1375.1400000000006	1377.2599999999998	1493.2400000000005	1060.11	989.17	123.09000000000002	169.68000000000004	151.65999999999997	1917.1599999999999	1887.11	1755.53	28.31	1013.8700000000001	11.9	351.0	354.54	274.33000000000004	2184.2299999999996	2385.7100000000005	591.5	5170.0	2939.58	2339.6099999999997	977.3299999999999	30.049999999999997	896.0	122.61000000000001	64.53	70.71	291.20000000000005	166.54000000000002	329.44	37.5	17.75	177.42999999999998	2424.1800000000003
EC:2.3.2.8	111.25	148.61999999999998	119.55	1866.19	1582.41	1634.05	16.75	18.75	7.0	466.44	32.0	33.45	331.94	772.89	752.91	725.8099999999998	528.9200000000001	499.61	66.05	93.07000000000001	75.25	1693.95	1827.94	1719.75	24.31	876.2600000000001	10.25	129.75	288.58	198.67000000000002	1298.05	2057.58	531.5	4097.0	2917.25	2292.83	767.0	25.5	762.5	81.28999999999999	41.78	54.82	201.36999999999998	124.67	255.58	28.0	12.0	140.23000000000002	1916.1000000000001
EC:2.3.3.1	596.78	1314.42	1258.1299999999999	4967.739999999998	4982.11	5190.650000000001	1210.93	86.17	752.8900000000001	2832.1000000000004	2011.71	117.40000000000002	1111.2200000000003	3968.1800000000003	3888.34	2800.660000000001	3331.2199999999993	3855.48	305.43000000000006	531.2199999999999	426.8799999999999	3374.02	3498.08	3120.47	68.67	5547.469999999999	189.26000000000005	4270.59	4581.56	4105.4	6103.91	7514.989999999998	6631.239999999999	7118.860000000001	4392.48	4564.29	4558.200000000001	184.07999999999998	5030.349999999999	291.69	135.85000000000002	139.39000000000001	466.49000000000007	280.02	566.8700000000001	303.5	187.67000000000002	400.47999999999996	4943.430000000001
EC:2.3.3.10	5643.63	5400.8	5464.15	1335.58	1513.1	1117.16	4779.0	5884.110000000001	5239.2	2654.7799999999997	3991.2	5841.1900000000005	4649.25	2276.42	2158.5699999999997	2463.65	2587.1800000000003	2161.3	5649.74	5398.62	5471.26	2628.2	2493.35	2875.38	5919.0	931.23	5781.0	1740.0	1628.83	1857.5	679.5	805.0	854.0	84.0	1237.75	987.1600000000001	1318.33	5799.0	990.5100000000001	5669.5	5877.33	5874.25	5497.2	5678.0	5531.33	5932.5	5956.67	5791.5	313.6
EC:2.3.3.13	687.9799999999999	1340.1100000000001	1317.3000000000002	5684.179999999999	5191.11	5418.540000000002	2387.6299999999997	90.58	1484.33	3379.519999999999	3921.85	136.67000000000002	1279.4700000000005	4007.8200000000006	4013.2699999999995	3381.9600000000005	3604.769999999999	4209.05	393.96999999999997	721.37	469.0299999999998	4707.030000000001	4959.099999999999	4386.829999999999	70.87	8743.650000000001	166.14	7525.18	7877.95	7503.539999999999	5621.119999999999	6271.67	5278.36	6568.860000000001	5504.750000000001	6321.449999999999	7701.94	208.10999999999999	8534.609999999999	333.99000000000007	134.98000000000002	132.98	618.3100000000001	335.10999999999996	540.5999999999999	318.5	175.34	365.69	5023.6900000000005
EC:2.3.3.14	196.0	151.66	144.33	58.51	72.17999999999999	46.57	2241.0	0.0	1432.5	41.43	3627.25	0.25	12.1	59.35	40.58	41.36	53.72	28.43	123.0	293.17	72.74	2571.0	2855.0	2470.93	4.25	5756.99	1.4500000000000002	6746.0	6964.9	6675.66	277.0	584.6999999999999	314.0	0.0	2231.4	3088.58	4691.0	75.32	5688.1	23.6	14.0	8.92	104.89	33.0	38.290000000000006	16.0	4.0	11.93	194.00000000000003
EC:2.3.3.15	0.0	3.0	2.0	32.0	30.6	27.0	0.0	2.0	1.0	17.2	3.0	0.4	13.4	52.05	40.0	40.2	22.9	19.4	1.6	6.6	4.800000000000001	1.0	0.0	0.0	0.0	48.349999999999994	1.0	0.5	37.5	40.0	180.25	659.65	651.5	0.0	6.2	1.7	2.0	2.25	5.3	0.0	1.0	2.4	3.0	4.0	18.8	0.0	0.0	6.2	32.0
EC:2.3.3.5	87.33	117.37	86.87	1827.32	1657.3899999999999	1638.9600000000003	12.75	19.6	5.33	388.42999999999995	23.0	32.94	281.70000000000005	698.27	691.21	625.35	342.24	263.79999999999995	68.45	87.21000000000001	63.93	1895.35	1851.42	1736.1	25.31	932.1600000000002	7.25	161.5	294.28	164.12	1058.7900000000002	2000.13	355.6	3054.0	2885.7	2296.07	896.1700000000001	24.83	837.5799999999999	89.49	56.730000000000004	65.14	208.28999999999996	109.59	286.38	28.0	10.25	146.09	2062.66
EC:2.3.3.9	179.29000000000002	304.08000000000004	231.77	3797.71	3465.8500000000004	3784.7700000000004	26.46	55.81	12.84	1226.0999999999997	58.16	90.52	736.2	2023.7	2097.1899999999996	1733.5500000000004	1246.69	1208.0900000000001	125.77000000000001	229.3	208.44999999999996	2136.9700000000003	1943.4999999999998	1801.61	52.73	1875.29	124.29	301.5	581.79	507.10999999999996	2595.1699999999996	4307.59	4054.5800000000004	5695.860000000001	3126.07	2812.83	1593.86	108.24000000000001	1791.4399999999998	137.02	95.98	91.7	379.90000000000003	239.75	381.18	274.0	156.75	301.09000000000003	3162.79
EC:2.4.1.1	450.75	1122.95	1152.75	3986.9699999999993	3181.29	3479.8500000000004	1200.02	69.62	748.0300000000001	2274.8699999999994	1985.16	105.55999999999999	850.2999999999998	2073.0099999999998	2326.81	2411.200000000002	2091.46	1840.1299999999997	237.36000000000004	451.27	322.97999999999985	1848.52	1620.4299999999998	1382.29	38.97	4043.7799999999997	99.86999999999999	3829.75	3856.67	3646.36	4291.8099999999995	2994.07	2751.97	3862.8599999999997	1493.07	2156.4500000000003	4357.66	117.94	3853.5699999999997	287.19	81.4	86.94	313.39	209.83	191.67000000000002	29.5	22.25	52.78999999999999	2186.59
EC:2.4.1.10	2.0	0.0	2.0	50.36	89.64	103.69	2.14	0.29	1.0	8.620000000000001	4.140000000000001	0.8599999999999999	11.14	37.4	49.29	32.78	15.14	7.27	1.71	2.29	1.0699999999999998	0.0	2.14	0.0	0.0	26.5	2.5	0.0	9.5	3.0	69.0	410.0	331.5	1.0	9.0	3.0	2.0	1.5	4.0	0.0	0.0	0.14	2.0	0.0	30.0	1.0	0.0	14.0	0.0
EC:2.4.1.109	0.0	0.0	0.0	0.0	0.0	0.0	0.0	0.0	0.0	0.0	0.0	0.0	0.0	0.0	0.0	0.0	0.0	0.0	0.0	0.0	0.0	0.0	0.0	0.0	0.0	0.0	0.0	0.0	0.0	0.0	0.0	0.0	0.0	0.0	0.0	0.0	0.0	0.0	0.0	0.0	0.0	0.0	0.0	0.0	0.0	0.0	0.0	0.0	0.0
EC:2.4.1.11	0.0	3.0	0.5	44.66	29.049999999999997	34.72	0.0	0.0	0.0	1.0	0.0	0.0	14.83	20.61	14.5	55.0	10.0	5.5	1.0	1.0	2.0	0.0	1.0	0.0	0.0	12.2	0.0	0.0	5.0	3.0	1.0	3.6	21.0	68.0	1.2	4.2	144.0	0.0	11.8	19.0	0.0	0.0	1.0	1.0	0.0	0.0	0.0	1.0	48.5
EC:2.4.1.117	0.0	1.0	1.0	2.5	9.5	17.0	0.0	0.0	0.0	0.0	0.0	0.0	0.0	0.0	0.0	0.0	0.0	0.0	0.0	0.0	1.0	0.34	0.0	0.0	0.0	1.5	0.0	0.0	0.17	1.0	0.0	4.25	12.0	0.0	1.0	8.0	0.0	0.0	2.0	0.0	0.0	0.0	0.0	0.0	0.17	0.0	0.0	0.0	0.0
EC:2.4.1.12	3323.2799999999997	1866.04	1670.8400000000001	1896.44	1177.3500000000001	1307.96	36.5	37.83	2.24	1389.2599999999998	60.3	58.19	445.86	1034.1100000000001	1022.1800000000002	1313.9700000000003	1109.71	1082.33	358.68999999999994	331.95999999999987	150.62	208.79000000000002	20.2	17.0	5.0	343.2799999999999	4.5	6.67	160.39999999999998	25.5	342.1	1689.55	163.0	994.0	32.16	29.83	79.33	5.28	52.5	20.64	6.0	22.71	65.10999999999999	51.86000000000001	210.91	5.0	4.25	108.53	173.82999999999998
EC:2.4.1.129	5704.0	5515.5	5523.26	3034.5700000000006	3098.690000000001	3139.21	4843.17	5917.6	5265.509999999999	3252.52	4117.0	5902.26	5082.15	3185.9999999999995	3118.79	3479.480000000001	2871.33	2124.97	5759.9800000000005	5563.54	5612.55	4554.37	4352.95	4594.71	5967.8099999999995	2179.9700000000003	5922.94	1977.0000000000002	2011.21	2106.09	3458.24	3509.2200000000003	4451.419999999999	3063.0	4154.56	3458.2799999999997	2816.66	5903.830000000001	2375.64	5817.219999999999	5948.2	5931.06	5723.0999999999985	5830.6	5665.32	5968.5	5978.75	5839.53	2065.94
EC:2.4.1.13	0.0	0.0	0.0	0.0	0.0	0.0	0.0	0.0	0.0	0.0	0.0	0.0	0.0	0.0	0.0	0.0	0.0	0.0	0.0	0.0	0.0	0.0	0.0	0.0	0.0	0.0	0.0	0.0	0.0	0.0	1.0	1.0	6.0	0.0	0.0	0.0	0.0	0.0	0.0	0.0	0.0	0.0	0.0	0.0	0.0	0.0	0.0	0.0	2.0
EC:2.4.1.14	99.0	80.7	80.8	17.0	15.7	16.4	1124.0	2.0	716.0	27.4	1819.0	1.0	5.2	34.4	18.4	11.4	46.4	21.6	64.0	148.7	41.4	1291.0	1428.0	1251.0	2.0	2882.5	0.0	3391.5	3499.0	3358.0	285.0	236.0	281.0	855.0	1132.0	1575.0	2419.0	37.0	2920.0	6.0	4.0	1.0	45.0	11.0	6.0	8.0	1.0	1.0	289.0
EC:2.4.1.141	0.0	6.0	0.0	0.0	0.0	2.0	0.0	0.0	1.0	1.0	0.0	1.0	0.0	0.0	0.0	0.0	1.0	1.0	0.0	0.0	0.0	0.0	1.0	0.0	0.0	0.0	0.0	0.0	0.0	0.0	0.0	0.0	0.0	0.0	0.0	0.0	0.0	0.0	0.0	0.0	0.0	0.0	3.0	2.0	3.0	0.0	0.0	0.0	0.0
EC:2.4.1.144	0.0	0.0	1.0	9.0	39.0	45.0	0.0	0.0	0.0	0.0	0.0	0.0	1.0	11.0	9.0	1.0	0.0	0.0	0.0	0.0	0.0	0.0	0.0	0.0	0.0	7.0	0.0	0.0	12.0	0.0	0.0	17.0	0.0	0.0	0.0	0.0	0.0	0.0	0.0	0.0	0.0	0.0	0.0	0.0	1.0	0.0	0.0	1.0	0.0
EC:2.4.1.15	147.53	173.93	165.28000000000003	2449.2000000000003	1885.5600000000004	1870.9600000000003	1139.42	33.19	721.2	1183.56	1861.05	52.29	451.0099999999999	1511.5600000000006	1393.2899999999997	1196.1400000000003	1082.8500000000001	946.2200000000001	168.26	332.79	205.25999999999993	3150.7	3244.23	2953.35	19.25	3660.33	2.75	3593.17	3898.6600000000003	3501.03	2187.6099999999997	3406.4700000000003	535.1	3842.0	4031.6099999999997	3748.98	2691.09	52.86	3430.08	61.65	28.369999999999997	25.35	126.37	66.53999999999999	245.39999999999998	24.0	15.5	124.91999999999999	960.1000000000001
EC:2.4.1.161	3.5	6.0	3.0	410.0	385.0	423.0	0.0	0.0	0.0	1.0	0.0	2.0	1.0	2.0	2.5	5.0	0.5	0.0	0.0	0.5	0.0	1.0	0.0	2.0	1.0	3.0	0.0	9.0	4.5	7.5	30.5	21.0	15.0	708.0	0.0	2.0	0.0	4.0	0.0	0.0	0.0	0.0	3.0	1.0	0.0	0.0	0.0	0.0	8.5
EC:2.4.1.173	22.0	125.0	136.0	39.0	223.0	270.33000000000004	2.0	10.0	6.0	37.33	6.0	10.0	6.67	95.33	139.32999999999998	30.33	492.67	220.0	8.0	47.0	92.0	2.0	8.0	4.0	0.0	195.0	6.0	4.0	33.0	4.0	28.0	184.0	188.0	1.0	34.0	76.0	158.0	6.0	120.0	2.0	0.0	0.0	4.0	8.0	30.0	0.0	0.0	9.0	0.0
EC:2.4.1.18	1827.76	2365.489999999999	2716.4299999999994	2786.129999999999	2730.63	2865.2100000000005	5857.85	5885.85	5919.66	1433.88	5830.05	5881.900000000001	4631.3099999999995	1847.0400000000002	1929.9799999999998	1930.0900000000008	1621.68	1364.3200000000002	5376.43	5377.48	5535.32	7463.5599999999995	7489.759999999999	7478.539999999999	5958.72	4728.08	5888.09	5416.75	5455.37	5418.719999999999	5167.2699999999995	4090.93	3560.6799999999994	4956.860000000001	8203.34	7039.45	4868.5	5908.65	5139.32	5875.649999999999	5918.9	5927.63	5704.029999999999	5833.53	5748.679999999999	5726.0	5847.5	5760.459999999999	2485.88
EC:2.4.1.180	12.7	14.530000000000001	10.780000000000001	835.3700000000001	463.74	525.51	5.42	19.02	1.12	649.2399999999998	17.72	32.019999999999996	204.42	416.74999999999994	466.49000000000007	584.9299999999997	433.33	419.55999999999995	47.43	66.5	66.33	204.21	13.170000000000002	12.0	3.0	10.52	0.25	10.0	13.46	6.5	124.18	92.38000000000001	1.0	887.0	0.5800000000000001	0.25	1.33	4.14	0.25	15.62	5.5	4.140000000000001	60.699999999999996	18.369999999999997	11.319999999999999	2.0	1.25	0.5	91.08
EC:2.4.1.182	260.7	315.9	279.83	3470.06	2722.4	2741.7299999999996	1191.17	40.879999999999995	740.12	1217.3499999999997	1952.72	64.58	557.2999999999998	1237.3100000000004	1250.0899999999997	1484.7400000000007	1036.36	967.34	180.59	314.17999999999995	183.57999999999993	3234.41	3305.6099999999997	2993.5	30.56	3832.5299999999997	11.5	3623.25	3823.04	3577.67	2281.7299999999996	2358.21	673.5	4338.0	4056.08	3876.58	3456.33	69.64	3730.0	156.16	66.78	71.71	331.32000000000005	172.79000000000002	330.90000000000003	44.5	17.25	171.23000000000002	2789.4300000000003
EC:2.4.1.187	4821.64	3278.9799999999996	3368.44	911.9500000000002	1165.6599999999999	1346.1	5866.43	5854.610000000001	5910.38	1384.7400000000002	5804.42	5822.500000000001	4267.71	1466.27	1364.75	1277.66	1793.7999999999997	2469.41	5574.24	5393.32	5453.67	3993.62	3962.4899999999993	4157.25	5940.61	4524.709999999999	5880.83	5368.75	5411.95	5478.839999999999	4013.42	2412.2499999999995	3761.3799999999997	600.86	2421.1	2878.25	4300.61	5886.099999999999	4539.139999999999	5730.17	5882.58	5867.969999999999	5545.78	5706.0199999999995	5569.98	5948.5	5969.67	5802.4	2030.1200000000001
EC:2.4.1.19	0.0	0.0	0.0	0.0	0.0	0.0	0.0	0.0	0.0	0.0	0.0	0.0	0.0	0.0	1.5	0.0	0.5	0.0	1.0	0.0	1.0	0.0	0.0	0.0	0.0	1.0	0.0	0.0	0.0	0.0	0.0	5.0	0.0	0.0	0.0	0.0	0.0	0.0	0.0	3.0	3.0	0.0	0.0	0.0	0.0	0.0	0.0	0.0	1.0
EC:2.4.1.20	96.0	72.0	72.0	8.0	4.0	3.0	1120.0	0.0	716.0	17.0	1813.0	0.0	4.0	20.0	4.0	21.0	19.33	10.0	61.0	145.0	34.0	1282.0	1416.0	1226.0	2.0	2827.0	0.0	3373.0	3458.0	3338.0	276.0	162.33	195.0	3.0	1114.0	1543.0	2345.0	37.0	2834.0	17.0	6.0	5.0	47.0	11.0	6.0	10.0	2.0	1.0	78.0
EC:2.4.1.208	1654.0	2139.0	2507.33	211.5	363.66999999999996	278.33	4667.0	5842.83	5177.0	832.0	3876.33	5815.91	4015.92	315.58000000000004	270.75	257.17	752.75	501.15999999999997	5265.0	5069.0	5324.0	2600.5	2450.0	2843.5	5917.0	856.5	5774.0	1658.67	1574.0	1753.5	498.0	482.33000000000004	135.0	16.0	1163.33	923.83	829.0	5787.0	914.0	5645.0	5867.67	5870.0	5472.0	5670.0	5508.0	5698.0	5821.0	5663.0	332.33
EC:2.4.1.21	474.76	1143.49	1176.9299999999998	3403.2299999999996	3242.0	3288.7099999999996	1193.8500000000001	52.96	747.6600000000001	1496.88	1961.9700000000003	72.01	691.9200000000001	1748.04	1919.75	1883.4400000000007	1654.3	1389.0900000000001	208.54	391.4299999999999	268.23999999999995	3252.36	3317.43	3001.0099999999993	37.72	3926.1	97.97	3804.5	3898.57	3659.86	4217.07	3546.5800000000004	3090.4699999999993	4388.86	4264.79	4108.549999999999	3870.0	118.14	3942.52	234.35	67.9	82.2	259.15000000000003	186.21	287.94	33.5	29.0	111.29	2141.38
EC:2.4.1.211	0.0	2.0	0.0	6.0	1.0	7.0	0.0	0.0	0.0	9.0	1.08	0.0	9.0	0.0	0.17	55.25	0.15	0.23	1.0	1.0	1.08	3.0	0.08	1.28	1.0	7.0	0.4	159.25	3.0	9.0	461.0	14.0	29.0	372.0	1.0	3.2	165.0	1.08	2.0	37.2	0.0	0.0	5.88	4.25	1.54	0.0	1.0	1.2	49.0
EC:2.4.1.212	0.0	5.0	5.0	220.07	189.0	186.0	0.0	3.1100000000000003	0.0	29.0	0.0	2.11	12.11	14.0	18.61	39.0	32.11	28.0	4.109999999999999	3.1100000000000003	0.08	4.0	5.0	1.2	2.0	16.18	13.120000000000001	0.0	3.0	9.36	161.0	187.35999999999999	345.21	196.0	6.35	9.2	33.0	6.51	9.0	13.2	0.0	2.0	6.88	6.32	30.54	0.0	0.0	13.2	52.0
EC:2.4.1.213	0.0	4.5	5.0	0.0	0.5	0.0	1.0	0.0	0.0	0.0	2.0	0.0	0.0	0.0	0.0	0.0	0.5	0.0	0.0	0.0	0.0	0.0	0.0	0.0	1.0	0.0	0.0	0.0	0.0	0.0	1.0	1.0	6.0	0.0	0.0	0.0	0.0	0.0	0.0	0.0	0.0	0.0	0.0	0.0	0.0	0.0	0.0	0.0	6.0
EC:2.4.1.227	5933.59	5862.88	5867.259999999999	4869.759999999998	4959.07	4869.750000000002	5980.6	5945.21	5990.379999999999	4754.9	5964.97	5924.710000000001	5434.15	4684.74	4572.15	4464.700000000001	5049.799999999999	4873.61	5895.42	5835.499999999999	5826.969999999999	5953.8099999999995	5906.45	5949.029999999999	5976.42	5845.179999999999	5921.159999999999	5841.34	5874.19	5846.08	5573.41	5185.989999999999	4934.44	5810.860000000001	5474.08	5392.54	5943.94	5946.5	5768.829999999999	5928.529999999999	5984.48	5980.679999999999	5896.649999999999	5932.35	5932.25	5996.0	5994.17	5980.759999999999	5028.03
EC:2.4.1.230	96.0	71.0	71.0	1.0	12.0	3.0	1121.0	0.0	716.0	17.0	1815.0	0.0	2.0	19.0	6.0	9.0	21.5	10.0	61.0	146.5	35.0	1289.0	1427.0	1251.0	2.0	2873.5	0.0	3391.5	3489.0	3355.0	136.0	132.0	125.0	0.0	1131.0	1573.0	2419.0	37.0	2898.0	6.0	4.0	1.0	43.0	13.0	6.0	8.0	3.0	1.0	252.0
EC:2.4.1.245	0.0	0.0	0.0	0.0	1.0	0.0	0.0	0.0	0.0	0.0	0.0	0.0	0.0	0.0	0.0	0.0	0.0	0.0	0.0	0.0	0.0	1.0	0.0	0.0	0.0	6.0	0.0	0.0	0.0	0.0	0.0	0.0	0.0	0.0	0.0	2.0	10.0	0.0	0.0	0.0	0.0	0.0	0.0	0.0	0.0	0.0	0.0	0.0	4.0
EC:2.4.1.246	0.0	5.0	2.0	11.0	35.0	44.0	0.0	2.0	0.0	132.0	0.0	2.0	11.0	40.0	44.0	21.0	186.0	244.0	1.0	4.0	5.0	0.0	0.0	3.0	1.0	1.0	1.0	3.0	2.0	5.0	0.0	11.0	67.0	95.0	11.0	5.0	0.0	0.0	13.0	0.0	0.0	0.0	0.0	0.0	0.0	0.0	2.0	2.0	0.0
EC:2.4.1.25	312.32	900.8200000000002	935.35	2213.27	1833.39	1786.6000000000004	68.17	38.599999999999994	24.7	1112.95	145.51999999999998	61.15	486.25999999999993	1047.27	1106.4499999999996	1326.8900000000006	890.8500000000001	753.62	127.13000000000001	181.72	134.10999999999999	1936.48	1874.09	1724.5700000000002	14.61	599.1200000000001	8.3	325.0	224.67	152.82	3766.0199999999995	1696.79	485.73999999999995	4119.0	2944.4	2248.61	922.25	23.46	647.4200000000001	213.15000000000003	53.400000000000006	61.63	185.82999999999998	121.46000000000001	153.31999999999996	13.5	11.5	58.96	1218.14
EC:2.4.1.250	3.33	29.7	28.2	173.63	364.67	331.23	1.0	6.66	1.33	39.63	1.33	10.24	61.78	485.9700000000001	401.4	130.95	138.55	120.38	8.7	27.229999999999997	28.369999999999997	7.07	35.980000000000004	22.1	1.0	129.86	0.0	15.84	47.45	48.7	156.68	149.84	97.6	68.0	19.28	71.15	114.42	1.33	208.07999999999998	4.2	11.370000000000001	5.0	8.0	9.92	4.17	1.0	4.25	9.33	230.18
EC:2.4.1.251	0.0	0.0	0.0	4.0	24.0	9.0	1.0	0.0	0.0	2.0	3.0	0.0	4.0	10.0	5.0	6.0	3.0	0.0	10.0	14.0	12.0	1631.0	1748.0	1648.0	2.0	2.0	0.0	0.0	4.0	0.0	288.0	134.0	90.0	135.0	2828.0	2045.0	3.0	0.0	255.0	0.0	0.0	0.0	0.0	0.0	0.0	0.0	0.0	0.0	0.0
EC:2.4.1.252	0.0	0.0	0.0	6.0	26.0	15.0	1.0	0.0	0.0	5.0	3.0	0.0	9.0	18.25	17.0	11.0	14.0	4.0	10.0	16.0	14.0	1631.0	1748.0	1648.0	2.0	2.75	0.0	0.5	6.0	0.5	288.0	145.25	90.0	135.0	2830.0	2046.0	3.0	0.0	255.0	0.0	0.0	0.0	0.0	0.0	0.0	0.0	1.0	1.0	0.0
EC:2.4.1.264	0.0	0.0	0.0	4.0	24.0	9.0	1.0	0.0	0.0	5.0	3.0	0.0	5.0	12.0	7.0	7.0	8.0	1.0	10.0	14.0	12.0	1631.0	1748.0	1648.0	2.0	2.0	0.0	0.0	6.0	0.0	288.0	145.0	90.0	135.0	2830.0	2045.0	3.0	0.0	255.0	0.0	0.0	0.0	0.0	0.0	0.0	0.0	1.0	1.0	0.0
EC:2.4.1.266	2.5	19.2	17.45	124.89999999999999	122.89000000000001	119.91	2.89	8.030000000000001	0.0	209.51	11.39	13.03	78.08000000000001	180.36	168.35	201.79999999999998	154.44	128.24	21.08	32.00999999999999	26.009999999999998	11.49	27.21	23.1	4.0	526.36	0.0	18.0	44.54	52.7	66.02000000000001	147.09	88.6	68.0	10.95	169.15	632.0799999999999	4.0	454.75	7.45	6.2	3.14	5.25	3.75	1.8399999999999999	0.0	4.25	7.5	739.35
EC:2.4.1.276	2.25	4.75	2.75	28.79	10.75	16.0	1.25	2.0	0.0	23.25	2.5	1.25	5.25	22.5	18.0	9.75	35.14	26.5	5.5	11.14	4.5	0.0	0.0	0.0	0.0	2.0	0.25	0.0	1.0	7.0	0.0	0.14	0.0	0.0	0.0	0.25	0.0	0.14	0.25	0.25	0.0	0.0	0.5	0.25	0.0	0.0	0.0	0.0	0.0
EC:2.4.1.280	105.0	77.0	73.0	12.67	24.96	22.67	1120.0	0.0	717.0	18.0	1813.0	2.0	26.520000000000003	45.84	43.269999999999996	65.11	23.5	12.0	61.0	146.5	35.0	1281.5	1416.5	1228.0	2.0	2825.68	0.0	3408.83	3458.4	3337.0	154.8	149.07	150.0	0.0	1113.0	1550.0	2345.0	37.0	2846.5	20.1	10.67	4.42	61.86	19.0	11.0	8.0	1.0	1.0	105.5
EC:2.4.1.281	96.0	74.0	75.0	287.75	223.75	197.25	1120.0	1.0	716.0	44.0	1813.0	0.0	7.0	28.75	17.5	24.75	49.33	34.0	65.0	148.0	35.0	1281.0	1415.0	1226.0	2.0	2869.0	12.0	3406.0	3492.5	3341.0	532.0	390.33000000000004	125.0	0.0	1116.0	1543.0	2379.0	47.0	2838.5	14.75	6.25	4.75	43.0	13.0	47.0	9.0	1.0	20.0	82.0
EC:2.4.1.287	0.33	8.7	8.870000000000001	69.47	112.5	83.06	0.0	0.0	0.33	6.13	0.0	0.5800000000000001	7.28	81.97	63.9	34.28	32.55	21.22	1.2	3.4	7.37	5.23	14.48	13.6	0.0	44.25	0.0	7.5	19.78	18.7	4.85	37.75	81.6	68.0	10.95	27.82	61.42	1.33	47.08	1.2	6.7	4.0	4.0	4.92	0.8300000000000001	0.0	4.25	4.33	140.18
EC:2.4.1.288	7.33	28.7	23.03	173.47	260.34000000000003	200.56	1.0	4.32	0.33	32.129999999999995	1.6600000000000001	5.9	59.28	366.63	345.9	130.62	124.21	113.03999999999999	2.2	18.4	23.37	5.23	20.480000000000004	18.1	0.0	64.75	0.0	13.01	24.78	31.7	27.18	56.08	138.1	68.0	15.61	34.98	81.42	2.33	75.58	3.2	9.04	4.0	8.5	7.92	0.8300000000000001	1.0	8.25	7.33	163.68
EC:2.4.1.289	0.0	7.2	7.2	34.8	55.5	56.730000000000004	0.0	0.0	0.0	5.3	0.0	0.25	8.95	61.3	55.9	23.95	35.05	13.55	1.2	2.4	3.7	2.9	13.15	10.6	0.0	37.25	0.0	8.17	22.45	25.7	54.18	36.42	135.6	68.0	8.95	28.15	51.75	1.0	61.75	3.2	7.7	7.0	4.0	3.25	0.5	0.0	3.25	3.0	118.50999999999999
EC:2.4.1.290	0.0	0.0	0.0	0.0	0.0	0.0	0.0	0.0	0.0	0.0	0.0	0.0	0.0	0.0	0.0	0.0	0.0	0.0	0.0	0.0	0.0	0.0	0.0	0.0	0.0	0.0	0.0	0.0	0.0	0.0	0.0	0.0	0.0	0.0	0.0	0.0	0.0	0.0	0.0	0.0	0.0	0.0	0.0	0.0	0.0	0.0	0.0	0.0	2.0
EC:2.4.1.291	0.0	0.0	0.0	0.0	4.0	2.33	0.0	0.0	0.0	0.33	0.0	1.0	1.0	1.33	1.0	3.0	0.0	0.33	0.0	0.0	0.0	0.0	0.0	0.0	0.0	0.0	0.0	0.0	0.0	1.0	0.0	4.0	0.0	0.0	0.0	0.0	0.0	0.0	0.0	0.0	0.0	0.0	0.0	1.0	1.0	0.0	0.0	0.0	2.0
EC:2.4.1.292	0.0	0.0	0.0	0.22	0.67	3.22	0.0	0.0	0.22	0.0	0.0	0.0	0.0	0.0	0.0	0.0	0.0	0.0	0.0	0.0	0.0	0.0	0.0	0.0	0.0	0.0	0.0	0.0	0.0	0.0	0.0	0.0	0.0	0.0	0.0	0.0	0.0	0.0	0.0	0.0	0.0	0.0	0.0	0.0	0.11	0.0	0.0	0.0	4.0
EC:2.4.1.310	0.0	0.0	0.0	12.0	15.0	8.66	0.0	0.0	0.0	0.0	0.0	0.0	0.0	0.0	0.0	0.0	0.0	0.0	0.0	0.0	0.0	0.0	0.0	0.0	0.0	0.0	0.0	0.0	0.0	0.0	0.0	4.25	0.0	0.0	0.0	0.0	0.0	0.0	0.0	0.0	0.0	0.0	0.0	0.0	0.0	1.0	0.0	1.0	0.0
EC:2.4.1.315	38.5	183.34	205.24999999999997	696.1099999999999	1083.52	1217.4299999999998	55.0	30.5	24.87	1150.33	110.8	23.89	187.96	1174.42	1205.8100000000002	514.25	2021.9499999999996	2468.75	65.33	116.83	196.37	74.25	75.91	42.52	19.75	975.76	85.59	206.0	272.7	213.75000000000003	444.78000000000003	1392.0599999999997	1786.7199999999998	68.0	70.41000000000001	345.64	807.25	47.269999999999996	822.13	36.45	20.83	17.25	37.129999999999995	35.89	70.62	12.5	10.67	17.2	625.3800000000001
EC:2.4.1.319	96.0	74.0	75.0	141.25	97.75	112.75	1121.0	0.0	716.0	18.0	1813.0	0.0	2.25	21.75	5.67	41.5	22.08	8.0	62.0	146.5	34.08	1283.25	1415.0	1226.2	3.25	2835.0	12.4	3390.25	3473.0	3341.0	844.0	230.33	125.0	0.0	1113.0	1543.2	2379.0	47.08	2838.5	25.2	6.25	5.75	46.879999999999995	14.25	25.54	8.0	3.0	10.2	166.25
EC:2.4.1.320	96.0	74.0	75.0	141.25	97.75	112.75	1121.0	0.0	716.0	18.0	1813.0	0.0	2.25	21.75	5.67	41.5	22.08	8.0	62.0	146.5	34.08	1283.25	1415.0	1226.2	3.25	2835.0	12.4	3390.25	3473.0	3341.0	844.0	230.33	125.0	0.0	1113.0	1543.2	2379.0	47.08	2838.5	25.2	6.25	5.75	46.879999999999995	14.25	25.54	8.0	3.0	10.2	166.25
EC:2.4.1.321	0.0	1.0	0.0	456.5	475.0	490.0	1.0	0.0	0.0	3.0	3.0	0.0	6.0	11.0	5.0	13.5	3.0	3.0	10.0	14.0	12.0	1632.0	1748.0	1650.0	2.0	3.0	0.0	0.0	3.0	0.0	288.0	138.0	105.0	135.0	2828.0	2047.0	3.0	0.0	255.0	0.0	0.0	0.0	0.0	0.0	0.0	0.0	0.0	0.0	8.0
EC:2.4.1.325	12.2	14.530000000000001	10.780000000000001	834.3700000000001	462.74	523.51	5.42	19.02	1.12	649.2399999999998	17.72	30.020000000000003	203.42	414.74999999999994	463.99000000000007	583.9299999999997	432.83	419.55999999999995	47.43	66.0	66.33	204.21	13.170000000000002	12.0	2.0	10.52	0.25	1.0	8.959999999999999	0.0	93.68	78.38000000000001	1.0	179.0	0.5800000000000001	0.25	1.33	0.14	0.25	15.62	5.5	4.140000000000001	57.699999999999996	18.369999999999997	11.319999999999999	2.0	1.25	0.5	88.58
EC:2.4.1.4	6.5	10.16	12.33	229.00000000000003	268.18	264.33	2.0	2.0	0.0	18.0	3.0	2.0	19.67	49.0	72.5	58.75	24.0	29.5	10.0	22.5	20.0	1635.0	1754.0	1651.33	6.0	25.0	0.0	140.25	20.5	27.83	547.5	188.0	166.0	1756.0	2829.0	2056.33	59.0	6.33	276.0	10.0	1.0	2.0	7.0	2.0	1.0	2.0	1.0	1.0	51.17
EC:2.4.1.44	0.0	0.0	0.0	23.82	15.61	14.420000000000002	0.0	0.85	0.0	8.89	0.0	1.1099999999999999	4.07	5.93	4.72	10.25	5.04	3.3500000000000005	3.0	5.569999999999999	6.11	0.5	0.0	0.0	0.0	0.0	0.0	0.0	0.0	4.0	0.14	0.0	0.0	0.0	0.0	0.0	0.0	0.0	0.0	0.0	0.0	0.0	0.0	0.0	0.0	0.0	0.25	0.0	0.0
EC:2.4.1.46	0.0	0.0	0.0	3.33	0.0	0.0	0.0	0.0	0.0	0.0	0.0	0.0	0.0	0.0	0.0	0.0	0.0	0.0	0.0	0.0	0.0	0.0	0.0	0.0	0.0	0.0	0.0	0.0	0.0	0.0	26.0	0.0	0.0	58.0	0.0	0.0	0.0	0.0	0.0	0.0	0.0	0.0	0.0	0.0	0.0	0.0	0.0	0.0	0.0
EC:2.4.1.5	0.0	2.33	0.0	0.0	0.67	1.0	0.0	0.0	0.0	10.0	0.0	0.0	3.0	11.0	10.33	6.0	14.0	18.33	6.0	6.33	14.33	20.33	29.0	16.0	0.0	0.0	0.0	2.0	0.0	0.0	19.0	0.0	0.0	16.0	73.0	41.0	0.0	0.33	6.0	12.0	12.0	13.0	6.0	8.0	2.0	0.0	0.0	0.0	0.0
EC:2.4.1.52	4624.16	4664.33	4251.75	1172.9099999999999	1361.17	806.5	199.0	100.5	124.0	4525.91	207.0	67.25	1292.8400000000001	4518.59	4469.08	4029.25	4603.59	4221.92	582.16	568.24	351.65	42.83	51.0	39.66	0.0	175.66	3.0	183.0	36.5	87.66	108.84	38.82	85.0	152.0	26.5	61.31999999999999	200.0	12.33	141.9	11.5	25.66	3.25	26.0	5.0	1.6600000000000001	8.0	3.34	3.0	408.0
EC:2.4.1.56	0.0	0.0	0.0	9.25	5.75	4.0	0.0	0.0	0.0	2.75	0.0	0.25	1.5	0.5	1.0	1.25	2.75	1.5	0.0	0.0	0.25	0.5	0.0	0.0	0.0	0.0	0.0	0.0	0.0	0.0	0.0	0.0	0.0	0.0	0.0	0.0	0.0	0.0	0.0	0.0	0.0	0.0	0.0	0.0	0.0	0.0	0.25	0.0	0.0
EC:2.4.1.57	0.0	8.7	5.2	62.46	155.5	176.9	0.0	0.0	0.0	7.8	0.0	3.25	11.95	77.97	53.9	22.95	36.72	25.55	2.2	4.73	3.7	3.2399999999999998	16.15	10.6	1.0	56.86	0.0	10.5	28.619999999999997	40.7	151.85	111.34	83.6	74.0	11.95	38.15	40.75	1.0	61.75	1.2	7.7	4.0	5.0	4.25	2.84	1.0	3.25	7.0	124.50999999999999
EC:2.4.1.58	1.0	4.0	1.0	34.82	26.61	23.42	0.0	1.85	0.0	44.89	2.0	1.1099999999999999	17.07	38.93	36.72	42.25	23.04	17.35	7.000000000000001	10.57	12.11	5.5	9.0	9.0	0.0	5.0	0.0	0.0	3.0	2.0	13.14	30.0	0.0	0.0	0.0	0.0	0.0	0.0	0.0	0.0	0.0	1.0	5.0	2.0	2.0	0.0	1.25	0.0	0.0
EC:2.4.1.64	102.0	96.7	90.63	691.0	773.87	751.48	1122.0	6.66	716.0	47.9	1814.41	8.91	48.95	268.23	273.4	128.07	132.71	117.99	64.0	174.7	61.4	1293.0	1436.41	1261.08	7.0	2965.86	0.0	3523.67	3530.83	3381.0	344.0	571.1600000000001	261.5	2006.0	1142.33	1589.83	2488.0	46.0	2947.5	13.0	8.17	4.5	53.5	17.0	28.5	9.0	6.0	22.5	406.83
EC:2.4.1.7	99.96	89.79	88.54	796.2500000000001	461.86	520.77	1127.89	11.520000000000001	717.34	593.05	1828.39	17.71	146.97	344.59	379.29	460.34999999999997	394.82	381.65999999999997	92.95	199.88	87.52000000000001	1525.1299999999999	1503.0699999999997	1305.72	4.109999999999999	3357.58	0.76	3396.5	3511.99	3384.09	503.01	260.21000000000004	201.0	195.0	1206.77	1762.18	3067.0	39.22	3303.37	52.82	19.11	20.14	95.14	35.839999999999996	19.25	11.0	3.25	1.7	929.5
EC:2.4.1.8	5705.89	5417.55	5486.82	915.19	1209.33	810.62	5895.0	5873.0	5955.2	2340.2	5797.2	5831.0	4565.8	1727.59	1579.63	2220.65	2026.74	1315.63	5703.8	5534.429999999999	5468.429999999999	3889.91	3856.05	4095.32	5921.0	3760.4900000000002	5775.11	5064.5	5083.5	5107.09	807.5	839.6600000000001	405.0	302.0	2249.02	2469.73	3704.0	5832.33	3811.02	5659.0	5867.25	5862.0	5511.2	5675.0	5540.0	5710.0	5822.0	5678.0	363.6
EC:2.4.1.80	2.0	6.4	12.6	102.85	100.02000000000001	94.22999999999999	3.0	4.0	0.0	191.43	11.0	3.0	36.03	152.36	103.97	84.08999999999999	287.8	299.83	16.0	35.94	28.8	1632.0	1749.0	1653.0	3.0	308.05	1.0	3.5	158.0	10.0	468.0	1527.85	157.0	1283.0	2840.0	2051.0	3.0	0.0	270.0	2.0	0.0	5.14	4.0	0.0	87.94	0.0	4.0	38.059999999999995	30.0
EC:2.4.1.83	92.71	161.2	171.57999999999998	2297.6499999999996	2265.25	2131.69	62.0	15.77	20.45	383.36	114.33	22.35	264.04	899.3399999999999	852.29	654.4	529.96	454.23	64.81	107.41	105.25	1711.91	1866.98	1709.1	13.5	515.03	20.0	222.84	255.96999999999997	243.37	2698.81	1756.13	593.72	4675.0	2946.1	2197.35	413.25	19.33	660.5400000000001	96.1	22.119999999999997	26.67	66.5	42.42	154.01	242.0	150.25	206.16	1149.45
EC:2.4.2.1	4079.98	5408.459999999999	5990.96	3738.2300000000005	4553.93	4556.720000000001	11730.28	11783.6	11885.2	3905.9700000000003	11608.22	11725.120000000003	9183.14	4627.1	4643.87	3873.1300000000015	4792.289999999999	4654.499999999999	10714.61	10688.58	11091.979999999998	8208.069999999998	8029.849999999999	8383.9	11904.19	9791.349999999999	11792.53	10770.83	10820.92	10939.289999999999	5966.28	5504.099999999999	8345.26	2906.7200000000003	5072.88	6172.76	9023.05	11825.079999999998	9856.359999999999	11527.61	11824.64	11817.419999999998	11288.239999999998	11539.04	11344.710000000001	11897.0	11942.09	11699.76	4744.47
EC:2.4.2.10	5955.59	5879.38	5886.259999999999	4903.59	4957.65	4760.6100000000015	5979.6	5945.21	5989.66	4744.4	5965.97	5924.710000000001	5438.15	4687.57	4564.15	4507.950000000002	5029.629999999999	4852.109999999999	5896.42	5835.169999999999	5828.469999999999	5958.3099999999995	5908.95	5950.029999999999	5975.92	5836.719999999999	5910.94	5801.59	5820.19	5785.219999999999	5783.409999999999	5110.49	4740.73	5810.860000000001	5474.7300000000005	5386.04	6099.44	5944.07	5763.829999999999	5956.029999999999	5979.98	5973.679999999999	5948.149999999999	5929.28	5911.469999999999	5995.0	5993.17	5977.759999999999	5074.03
EC:2.4.2.12	40.25	117.58	106.08	707.31	626.45	523.3499999999999	9.75	15.5	1.75	908.4300000000001	15.25	12.0	120.1	289.24	281.57	317.21000000000004	775.8599999999999	571.1800000000001	107.25	91.81	79.5	1653.75	1795.0	1690.5	7.0	145.99	2.5	58.5	106.67	48.33	662.0	625.19	145.0	1291.0	2849.5	2063.25	75.0	4.470000000000001	328.5	19.5	25.25	15.15	66.0	36.25	74.8	12.0	6.0	38.7	680.08
EC:2.4.2.14	4570.59	4674.379999999999	4361.76	4817.759999999999	4976.15	4798.940000000001	1316.6000000000001	116.38	819.6600000000001	4750.4	2106.9700000000003	119.71000000000001	1490.6	4652.969999999999	4632.15	4314.750000000001	5266.049999999998	4947.609999999999	742.42	885.1700000000002	620.17	3377.56	3496.45	3123.5299999999997	60.37	5154.209999999999	139.94	4203.84	4320.12	4040.72	6314.409999999999	4936.49	4692.73	5810.860000000001	4397.85	4549.04	5164.94	159.06999999999996	4938.329999999999	349.97999999999996	131.23000000000002	128.35000000000002	453.1500000000001	277.78	439.14	299.0	173.67000000000002	320.09000000000003	5104.28
EC:2.4.2.17	563.7899999999998	1243.08	1211.86	4170.759999999999	3995.5499999999993	4049.78	1206.6000000000001	66.21000000000001	751.21	2554.2	1988.69	89.21	895.6000000000003	2958.5699999999993	2963.85	2324.300000000001	2932.7499999999995	3538.5799999999995	278.62	459.56999999999994	351.36999999999995	3352.61	3467.77	3097.9900000000002	55.67	4820.289999999999	129.69	4062.17	4209.1900000000005	4011.0499999999997	4745.75	4316.900000000001	4358.2300000000005	5561.860000000001	4339.7300000000005	4444.46	4459.610000000001	145.57	4782.44	259.03	117.98	110.68	424.45000000000005	245.03	393.30000000000007	295.0	170.17000000000002	309.76	4440.2699999999995
EC:2.4.2.18	577.92	1260.4499999999998	1228.0899999999997	4215.98	4062.06	4080.9500000000003	1207.6000000000001	68.21000000000001	751.5100000000001	2657.4	1998.75	94.07000000000001	901.5300000000002	2981.3199999999993	2984.2599999999998	2276.2000000000007	2996.7799999999997	3584.2599999999998	294.41999999999996	476.7899999999999	367.5899999999999	3347.56	3468.12	3096.54	53.42	4816.189999999999	141.69	3899.34	4202.1900000000005	3996.43	4285.55	4301.34	4313.68	5385.860000000001	4327.72	4447.96	4340.9400000000005	155.56999999999996	4791.379999999999	211.78	121.48	115.68	439.6500000000001	251.03	399.9100000000001	295.0	170.17000000000002	311.76	4339.119999999999
EC:2.4.2.19	192.95999999999998	316.08	283.10999999999996	3864.01	3531.0499999999993	3666.7800000000007	78.60000000000001	57.540000000000006	31.46	2087.1199999999994	155.76999999999998	83.21	807.4900000000002	2635.1999999999994	2687.43	2069.2300000000005	2191.0599999999995	2671.39	177.29000000000002	264.99	284.21	2015.28	1986.3499999999997	1815.24	52.92	1897.2099999999998	129.94	456.75	674.36	555.72	3902.08	4031.74	3951.73	5354.860000000001	3129.73	2796.22	2002.11	105.07	1810.61	176.53	91.65	92.42999999999999	305.12	197.28	359.97	283.0	162.5	306.76	3775.1
EC:2.4.2.2	2436.56	3722.5299999999993	3988.7299999999996	1062.65	1819.0800000000002	1766.9900000000002	5930.43	5893.5	5980.71	2692.84	5891.42	5848.14	4661.4	2699.46	2669.66	2199.76	3365.97	3342.81	5408.13	5393.51	5586.02	4018.08	3993.6099999999997	4176.2699999999995	5943.86	4758.799999999999	5907.44	5378.5	5459.95	5495.099999999999	2273.25	2503.7599999999998	4152.88	508.86	2516.62	3030.2299999999996	4307.94	5913.099999999999	4764.419999999999	5704.92	5902.83	5892.969999999999	5579.08	5742.82	5583.98	5951.5	5970.67	5793.2	1983.7600000000002
EC:2.4.2.21	122.2	241.17999999999998	224.68999999999997	2033.14	1897.5900000000004	2076.78	67.59	33.650000000000006	26.240000000000002	866.1499999999999	132.88	55.3	425.32999999999987	1125.9200000000003	1090.9199999999998	1133.1399999999999	1071.47	897.44	74.57000000000001	141.35999999999999	158.15999999999997	1923.9	1867.57	1738.53	30.419999999999998	1462.25	69.33	188.67000000000002	376.89	311.51	2405.7699999999995	2859.1199999999994	1315.9299999999998	2960.8599999999997	3046.37	2632.3199999999997	1448.75	50.019999999999996	1349.05	142.64999999999998	63.730000000000004	64.49000000000001	231.10999999999999	147.11	303.94999999999993	32.0	19.0	168.42999999999998	2299.5299999999997
EC:2.4.2.22	5718.51	5610.2300000000005	5633.26	2956.66	3001.0000000000005	2967.8699999999994	4797.17	5931.55	5253.33	4492.21	4034.72	5906.470000000001	5196.17	3782.8699999999994	3819.4399999999996	3892.6000000000004	4667.66	4573.74	5791.72	5613.57	5714.2	2949.49	2636.729999999999	2988.6899999999996	5957.7	1661.26	5903.23	2137.0	2090.91	2229.69	4074.4799999999996	3102.85	4084.56	2003.0	1361.7500000000005	1310.0300000000004	2512.3499999999995	5890.0599999999995	1503.9999999999998	5853.749999999999	5942.25	5928.86	5692.839999999999	5841.889999999999	5653.219999999999	5960.5	5977.42	5816.9	3264.27
EC:2.4.2.28	22.0	46.7	69.3	213.49	129.92	151.12	54.0	1.0	16.0	58.93	100.0	3.0	31.4	70.91000000000001	68.0	78.9	79.27000000000001	68.63	10.0	15.229999999999999	15.4	38.34	27.5	13.5	0.0	65.81	0.0	51.5	28.87	43.0	300.0	165.69	106.0	1725.0	11.7	18.2	17.0	3.0	62.3	18.0	9.0	24.5	13.0	5.5	215.33999999999997	9.0	2.0	144.0	535.0
EC:2.4.2.29	5924.59	5843.38	5854.759999999999	4713.429999999999	4644.15	4474.950000000002	5977.6	5942.21	5989.66	4713.4	5962.97	5919.710000000001	5391.65	4522.9	4401.49	4235.700000000001	4961.459999999999	4781.609999999999	5893.42	5818.839999999999	5813.469999999999	5951.629999999999	5896.95	5944.029999999999	5972.92	5759.499999999999	5910.94	5745.68	5797.5199999999995	5750.719999999999	5300.41	4849.4	4737.73	5592.860000000001	5452.7300000000005	5364.7	5663.44	5941.07	5739.329999999999	5916.029999999999	5977.98	5974.679999999999	5882.809999999999	5905.28	5893.629999999999	5993.0	5990.17	5969.759999999999	4992.37
EC:2.4.2.3	62.2	73.53	77.78	1677.7999999999995	1168.6000000000001	1145.2500000000002	8.42	25.439999999999998	3.12	762.5299999999999	22.8	35.27	290.86999999999995	533.9	602.1300000000001	926.1300000000002	515.6500000000001	488.0299999999999	59.849999999999994	75.39999999999999	78.69999999999999	257.15999999999997	83.86000000000001	89.94	10.36	184.94	15.370000000000001	156.66	116.51	87.36	1936.28	497.83	343.71	245.0	54.68	82.28	546.3299999999999	14.649999999999999	164.20000000000002	163.57	24.2	28.23	149.83	77.91	90.64	9.5	10.25	32.2	1143.3700000000001
EC:2.4.2.30	0.0	0.0	0.0	0.4	1.33	1.67	0.0	0.0	0.0	3.0	0.0	0.0	0.0	1.0	7.0	0.25	1.0	1.0	0.0	0.0	0.0	0.0	0.0	0.0	0.0	0.07	0.72	4.25	0.0	0.36	0.0	1.36	3.2100000000000004	0.0	0.35	0.0	0.0	0.43	0.0	0.0	0.0	0.0	0.0	0.07	2.0	0.0	0.0	0.0	0.0
EC:2.4.2.36	0.0	0.0	0.0	0.0	0.0	0.2	0.0	0.0	0.0	0.2	0.0	0.0	0.0	0.0	0.0	0.0	0.0	0.0	0.0	0.0	0.0	0.0	0.0	0.0	0.0	0.0	0.0	0.0	0.0	0.0	0.0	0.0	0.0	0.0	0.0	0.0	0.0	0.0	0.0	0.0	0.0	0.0	0.0	0.0	0.0	0.0	0.0	0.0	0.2
EC:2.4.2.37	3.0	2.0	2.0	1.33	0.22	1.22	0.0	0.0	0.0	0.0	0.0	0.0	4.0	4.11	10.0	10.0	0.0	3.0	0.0	0.0	0.0	3.0	0.0	0.0	0.0	0.0	0.0	0.0	0.0	0.0	0.0	1.0	18.0	0.0	0.0	0.0	0.0	0.0	0.0	0.0	0.0	0.0	0.0	0.0	0.0	0.0	0.0	0.0	9.0
EC:2.4.2.4	73.53	144.55999999999997	115.41	1929.9699999999998	1663.6400000000006	1744.9	12.42	35.68	4.45	899.4099999999999	29.3	55.26	399.15	1258.8200000000004	1251.3199999999995	1025.08	883.4	900.7299999999999	66.92999999999999	135.53000000000003	134.9	243.32999999999998	79.03	65.5	15.11	436.43	4.25	206.5	128.05	171.33	945.98	764.7199999999998	453.0	3368.0	63.11	192.28	443.34000000000003	17.8	426.88	83.38	33.95	45.31	135.79000000000002	77.26000000000002	174.6	10.0	5.25	97.33	1253.8700000000001
EC:2.4.2.43	22.95	21.78	15.030000000000001	928.5800000000002	499.18999999999994	574.91	6.17	20.02	1.12	660.9899999999998	18.22	32.77	214.87	421.84999999999997	490.39000000000004	605.1799999999997	447.89	424.25999999999993	52.92999999999999	79.05999999999999	70.83	211.21	19.17	17.0	2.0	10.52	0.0	2.0	8.959999999999999	0.0	93.68	101.04	1.0	192.0	0.5800000000000001	0.0	1.33	1.0	0.0	21.37	8.0	7.140000000000001	86.4	31.32	18.82	3.0	1.25	0.7	124.08
EC:2.4.2.44	3.0	5.0	6.0	284.5	185.2	210.4	2.0	6.0	0.0	77.0	4.0	10.0	112.4	224.0	254.9	232.8	93.7	63.2	31.0	41.2	28.2	1639.0	1753.0	1652.0	6.2	338.34999999999997	2.0	6.0	86.1	30.5	537.0	620.8000000000001	117.0	1307.0	2833.0	2122.0	349.0	3.0	480.0	14.2	4.0	10.5	17.7	22.2	51.0	1.0	3.0	23.7	234.0
EC:2.4.2.45	0.0	5.7	2.2	25.8	25.5	36.73	0.0	0.0	0.0	3.8000000000000003	0.0	0.25	3.95	46.3	35.9	15.95	21.55	9.55	1.2	1.4	3.7	1.9	12.15	10.6	0.0	26.25	0.0	7.5	18.450000000000003	17.7	2.85	25.0	81.6	68.0	7.95	24.15	25.75	1.0	40.75	1.2	4.7	3.0	4.0	2.25	0.5	0.0	3.25	3.0	116.50999999999999
EC:2.4.2.46	0.0	6.7	1.7	21.8	21.0	28.9	0.0	0.0	0.0	3.8000000000000003	0.0	0.25	3.45	40.8	34.4	11.95	18.55	9.05	1.2	1.4	3.7	1.9	12.15	10.6	0.0	26.25	0.0	7.5	18.450000000000003	14.7	2.85	20.75	81.6	68.0	7.95	25.15	25.75	1.0	38.75	1.2	5.7	3.0	5.0	4.25	0.5	0.0	3.25	2.0	106.50999999999999
EC:2.4.2.47	0.0	5.7	1.7	21.8	21.0	29.9	0.0	0.0	0.0	3.8000000000000003	0.0	0.25	3.45	38.8	33.4	11.95	17.55	9.05	1.2	1.4	3.7	1.9	12.15	10.6	0.0	26.25	0.0	7.5	18.450000000000003	13.7	2.85	20.75	59.6	68.0	8.95	22.65	25.75	1.0	37.25	1.2	4.7	3.0	4.0	2.25	0.5	0.0	3.25	2.0	102.50999999999999
EC:2.4.2.48	0.0	0.0	3.0	0.0	0.0	0.0	0.0	0.0	0.0	0.0	0.0	0.0	0.0	0.0	0.0	0.0	0.0	0.0	0.0	0.0	0.0	0.0	0.0	0.0	0.0	0.0	0.0	2.5	1.0	0.0	0.0	0.0	0.0	0.0	0.0	0.0	0.0	0.0	0.0	0.0	0.0	0.0	0.0	0.0	0.0	0.0	0.0	0.0	0.0
EC:2.4.2.52	1427.3700000000001	1384.1900000000003	1720.23	1890.99	1359.3200000000002	1568.2800000000002	4676.360000000001	5869.150000000001	5180.3099999999995	1628.5799999999997	3892.0	5861.1	4398.7	1164.3100000000002	1194.06	1455.75	1344.2699999999998	1109.9400000000003	5312.63	5156.08	5418.5	4441.82	4200.91	4529.05	5923.2	1247.9100000000003	5781.5	1703.75	1798.38	1817.29	1594.16	2040.3299999999997	415.55	2612.0	3982.05	3005.25	1200.0	5794.53	1261.39	5680.0199999999995	5865.5	5867.24	5529.469999999999	5694.94	5594.28	5698.0	5826.25	5701.5599999999995	478.81
EC:2.4.2.53	114.95	88.78	93.03	1329.24	913.69	965.58	1127.17	18.02	717.12	680.9899999999998	1834.22	30.770000000000003	210.70000000000002	452.52	473.72	598.8499999999998	481.2199999999999	432.25999999999993	110.93	226.73	105.83000000000001	1504.21	1445.1699999999998	1270.0	4.0	3031.42	0.0	3406.5	3570.29	3359.0	256.68	908.84	162.0	377.0	1134.58	1578.0	2425.0	38.0	2899.0	22.7	9.5	16.71	113.07000000000001	37.32	171.79	11.0	3.25	90.23	337.58
EC:2.4.2.54	0.0	0.0	3.0	0.0	0.0	0.0	0.0	0.0	0.0	0.0	0.0	0.0	0.0	0.0	0.0	0.0	0.0	0.0	0.0	0.0	0.0	0.0	0.0	0.0	0.0	0.0	0.0	2.5	1.0	0.0	0.0	0.0	0.0	0.0	0.0	0.0	0.0	0.0	0.0	0.0	0.0	0.0	0.0	0.0	0.0	0.0	0.0	0.0	0.0
EC:2.4.2.57	0.0	0.0	0.0	0.0	0.0	0.0	0.0	0.0	0.0	0.0	0.0	0.0	0.0	0.0	0.0	0.0	0.0	0.0	0.0	0.0	0.0	0.0	0.0	0.0	0.0	0.0	0.0	2.5	0.0	0.0	0.0	0.0	0.0	0.0	0.0	0.0	0.0	0.0	0.0	0.0	0.0	0.0	0.0	0.0	0.0	0.0	0.0	0.0	0.0
EC:2.4.2.6	3966.0	3276.0	2971.0	488.0	620.0	352.33	108.0	34.17	62.0	2040.0	112.0	19.0	512.1700000000001	1296.0	1180.0	1861.0	1745.17	1115.0	445.0	371.0	160.0	13.0	9.25	11.25	0.0	34.0	0.0	110.0	9.0	19.0	121.0	73.0	0.0	0.0	25.75	11.0	439.0	6.0	3.12	21.0	1.0	0.0	2.0	2.0	7.0	3.0	1.0	3.0	6.0
EC:2.4.2.7	5910.84	5833.79	5848.839999999999	4026.68	4297.549999999999	4097.02	5972.85	5943.46	5988.91	4677.0	5958.47	5920.660000000001	5389.939999999999	4646.969999999999	4560.9	4349.800000000001	4987.58	4833.5599999999995	5886.970000000001	5834.969999999999	5825.619999999999	5943.3099999999995	5888.95	5935.859999999999	5970.92	5726.359999999999	5909.69	5701.59	5740.44	5758.05	4986.91	4785.49	4841.73	5773.860000000001	5455.85	5382.37	5704.44	5940.4	5750.949999999999	5879.029999999999	5966.98	5964.679999999999	5858.149999999999	5888.03	5883.969999999999	5981.0	5989.17	5961.759999999999	4666.199999999999
EC:2.4.2.8	6661.85	7413.639999999999	7346.679999999999	5150.87	5527.009999999999	5182.190000000001	7180.6	5986.21	6769.03	6618.71	7859.19	5942.1	5825.839999999999	5797.19	5654.030000000001	5888.1100000000015	6892.909999999998	5999.009999999998	6113.42	6167.049999999999	6022.509999999999	7247.63	7346.34	7212.909999999999	5978.42	8759.869999999999	5920.56	9239.17	9333.19	9133.85	5845.2699999999995	5074.66	5255.529999999999	4685.860000000001	6593.01	6982.299999999999	8793.689999999999	5980.98	8707.16	5955.069999999999	5997.48	5982.099999999999	5871.359999999999	5905.78	5916.429999999999	5998.0	5993.17	5965.959999999999	5354.900000000001
EC:2.4.2.9	11742.48	11521.860000000002	11552.689999999999	7295.2	8111.300000000001	7653.0700000000015	11933.03	11867.759999999998	11970.2	8460.009999999998	11877.97	11800.31	10438.1	8467.64	8267.640000000001	7911.280000000002	9202.369999999997	8896.72	11690.47	11543.55	11525.060000000001	10012.959999999997	9964.789999999999	10170.32	11930.48	11082.269999999999	11814.38	11293.18	11423.67	11365.269999999999	7683.14	8687.099999999999	8891.960000000001	7242.719999999999	8037.749999999999	8583.17	11353.22	11870.749999999998	10901.449999999997	11679.17	11900.18	11885.639999999998	11570.680000000002	11706.97	11632.840000000002	11953.5	11966.09	11837.019999999999	7409.799999999999
EC:2.4.99.1	0.0	0.0	0.0	0.0	0.0	0.0	0.0	0.0	0.0	0.0	0.0	0.0	0.0	0.0	0.0	0.0	0.0	0.0	0.0	0.0	0.0	0.0	0.0	0.0	0.0	0.0	0.0	2.0	0.0	0.0	0.0	0.0	0.0	0.0	0.0	0.0	0.0	0.0	0.0	0.0	0.0	0.0	0.0	0.0	0.0	0.0	0.0	0.0	0.0
EC:2.4.99.12	358.7	401.4	358.83	3492.06	2753.9000000000005	2764.7299999999996	2263.17	39.879999999999995	1441.12	1236.3499999999997	3674.72	66.58	560.9	1271.5100000000002	1270.09	1495.1400000000008	1061.36	983.34	238.59	465.67999999999995	222.57999999999993	4496.41	4716.61	4245.5	34.56	6725.03	13.5	7012.75	7336.04	6944.67	2513.7299999999996	2678.21	835.5000000000001	5033.0	5204.08	5469.58	5886.33	112.64	6650.0	151.16	72.78	74.71	382.32000000000005	206.79000000000002	345.90000000000003	52.5	18.25	173.23	3147.4300000000003
EC:2.4.99.13	358.7	401.4	358.83	3492.06	2753.9000000000005	2764.7299999999996	2263.17	39.879999999999995	1441.12	1236.3499999999997	3674.72	66.58	560.9	1271.5100000000002	1270.09	1495.1400000000008	1061.36	983.34	238.59	465.67999999999995	222.57999999999993	4496.41	4716.61	4245.5	34.56	6725.03	13.5	7012.75	7336.04	6944.67	2513.7299999999996	2678.21	835.5000000000001	5033.0	5204.08	5469.58	5886.33	112.64	6650.0	151.16	72.78	74.71	382.32000000000005	206.79000000000002	345.90000000000003	52.5	18.25	173.23	3147.4300000000003
EC:2.4.99.14	358.7	401.4	358.83	3492.06	2753.9000000000005	2764.7299999999996	2263.17	39.879999999999995	1441.12	1236.3499999999997	3674.72	66.58	560.9	1271.5100000000002	1270.09	1495.1400000000008	1061.36	983.34	238.59	465.67999999999995	222.57999999999993	4496.41	4716.61	4245.5	34.56	6725.03	13.5	7012.75	7336.04	6944.67	2513.7299999999996	2678.21	835.5000000000001	5033.0	5204.08	5469.58	5886.33	112.64	6650.0	151.16	72.78	74.71	382.32000000000005	206.79000000000002	345.90000000000003	52.5	18.25	173.23	3147.4300000000003
EC:2.4.99.15	358.7	401.4	358.83	3492.06	2753.9000000000005	2764.7299999999996	2263.17	39.879999999999995	1441.12	1236.3499999999997	3674.72	66.58	560.9	1271.5100000000002	1270.09	1495.1400000000008	1061.36	983.34	238.59	465.67999999999995	222.57999999999993	4496.41	4716.61	4245.5	34.56	6725.03	13.5	7012.75	7336.04	6944.67	2513.7299999999996	2678.21	835.5000000000001	5033.0	5204.08	5469.58	5886.33	112.64	6650.0	151.16	72.78	74.71	382.32000000000005	206.79000000000002	345.90000000000003	52.5	18.25	173.23	3147.4300000000003
EC:2.4.99.16	12.33	34.4	31.0	542.7900000000001	613.79	640.67	4.0	16.66	3.33	129.36	12.33	23.990000000000002	186.23000000000002	506.97999999999996	551.96	390.85	244.95000000000002	181.48	28.2	71.6	54.269999999999996	1644.57	1774.48	1668.1	7.0	280.51	5.0	161.17000000000002	144.61	80.2	859.85	1182.55	349.6	1555.0	2856.28	2140.15	191.09	7.33	439.58	21.53	17.37	17.57	36.87	42.120000000000005	81.64	3.0	8.25	39.06	241.01999999999998
EC:2.4.99.17	5922.26	5817.18	5837.06	4679.62	4563.3099999999995	4433.550000000001	5976.6	5935.55	5988.33	4681.77	5961.64	5912.470000000001	5346.949999999999	4092.0999999999995	4050.2499999999995	4184.250000000001	4841.33	4684.73	5885.72	5796.94	5786.099999999999	5946.829999999999	5866.719999999999	5920.679999999999	5973.17	5664.249999999999	5910.94	5650.25	5761.41	5718.0199999999995	5877.73	4811.4	4540.63	5218.860000000001	5434.700000000001	5298.89	5624.0199999999995	5940.74	5544.129999999999	5932.079999999999	5967.86	5964.679999999999	5873.149999999999	5898.86	5891.969999999999	5992.0	5987.92	5967.429999999999	4861.6
EC:2.4.99.18	0.0	0.0	3.0	0.0	0.0	0.0	0.0	0.0	0.0	0.0	0.0	0.0	0.0	0.0	0.0	0.0	0.0	0.0	0.0	0.0	0.0	0.0	0.0	0.0	0.0	0.5	0.0	2.5	1.0	0.0	0.0	0.0	0.0	0.0	0.0	0.0	67.0	0.0	0.0	0.0	0.0	0.0	0.0	0.0	0.0	0.0	0.0	0.0	0.0
EC:2.4.99.19	0.0	0.0	0.0	0.0	0.0	0.0	0.0	0.0	0.0	0.0	0.0	0.0	0.0	0.0	0.0	0.0	0.0	0.0	0.0	0.0	0.0	0.0	0.0	0.0	0.0	0.0	0.0	0.0	0.0	0.0	0.0	0.0	0.0	0.0	0.0	0.0	0.0	0.0	0.0	0.0	0.0	0.0	0.0	0.0	0.0	0.0	0.0	0.0	2.0
EC:2.5.1.1	5941.17	5900.530000000001	5918.51	6080.679999999999	5956.27	5832.540000000002	5984.85	5957.87	5989.990000000001	5076.48	5980.8	5942.950000000001	5522.129999999999	5152.110000000001	5039.949999999999	4660.550000000001	5391.389999999999	5171.339999999998	5920.62	5905.569999999999	5890.24	5959.899999999999	5922.179999999999	5955.129999999999	5978.92	5979.549999999998	5911.19	5799.01	5851.400000000001	5829.669999999999	5888.509999999999	5493.39	4861.33	6357.860000000001	5482.26	5424.44	6008.11	5944.539999999999	5879.409999999999	5931.479999999999	5985.849999999999	5988.679999999999	5881.649999999999	5913.2	6025.32	5996.0	5993.17	6064.089999999999	5194.1
EC:2.5.1.10	5941.17	5900.530000000001	5918.51	6080.679999999999	5956.27	5832.540000000002	5984.85	5957.87	5989.990000000001	5076.48	5980.8	5942.950000000001	5522.129999999999	5152.110000000001	5039.949999999999	4660.550000000001	5391.389999999999	5171.339999999998	5920.62	5905.569999999999	5890.24	5959.899999999999	5922.179999999999	5955.129999999999	5978.92	5979.549999999998	5911.19	5799.01	5851.400000000001	5829.669999999999	5888.509999999999	5493.39	4861.33	6357.860000000001	5482.26	5424.44	6008.11	5944.539999999999	5879.409999999999	5931.479999999999	5985.849999999999	5988.679999999999	5881.649999999999	5913.2	6025.32	5996.0	5993.17	6064.089999999999	5194.1
EC:2.5.1.101	1.0	1.0	3.0	16.0	16.0	14.0	1.0	1.0	0.0	2.0	0.0	0.0	0.0	5.0	1.17	3.0	0.0	0.0	0.0	0.0	0.08	2.0	2.0	0.0	0.0	2.5	0.0	7.0	4.0	1.0	89.0	12.0	10.0	0.0	1.0	0.0	2.0	1.08	8.0	7.0	0.0	0.0	3.08	1.25	2.0	1.0	0.0	1.0	41.0
EC:2.5.1.105	101.67	87.13000000000001	101.47	76.74	64.44	84.75	1122.0	7.159999999999999	716.37	70.83000000000001	1814.22	4.389999999999999	20.29	99.64	97.61000000000001	120.00000000000001	52.18999999999999	37.040000000000006	71.31	154.93999999999997	53.089999999999996	1314.0	1462.58	1301.98	3.25	2936.45	4.05	3490.75	3561.85	3398.29	808.8	232.69	238.04999999999998	0.0	1168.7	1614.3500000000001	2674.5	38.66	2980.8	69.80000000000001	7.75	13.5	82.75999999999999	37.25	122.58	9.0	4.0	68.4	466.38
EC:2.5.1.108	0.0	0.0	3.0	0.0	0.0	0.0	0.0	0.0	0.0	0.0	0.0	0.0	0.0	0.0	0.0	0.0	0.0	0.0	0.0	0.0	0.0	0.0	0.0	0.0	0.0	0.0	0.0	2.5	1.0	0.0	0.0	0.0	0.0	0.0	0.0	0.0	0.0	0.0	0.0	0.0	0.0	0.0	0.0	0.0	0.0	0.0	0.0	0.0	0.0
EC:2.5.1.114	0.0	0.0	0.0	0.0	0.0	0.0	0.0	0.0	0.0	0.0	0.0	0.0	0.0	0.0	0.0	0.0	0.0	0.0	0.0	0.0	0.0	0.0	0.0	0.0	0.0	0.0	0.0	0.0	1.0	0.0	0.0	0.0	0.0	0.0	0.0	0.0	0.0	0.0	0.0	0.0	0.0	0.0	0.0	0.0	0.0	0.0	0.0	0.0	0.0
EC:2.5.1.115	0.0	0.0	0.0	0.0	0.0	0.0	0.0	0.0	0.0	0.0	0.0	0.0	0.0	0.0	0.0	0.0	0.0	0.0	0.0	0.0	0.0	0.0	0.0	0.0	0.0	0.0	0.0	0.0	0.0	0.0	1.0	1.0	6.0	0.0	0.0	0.0	0.0	0.0	0.0	0.0	0.0	0.0	0.0	0.0	0.0	0.0	0.0	0.0	0.0
EC:2.5.1.116	0.0	0.0	0.0	0.0	0.0	0.0	0.0	0.0	0.0	0.0	0.0	0.0	0.0	0.0	0.0	0.0	0.0	0.0	0.0	0.0	0.0	0.0	0.0	0.0	0.0	0.0	0.0	0.0	0.0	0.0	1.0	1.0	6.0	0.0	0.0	0.0	0.0	0.0	0.0	0.0	0.0	0.0	0.0	0.0	0.0	0.0	0.0	0.0	0.0
EC:2.5.1.120	3.0	5.66	4.33	245.45	324.59	274.84000000000003	49.0	4.0	15.25	36.33	92.25	3.0	20.67	48.92	36.33	70.0	37.5	37.0	6.0	9.33	8.0	31.340000000000003	22.0	1.6600000000000001	6.0	713.7200000000001	32.72	7.0	58.870000000000005	23.019999999999996	7.0	556.88	320.71	0.0	6.55	217.52999999999997	675.0	26.009999999999998	656.8	17.659999999999997	0.0	4.08	3.92	1.07	47.34	2.0	0.0	25.0	124.17
EC:2.5.1.15	514.9200000000001	1365.2399999999998	1340.45	4457.219999999999	4535.48	4584.590000000002	90.93	88.98	41.66	3244.3699999999994	190.62999999999997	120.56000000000002	1046.44	3548.6	3590.9199999999996	2705.8300000000004	3865.359999999999	4195.319999999999	290.55999999999995	422.00999999999993	452.84	2078.71	2094.43	1900.63	56.92	2221.7200000000003	133.94	723.76	811.81	737.9200000000001	4111.76	4475.66	4615.33	6366.860000000001	3257.3399999999997	3010.02	2251.1899999999996	118.07	2185.58	219.23000000000002	128.35000000000002	121.68	419.98	255.52999999999997	398.64	287.0	172.42000000000002	318.76	4651.04
EC:2.5.1.16	137.29999999999998	256.2700000000001	232.36	2458.46	2176.940000000001	2686.59	65.28	36.129999999999995	22.8	924.8299999999999	134.19	51.52	408.86999999999995	1084.0800000000004	1081.9499999999998	1113.8600000000001	1044.99	856.34	109.03999999999999	181.34000000000003	191.03999999999996	3585.1000000000004	3629.0799999999995	3399.46	41.78	2424.71	153.15000000000003	306.75	532.51	446.41	2715.7599999999998	4448.85	5491.450000000001	3666.7200000000003	5996.400000000001	5105.849999999999	2147.4399999999996	100.59	2516.82	122.73	26.61	50.01	222.26000000000002	124.86	335.89000000000004	249.5	142.75	276.93	2408.05
EC:2.5.1.17	1761.76	1846.92	2131.6800000000003	5135.479999999999	4677.7699999999995	5274.75	5971.97	5905.66	5955.419999999999	1936.0899999999995	6039.910000000001	5922.64	4873.95	2372.9199999999996	2361.1299999999997	2576.830000000001	2087.95	1893.0900000000001	5400.05	5428.9	5608.19	6175.159999999999	5919.339999999998	6004.78	5986.98	6355.849999999999	5970.369999999999	5804.67	5957.24	5928.29	6055.5199999999995	6893.419999999998	5888.46	8226.72	5585.67	5641.17	6014.22	5963.93	6006.169999999999	5921.539999999998	5948.78	5956.250000000001	5968.759999999998	5952.12	6079.51	5988.0	5999.75	6089.659999999999	5405.71
EC:2.5.1.18	693.21	1082.87	909.19	19186.53	15189.09	16105.580000000002	150.9	234.54	57.35	6826.15	350.65	379.01000000000005	3285.9100000000003	7639.02	7581.210000000001	7839.100000000001	6460.930000000001	6228.250000000001	721.2900000000001	1033.01	883.24	14019.45	14490.01	13676.18	129.55	5684.15	71.5	915.34	2231.31	1258.6799999999998	10010.81	17646.77	3584.0	31467.0	23229.23	17701.57	3956.9900000000002	135.06	4798.5	418.69	292.3	356.62	1393.73	857.27	2207.3099999999995	210.0	94.75	1245.0	11311.7
EC:2.5.1.19	2649.59	4067.3799999999987	4283.26	4889.759999999999	4892.15	4755.1100000000015	5957.6	5942.21	5988.66	4625.4	5946.97	5926.460000000001	5356.4	4523.32	4456.4	3981.7000000000007	4953.379999999999	4795.609999999999	5610.42	5654.669999999999	5788.469999999999	5956.65	5908.7	5955.779999999999	5975.92	5827.719999999998	5910.94	5752.84	5821.86	5790.219999999999	5372.91	4990.74	4692.73	5810.860000000001	5470.7300000000005	5384.04	5558.44	5943.07	5769.829999999999	5909.529999999999	5981.48	5983.679999999999	5876.149999999999	5907.28	6005.639999999999	5990.0	5993.67	6044.759999999999	5392.53
EC:2.5.1.2	0.0	0.0	0.0	4.0	7.0	9.0	0.0	1.0	0.0	0.0	0.0	0.0	0.0	8.0	9.0	0.0	2.0	0.0	0.0	0.0	1.0	0.0	1.0	2.0	0.0	0.0	0.0	0.0	4.5	2.0	0.0	13.0	8.0	197.0	2.12	0.0	0.0	0.0	0.0	0.0	0.0	0.0	2.0	0.0	0.0	0.0	0.0	0.0	4.0
EC:2.5.1.21	101.5	88.05	81.08	75.18	86.4	108.28	1123.0	0.5	717.22	233.81	1821.0	0.25	13.89	121.37	71.8	49.36	442.08	534.2	64.0	156.75	45.55	1297.33	1434.44	1258.4399999999998	3.0	3074.62	22.0	3410.0	3610.5	3442.0	553.89	1715.8000000000002	1819.5500000000002	394.0	1159.22	1611.0	2438.11	50.33	2926.11	10.72	12.0	7.04	52.0	18.0	69.58	12.0	8.0	26.529999999999998	432.89
EC:2.5.1.22	0.0	0.0	0.0	0.0	0.0	0.0	0.0	0.0	0.0	0.0	0.0	0.0	0.0	0.0	0.0	0.0	0.0	0.0	0.0	0.0	0.0	0.0	0.0	0.0	0.0	0.0	0.0	0.0	0.0	0.0	0.0	0.0	0.0	0.0	0.0	0.0	0.0	0.0	0.0	0.0	0.0	0.0	0.0	0.0	0.0	0.0	0.0	0.0	2.0
EC:2.5.1.26	4.33	17.0	18.0	609.67	717.1700000000001	751.9100000000001	1.0	1.6600000000000001	0.33	14.83	3.33	4.24	15.18	128.39999999999998	125.4	43.1	41.03	28.029999999999998	2.5	4.7	10.07	16.17	25.83	36.5	1.4	318.20000000000005	3.0	25.17	47.199999999999996	62.0	51.75	71.63	72.0	68.0	27.33	115.0	420.67	1.58	333.33	2.4	4.67	0.0	3.5	4.67	2.5	0.0	3.0	5.33	264.16999999999996
EC:2.5.1.29	5823.97	5736.300000000001	5787.18	3680.1199999999994	4098.57	3944.5500000000006	5964.68	5930.1	5983.870000000001	4044.8	5931.08	5894.4800000000005	5104.92	4172.469999999999	4095.2000000000003	3586.61	4511.76	4316.369999999999	5820.14	5773.699999999999	5761.86	4064.24	4097.07	4232.799999999999	5956.81	5547.699999999999	5904.69	5602.01	5583.79	5682.169999999999	4496.78	3408.3099999999995	4344.83	2211.8599999999997	2575.18	3299.3599999999997	5797.78	5922.9	5475.409999999999	5847.7699999999995	5933.32	5934.969999999999	5625.53	5793.11	5769.42	5963.0	5980.92	5917.5599999999995	3826.0099999999993
EC:2.5.1.3	5726.59	5200.41	5198.15	5584.65	5579.189999999999	5397.830000000001	5983.6	5955.320000000001	5990.860000000001	4855.42	5970.69	5938.99	5501.609999999999	4894.13	4811.11	4500.9800000000005	5506.299999999998	5285.859999999999	5888.030000000001	5866.580000000001	5915.499999999999	5941.79	5914.349999999999	5955.909999999999	5983.42	6081.19	5921.59	5955.84	5924.21	5875.38	6578.5	5955.09	5126.88	7734.860000000001	5457.07	5436.98	5724.44	5957.48	5893.989999999999	5910.649999999999	5974.929999999999	5967.589999999999	5864.369999999999	5911.45	6008.169999999999	5996.5	6001.17	6040.789999999999	5184.7300000000005
EC:2.5.1.30	5865.75	8032.81	9004.98	1767.19	2969.8999999999996	2939.9500000000003	16432.86	17583.16	17061.579999999998	3917.4299999999994	15541.23	17483.129999999997	12859.0	4194.22	4113.54	3302.37	4432.219999999999	4247.76	15952.43	15668.769999999999	16248.81	10535.429999999998	10333.799999999997	11132.21	17804.47	10105.57	17563.83	12254.09	12297.4	12568.619999999999	5067.489999999999	5335.419999999998	7960.81	1135.72	5970.059999999999	6766.7699999999995	9450.64	17596.210000000003	10316.960000000001	17050.14	17627.7	17603.190000000002	16580.6	17088.809999999998	16618.89	17591.0	17756.42	17250.33	3429.0800000000004
EC:2.5.1.31	5948.26	5938.349999999999	5962.9	4818.259999999999	4969.85	4833.1	5979.6	5953.21	5993.03	4759.799999999999	5967.19	5930.1	5436.799999999999	4739.969999999999	4651.860000000001	4487.100000000001	5283.669999999999	4979.0599999999995	5902.42	5859.87	5884.83	5957.3099999999995	5918.03	5955.979999999999	5979.17	5899.719999999999	5919.59	5784.84	5839.64	5798.849999999999	5674.27	5159.720000000001	4973.28	6070.860000000001	5497.1900000000005	5432.86	6032.44	5947.32	5828.629999999999	5927.229999999999	5980.98	5972.679999999999	5889.029999999999	5916.78	5911.509999999999	5994.0	5992.17	5978.959999999999	5151.910000000001
EC:2.5.1.32	1454.84	1375.9299999999998	1695.23	2325.2799999999997	2065.9300000000003	2269.78	4677.68	5846.0	5176.61	669.27	3903.5	5828.45	4160.59	724.4000000000001	585.06	557.25	719.9599999999999	674.85	5197.629999999999	5056.6	5331.589999999999	2609.8900000000003	2433.2400000000002	2859.5	5922.86	1343.9200000000003	5789.57	1688.67	1800.1699999999998	1907.5799999999997	1288.92	2905.41	849.0699999999999	3495.86	1227.84	1035.6600000000003	873.67	5799.9800000000005	1032.08	5625.58	5854.33	5867.64	5518.5	5663.75	5733.670000000001	5705.0	5829.67	5825.5599999999995	703.6700000000001
EC:2.5.1.39	172.7	251.56	228.16000000000003	3678.3300000000004	2928.670000000001	2932.48	74.17	45.879999999999995	26.12	1221.6799999999998	146.72	67.58	590.3199999999998	1317.1800000000003	1305.09	1477.9700000000007	1042.61	976.67	120.59000000000002	176.34	155.57999999999998	1950.18	1883.61	1745.83	32.31	1692.41	44.22	238.0	423.25	252.69	1741.73	3253.0099999999993	939.2100000000002	4668.0	2938.13	2525.44	1555.83	55.4	1487.8	130.91000000000003	61.53	83.71000000000001	290.32	159.86	459.75	39.5	16.25	264.23	2594.02
EC:2.5.1.41	0.0	0.0	3.0	0.0	0.0	0.0	0.0	0.0	0.0	0.0	0.0	0.0	0.0	0.0	0.0	0.0	0.0	0.0	0.0	0.0	0.0	0.0	0.0	0.0	0.0	0.0	0.0	5.0	1.0	0.0	0.0	0.0	0.0	0.0	0.0	0.0	0.0	0.0	0.0	0.0	0.0	0.0	0.0	0.0	0.0	0.0	0.0	0.0	0.0
EC:2.5.1.42	0.0	0.0	4.0	0.0	0.0	0.0	1.0	0.0	0.0	0.0	0.0	0.0	0.0	0.0	0.0	1.0	0.0	0.0	0.0	0.0	1.0	8.0	13.0	25.0	0.0	48.0	0.0	20.5	32.0	20.0	0.0	0.0	0.0	0.0	17.0	30.0	74.0	0.0	64.0	0.0	0.0	0.0	0.0	0.0	0.0	0.0	0.0	0.0	130.0
EC:2.5.1.44	2.0	13.2	13.8	54.33	82.22	92.78999999999999	1.0	4.0	0.0	155.0	4.0	3.2	53.400000000000006	178.16000000000003	187.07	121.5	234.6	291.8	6.800000000000001	14.0	20.8	0.33	0.0	4.0	1.0	4.75	1.0	4.17	7.0	10.5	140.0	54.08	114.0	704.0	11.0	6.33	0.0	1.0	14.5	1.0	0.0	0.0	1.33	1.0	1.0	0.0	2.0	2.0	42.67
EC:2.5.1.46	33.0	46.5	55.0	865.5	774.0	665.0	3.0	3.2199999999999998	1.0	90.5	4.0	3.2199999999999998	54.22	62.5	57.879999999999995	123.0	70.22	46.0	4.220000000000001	9.22	8.0	8.0	9.0	2.0	1.0	65.0	1.0	16.0	27.5	38.0	151.0	279.5	8.0	783.0	9.0	13.0	109.0	5.0	39.0	1.0	2.0	8.0	11.0	8.0	59.0	6.5	4.0	34.5	284.5
EC:2.5.1.47	3585.03	4167.489999999999	4744.31	8139.869999999999	7449.51	7978.3	11739.37	11812.08	11846.93	4843.37	11698.49	11820.100000000002	9722.63	5616.11	5670.21	4925.1	5175.579999999999	5648.149999999999	10842.710000000001	10851.849999999999	11208.580000000002	11806.92	11697.92	11819.53	11943.79	11136.69	11817.93	11075.68	11349.95	11314.93	8780.199999999999	9257.39	8973.289999999999	11074.720000000001	10766.05	10548.199999999999	10188.11	11867.900000000001	11131.6	11702.329999999998	11903.63	11901.460000000001	11737.529999999999	11751.100000000002	11833.039999999999	11960.5	11967.59	11988.68	7977.620000000001
EC:2.5.1.48	349.53000000000003	1022.9000000000002	1011.19	1956.05	2401.1000000000004	2454.37	25.85	53.690000000000005	14.84	2145.2999999999997	61.72	72.38	663.3800000000001	2798.91	2803.8599999999997	1694.0400000000006	2548.57	3153.66	181.26	267.56	297.0	1982.6499999999999	1983.82	1807.85	40.42	1393.0	156.64999999999998	352.5	478.99	499.20000000000005	2332.7999999999997	2562.6400000000003	4042.39	3526.8599999999997	3124.0200000000004	2736.34	1301.61	107.67	1661.3799999999999	117.25	78.81	78.86	214.61999999999998	120.82000000000001	240.11999999999998	254.5	153.17000000000002	224.66	2468.52
EC:2.5.1.49	1789.0	1773.8600000000001	1996.42	3297.68	3472.2899999999995	3617.7400000000002	6978.18	5901.5	6627.67	1146.9	7623.63	5881.76	4713.8099999999995	3088.149999999999	3028.4499999999994	2083.41	1749.07	2034.68	5375.53	5475.9400000000005	5575.389999999999	6993.68	7287.9800000000005	7147.669999999999	5975.72	8593.62	5904.9800000000005	8792.27	9124.15	9003.130000000001	6751.36	4615.33	4880.73	4094.86	6571.59	6901.23	8065.45	5966.84	8560.929999999998	5955.7699999999995	5972.49	5945.459999999999	5887.41	5871.63	5810.349999999999	5997.5	5984.25	5944.919999999999	4259.28
EC:2.5.1.54	3813.5299999999997	4850.4	5483.47	7488.44	6527.349999999999	7017.669999999999	11729.19	11808.029999999999	11846.900000000001	4336.849999999999	11688.88	11821.58	9649.250000000002	5137.349999999999	5151.66	4674.23	4525.489999999998	4796.91	10860.93	10835.95	11167.68	11988.400000000001	11693.490000000002	11819.78	11923.54	10668.75	11706.240000000002	11007.42	11237.87	11090.130000000001	7156.16	7993.28	5658.719999999999	9750.86	10656.259999999998	10253.2	9849.18	11792.59	10593.289999999999	11770.550000000001	11927.16	11926.62	11817.130000000001	11825.11	11808.630000000003	11731.5	11827.17	11832.59	7199.27
EC:2.5.1.55	258.7	315.9	279.83	3474.06	2723.4	2737.06	1142.17	39.879999999999995	725.12	1220.6799999999998	1860.72	65.58	557.2999999999998	1240.6400000000006	1262.09	1472.7400000000007	1045.36	969.67	177.59	310.17999999999995	180.57999999999993	3205.41	3287.6099999999997	2992.5	30.56	3848.5299999999997	11.5	3626.25	3841.54	3578.67	2264.7299999999996	2495.21	655.5	4522.0	4056.08	3876.08	3460.33	67.64	3729.0	155.16	66.78	71.71	332.32000000000005	172.79000000000002	334.90000000000003	44.5	17.25	173.23	2775.9300000000003
EC:2.5.1.56	18.0	34.0	36.0	464.42	641.8600000000001	642.5600000000001	3.0	12.0	1.25	85.33	7.75	10.0	89.84	454.11	399.83	217.23999999999998	124.5	105.0	10.5	25.0	33.5	28.54	42.11	27.83	13.11	343.82	26.72	35.5	51.67	98.36	782.8299999999999	450.53000000000003	337.21	1233.0	29.970000000000002	135.5	580.0	26.68	405.5	33.66	14.78	25.25	58.010000000000005	37.49	117.28	2.0	2.0	74.2	349.17
EC:2.5.1.57	0.0	0.0	0.0	42.0	28.0	20.0	0.0	0.0	0.0	0.0	0.0	0.0	0.0	0.0	0.0	1.0	0.0	0.0	0.0	0.0	0.0	0.0	0.0	0.0	0.0	0.5	0.0	0.0	0.0	0.0	122.0	0.0	0.0	0.0	0.0	0.0	0.0	0.0	0.0	0.0	1.0	0.0	0.0	0.0	0.0	0.0	0.0	0.0	0.0
EC:2.5.1.6	5952.59	5990.599999999999	6014.089999999999	4854.799999999999	5107.540000000001	4947.170000000001	5980.6	5957.21	5995.91	4773.959999999999	5969.97	5935.960000000001	5439.869999999999	4791.2699999999995	4727.950000000001	4508.4800000000005	5530.879999999999	5086.73	5904.42	5880.169999999999	5920.19	5957.3099999999995	5920.3899999999985	5955.469999999999	5978.17	5996.079999999999	5918.19	5807.84	5850.0199999999995	5793.219999999999	5611.3	5210.740000000001	4996.78	5810.860000000001	5509.950000000001	5462.29	6138.72	5950.57	5886.94	5948.579999999998	5978.98	5970.900000000001	5884.819999999999	5917.53	5913.969999999999	5993.0	5992.17	5983.759999999999	5066.419999999999
EC:2.5.1.60	0.0	0.0	0.0	0.0	0.0	0.0	0.0	0.0	0.0	0.0	0.0	0.0	0.0	0.0	0.0	0.0	0.0	0.0	0.0	0.0	0.0	0.0	0.0	0.0	0.0	0.0	0.0	0.0	0.0	0.0	0.0	0.0	0.0	0.0	0.0	0.0	0.0	0.0	15.0	0.0	0.0	0.0	0.0	0.0	0.0	0.0	0.0	0.0	0.0
EC:2.5.1.61	321.79	513.5799999999999	454.36	3951.09	3695.0499999999993	3936.62	1203.6000000000001	72.04	749.46	2435.1999999999994	1978.7700000000002	91.46000000000001	842.3500000000003	2931.9899999999993	2944.1	2118.8000000000006	3045.899999999999	3557.8099999999995	244.12	446.4	382.36999999999995	3324.2000000000003	3412.6	3056.82	56.67	4835.649999999999	136.94	4054.09	4168.360000000001	3992.0499999999997	3349.58	4471.91	4608.7300000000005	5765.860000000001	4264.4800000000005	4402.71	4334.610000000001	146.07	4716.32	198.78	106.73	99.17999999999999	402.45000000000005	223.78	359.64	292.0	169.17000000000002	300.76	4175.0199999999995
EC:2.5.1.62	0.0	5.7	8.8	13.0	11.7	21.4	2.0	1.0	1.0	6.4	5.0	0.0	3.2	14.4	17.4	11.4	14.9	11.6	0.0	4.2	4.4	0.0	0.0	1.0	0.0	2.0	0.0	0.0	2.0	0.0	104.0	3.0	24.0	329.0	0.0	0.0	0.0	0.0	1.0	1.0	0.0	0.0	0.0	0.0	0.0	1.0	0.0	0.0	7.0
EC:2.5.1.66	0.0	0.0	0.0	0.0	0.0	0.0	0.0	0.0	0.0	0.0	0.0	0.0	0.0	0.0	0.0	0.0	0.0	0.0	0.0	0.0	0.0	0.0	0.0	0.0	0.0	0.0	0.0	0.0	0.0	0.0	0.0	0.0	0.0	0.0	0.0	0.0	0.0	0.0	0.0	0.0	0.0	0.0	0.0	0.0	0.0	0.0	0.0	0.0	10.0
EC:2.5.1.68	9.33	42.36	33.53	259.3	484.68	416.9	2.0	8.66	1.33	54.63	2.33	12.24	96.95	582.47	533.9	207.95	181.54999999999998	165.38	8.7	37.23	41.37	10.07	37.980000000000004	23.43	4.0	151.20000000000002	0.0	144.84	53.45	68.36	368.68	179.84	206.6	658.0	25.28	80.47999999999999	148.42000000000002	2.66	227.08	13.2	14.370000000000001	9.0	11.0	10.92	5.17	2.0	5.25	10.33	280.18
EC:2.5.1.7	7624.4800000000005	8098.0	8461.16	5392.109999999999	6058.39	6019.390000000001	10653.03	11812.54	11176.2	6271.32	9858.22	11759.34	9706.63	6439.699999999999	6356.0599999999995	5441.460000000001	7313.219999999999	7720.5	11160.05	10950.880000000001	11278.160000000002	8653.309999999998	8469.64	8869.97	11921.28	7657.84	11832.1	7733.51	7778.339999999999	7899.7699999999995	7975.160000000001	7708.68	8748.07	6297.719999999999	6848.98	6818.389999999999	7778.8	11815.849999999999	7597.88	11646.700000000003	11873.480000000001	11853.649999999998	11405.480000000003	11624.59	11486.87	11936.5	11962.84	11784.29	6555.84
EC:2.5.1.72	176.45999999999998	282.58000000000004	248.60999999999999	3694.51	3344.0499999999993	3544.4500000000003	77.60000000000001	55.43	30.46	2010.79	152.76999999999998	82.1	740.71	2423.3699999999994	2499.66	1901.900000000001	2086.7799999999997	2588.39	147.18	235.38000000000002	255.20999999999995	377.78	218.6	157.98999999999995	50.92	1777.2099999999998	128.94	452.75	606.86	550.22	3226.08	3488.7399999999993	3826.73	4172.860000000001	294.97999999999996	731.72	1938.11	104.07	1507.49	172.53	87.65	84.92999999999999	290.62	186.78	324.9700000000001	282.0	160.5	284.26	3425.6
EC:2.5.1.74	2504.59	3807.8399999999992	4022.79	2676.78	2903.150000000001	2812.8900000000003	5886.96	5906.250000000001	5963.71	3918.67	5807.86	5876.26	4984.88	3627.2799999999997	3583.91	3235.1900000000005	4024.0099999999998	4057.2099999999996	5522.16	5499.23	5641.6900000000005	4204.389999999999	4006.9799999999996	4185.509999999999	5948.72	5027.449999999999	5868.07	5487.92	5442.39	5546.82	3133.22	2412.32	3728.72	2140.8599999999997	2432.12	3056.8500000000004	4882.36	5895.7300000000005	5054.469999999999	5786.139999999999	5924.73	5905.889999999999	5689.899999999999	5779.51	5602.699999999999	5955.0	5978.67	5806.83	2737.0299999999997
EC:2.5.1.75	5931.59	5860.38	5867.259999999999	4948.59	5041.18	4787.780000000001	5978.6	5946.21	5989.66	4760.4	5963.97	5925.710000000001	5445.73	4675.57	4579.15	4534.200000000002	5048.879999999999	4876.109999999999	5898.42	5836.169999999999	5829.469999999999	5954.5599999999995	5905.95	5946.029999999999	5978.17	5800.109999999999	5910.94	5780.09	5815.59	5783.219999999999	6340.21	4955.389999999999	4719.73	5839.860000000001	5475.7300000000005	5386.04	5974.44	5946.07	5763.829999999999	5942.679999999999	5982.23	5975.679999999999	5884.149999999999	5910.28	5927.969999999999	5996.0	5993.17	5987.759999999999	5105.28
EC:2.5.1.76	0.0	0.0	0.0	0.0	0.0	0.0	0.0	0.0	0.0	0.0	0.0	0.0	9.33	0.0	0.0	43.0	0.0	0.0	0.0	0.0	0.0	0.0	1.0	0.0	0.0	9.0	0.0	0.0	2.0	0.0	0.0	2.0	0.0	0.0	0.0	0.0	77.0	0.0	0.0	14.0	0.0	0.0	0.0	0.0	0.0	0.0	0.0	0.0	1.0
EC:2.5.1.77	0.0	0.0	6.0	0.0	0.0	0.0	0.0	0.0	0.0	0.0	0.0	0.0	0.0	0.0	0.0	0.0	0.0	0.0	0.0	0.0	0.0	0.0	0.0	0.0	0.0	0.0	0.0	5.0	2.0	0.0	2.0	2.0	12.0	0.0	0.0	0.0	0.0	0.0	0.0	0.0	0.0	0.0	0.0	0.0	0.0	0.0	0.0	0.0	0.0
EC:2.5.1.78	3653.79	2394.079999999999	2109.8599999999997	4294.089999999999	4066.7699999999995	4218.570000000001	1230.6000000000001	76.21	752.46	2824.2999999999997	2008.7700000000002	102.66000000000001	1012.8000000000003	3324.33	3321.27	2901.650000000001	3363.3499999999995	3804.5099999999993	556.42	669.3700000000001	448.27	3344.94	3461.1	3099.82	58.92	4994.039999999999	138.94	4073.2599999999998	4275.69	4051.5499999999997	4524.33	4740.65	4650.2300000000005	6005.860000000001	4336.9800000000005	4484.54	4938.11	155.31999999999996	4871.82	248.03	110.98	108.67999999999999	499.98	285.47999999999996	431.30000000000007	297.0	172.17000000000002	320.96	4938.4400000000005
EC:2.5.1.84	0.0	4.5	5.0	0.0	0.5	0.0	1.0	0.0	0.0	0.0	2.0	0.0	0.0	0.0	0.0	0.0	0.5	0.0	0.0	0.0	0.0	0.0	0.0	0.0	0.0	0.0	0.0	0.0	0.0	0.0	22.0	1.0	6.0	0.0	0.0	0.0	0.0	0.0	0.0	0.0	0.0	0.0	0.0	0.0	0.0	0.0	0.0	0.0	0.0
EC:2.5.1.85	0.0	4.5	5.0	0.0	0.5	0.0	1.0	0.0	0.0	0.0	2.0	0.0	0.0	0.0	0.0	0.0	0.5	0.0	0.0	0.0	0.0	0.0	0.0	0.0	0.0	0.0	0.0	0.0	0.0	0.0	22.0	1.0	6.0	0.0	0.0	0.0	0.0	0.0	0.0	0.0	0.0	0.0	0.0	0.0	0.0	0.0	0.0	0.0	0.0
EC:2.5.1.86	0.0	0.0	0.0	0.0	0.0	0.0	0.0	0.0	0.0	0.0	0.0	0.0	2.0	4.0	5.0	2.0	0.0	0.0	0.0	0.0	1.0	0.0	0.0	0.0	0.0	0.0	0.0	0.0	1.0	0.0	0.0	0.0	0.0	68.0	0.0	0.0	0.0	0.0	1.0	0.0	0.0	0.0	0.0	0.0	0.0	0.0	0.0	0.0	0.0
EC:2.5.1.89	0.0	0.0	3.0	0.0	0.0	0.0	0.0	0.0	0.0	0.0	0.0	0.0	0.0	0.0	0.0	0.0	0.0	0.0	0.0	0.0	0.0	0.0	0.0	0.0	0.0	0.0	0.0	2.5	1.0	0.0	0.0	0.0	0.0	0.0	0.0	0.0	0.0	0.0	0.0	0.0	0.0	0.0	0.0	0.0	0.0	0.0	0.0	0.0	0.0
EC:2.5.1.9	3631.96	2354.079999999999	2091.1899999999996	4285.45	4030.4599999999996	4186.310000000001	1228.6000000000001	76.21	757.13	2707.87	1998.7700000000002	107.13000000000001	999.7900000000005	3144.4899999999993	3234.3700000000003	2703.730000000001	3242.649999999999	3704.1399999999994	552.6199999999999	650.07	428.2	3346.98	3467.38	3107.82	64.03	4919.219999999999	139.94	4111.25	4235.259999999999	4024.5499999999997	4402.049999999999	4499.72	4552.73	6773.860000000001	4305.9800000000005	4473.04	4661.4400000000005	154.73999999999998	4855.49	272.13	122.76	126.10000000000001	475.20000000000005	268.83	540.08	300.0	172.17000000000002	385.42999999999995	4797.1
EC:2.5.1.90	169.7	244.06	209.16000000000003	3550.35	2800.9100000000008	2789.7299999999996	23.17	40.879999999999995	10.120000000000001	1207.6799999999998	51.72	65.58	577.64	1243.6400000000003	1266.09	1487.7400000000005	1027.5	963.67	117.59000000000002	166.82000000000002	148.57999999999998	1917.4099999999999	1861.61	1741.83	28.56	992.3700000000001	11.5	234.75	340.04	240.33	2308.7299999999996	2407.3500000000004	578.5	4864.0	2927.08	2308.91	1037.33	31.11	849.0	141.16000000000003	63.78	72.71	291.32	161.79000000000002	325.90000000000003	38.5	17.25	175.23	2560.43
EC:2.5.1.96	2.5	9.5	2.75	30.75	21.0	10.5	4.0	9.5	0.0	435.25	6.0	7.25	74.0	473.25	478.25	214.25	860.25	1166.75	6.0	9.75	27.0	0.0	8.0	4.0	0.0	33.0	0.0	17.0	2.0	2.0	0.0	0.0	38.0	0.0	0.0	8.0	12.0	2.0	17.0	6.5	11.0	2.25	6.0	0.0	0.0	1.0	2.0	0.0	8.0
EC:2.5.1.97	107.67	135.43	141.17	17.67	105.09	120.96	1121.0	5.17	719.37	35.33	1816.39	5.14	2.29	59.5	69.89	15.0	265.28999999999996	117.12	65.0	168.38	80.46	1281.0	1421.0	1228.33	2.0	2921.0	3.0	3375.0	3475.0	3337.29	153.86	213.01	226.54999999999998	0.0	1130.26	1581.0	2424.0	40.33	2894.0	10.66	4.0	2.08	49.0	16.25	13.0	8.0	1.0	2.0	81.67
EC:2.6.1.1	305.68	659.5600000000001	682.4100000000001	4929.19	4471.299999999999	4648.970000000002	1208.1000000000001	81.49	755.62	1546.1100000000001	1972.33	77.67	617.64	1594.6600000000003	1771.6399999999994	1813.230000000001	2321.46	1735.5299999999995	199.45	433.92999999999995	417.35999999999996	1654.4399999999998	1633.5499999999997	1408.8	57.47	5171.860000000001	143.09000000000003	3853.0	4102.88	3838.84	5499.3	3913.7900000000004	4823.08	3386.8599999999997	1530.2600000000002	2486.9500000000003	5399.0199999999995	152.15	4806.96	278.2	91.98	86.61	277.46000000000004	183.41	311.04	288.0	168.75	264.4	3787.9100000000003
EC:2.6.1.102	1.0	3.0	3.5	23.9	32.0	39.17	1.0	0.0	0.0	4.5	0.0	0.0	2.83	20.5	6.67	10.17	7.0	2.0	0.0	0.0	0.08	1.33	3.0	1.0	0.0	21.18	0.72	8.67	3.83	7.359999999999999	125.0	47.36	13.21	196.0	1.35	6.33	16.67	1.5100000000000002	18.0	2.33	0.0	0.0	11.08	9.32	3.0	1.0	0.0	1.0	33.67
EC:2.6.1.103	0.0	0.0	0.0	0.5	0.0	0.0	0.0	0.0	0.0	0.0	1.0	0.0	0.0	4.0	0.0	0.0	4.0	0.0	0.0	0.0	0.0	0.0	0.0	0.0	0.0	41.22	0.0	0.0	14.0	0.0	0.0	105.0	2.0	0.0	0.0	0.0	0.0	0.0	0.0	0.0	0.0	0.0	0.0	0.0	1.0	0.0	0.0	1.0	0.0
EC:2.6.1.104	0.0	0.0	1.0	13.5	58.0	75.0	0.0	0.0	0.0	0.0	0.0	1.0	0.0	1.5	10.5	2.0	2.0	1.5	0.0	0.0	2.5	0.0	0.0	0.0	0.0	0.5	1.0	0.0	0.0	0.0	5.5	42.0	60.0	0.0	0.0	0.0	0.0	0.0	1.5	0.0	0.0	0.0	0.0	0.0	0.0	0.0	0.0	0.0	0.0
EC:2.6.1.105	0.0	0.0	0.0	22.5	76.0	87.0	0.0	0.0	1.0	0.0	0.0	0.0	2.0	0.5	5.5	13.0	1.0	0.5	0.0	1.0	0.5	0.0	0.0	0.0	0.0	0.5	0.0	0.0	18.0	35.0	163.5	343.0	707.0	0.0	6.0	0.0	2.0	2.0	1.5	0.0	0.0	1.0	0.0	1.0	0.0	0.0	0.0	0.0	3.0
EC:2.6.1.109	0.0	0.0	0.0	4.6899999999999995	1.4500000000000002	1.19	0.0	1.0	0.0	6.0	0.0	0.0	4.0	7.0	0.0	3.5	0.0	0.0	3.0	0.5	2.5	0.0	0.11	1.0	0.11	19.0	0.0	0.0	18.0	0.0	0.0	153.0	0.0	0.0	0.0	0.0	14.0	0.0	0.0	3.0	1.11	1.0	12.89	4.22	11.11	0.0	0.0	7.0	26.0
EC:2.6.1.11	655.7599999999999	1287.47	1270.6799999999998	4377.169999999999	4164.039999999999	4301.040000000001	2324.6	58.71	1466.6599999999999	1632.4	3792.39	90.96	796.26	2206.97	2223.8999999999996	2047.0000000000007	1603.68	1444.21	308.09	566.6300000000001	318.84	4590.0599999999995	4852.62	4315.159999999999	59.12	7764.339999999999	146.56	7342.92	7678.29	7264.17	4876.58	5296.749999999999	4546.19	6194.860000000001	5465.71	5992.42	6908.36	189.49999999999997	7586.009999999999	272.84	117.65	131.33	490.3500000000001	281.75	610.73	300.0	166.5	414.89000000000004	3592.92
[truncated: 1,245 more rows]
[truncated: 11 more columns]
