# Supplementary material for: The inconsistent microbiota of Budu, the Malaysian fermented anchovy sauce, revealed through 16S amplicon sequencing
Source: PeerJ. 2021 Oct 28;9:e12345. doi: 10.7717/peerj.12345 (PMC8557686; doi:10.7717/peerj.12345)
Supplement: Supplemental Information 9 [file peerj-09-12345-s009.tsv]

pathway	description	BASR1Batch1	BASR1Batch2	BASR1Batch3	BASR2Batch1	BASR2Batch2	BASR2Batch3	BASR3Batch1	BASY1Batch2	BASR3Batch3	BASY2Batch1	BASR3Batch2	BASY1Batch3	BASY1Batch1	BASY2Batch2	BASY2Batch3	BASY3Batch1	BASY3Batch2	BASY3Batch3	BASY4Batch1	BASY4Batch2	BASY4Batch3	BCK1Batch1	BCK1Batch2	BCK1Batch3	BCL1Batch1	BSI4Batch2	BCL1Batch3	BSI1Batch1	BSI1Batch2	BSI1Batch3	BSI2Batch1	BSI2Batch2	BSI2Batch3	BSI3Batch1	BSI3Batch2	BSI3Batch3	BSI4Batch1	BCL1Batch2	BSI4Batch3	BSK1Batch1	BSK1Batch2	BSK1Batch3	BSK2Batch1	BSK2Batch2	BSK2Batch3	BSK3Batch1	BSK3Batch2	BSK3Batch3
1CMET2-PWY	N10-formyl-tetrahydrofolate biosynthesis	1541.8687	2756.6458	2768.1624	4895.7173	4689.3959	4688.8802	2889.9284	190.1227	2044.2495	3059.6901	3924.1101	291.7267	2053.1878	3553.0812	3441.7906	3411.45	3091.7541	2941.1040000000003	813.1112	1221.375	860.4273	5887.1846	5904.8136	5790.1296	198.3934	5664.6121	429.8279	5176.9046	5423.2043	5270.5762	5429.1228	5300.5137	4433.664000000001	6264.6806	6012.9483	5734.3267	5517.4925	492.5844	5581.0515	834.4274	321.5144	307.5538	1391.6309	884.8432	1420.7146	233.72299999999998	134.5275	787.7919999999999
3-HYDROXYPHENYLACETATE-DEGRADATION-PWY	4-hydroxyphenylacetate degradation	12.1791	36.5946	14.753	467.5625	572.8114	594.1147	5.8707	12.652000000000001	3.6087	418.7934	17.9254	24.3976	193.5089	509.9249	521.3992	539.3003	378.2527	383.3715	23.2783	57.8111	60.7052	12.9228	14.9402	22.2791	5.5256	290.5393	9.9471	17.3683	169.7738	137.9938	618.9854	1509.5494	1028.7207	661.9699	69.6334	49.1848	20.8019	15.1428	99.8248	9.8592	7.6988	8.3933	44.6929	24.2947	69.738	7.8395	9.6085	39.9414
AEROBACTINSYN-PWY	aerobactin biosynthesis	0.0	0.0	1.5836	44.0429	81.824	88.4593	2.1858	2.551	1.275	131.4341	4.26	5.9099	63.4241	158.3056	171.9969	188.0987	98.7728	112.4799	6.1058	11.0397	14.8562	0.2658	1.4704	2.5797	0.0	8.5619	0.0	1.9819	0.2214	0.0	1.4857	10.6157	1.3258	0.0	0.3322	1.2965	0.0	0.0	0.0	1.5430000000000001	0.0	0.0	10.157	2.6038	0.1598	0.0	0.0	0.0
ALL-CHORISMATE-PWY	superpathway of chorismate metabolism	231.1447	437.9553	428.8368	3053.2455	2780.9792	2905.3695	40.3015	87.3002	18.8589	2219.8778	102.6672	124.6033	1032.5942	2145.5582	2204.0208	2054.3385	2064.8854	2069.5112	265.9901	363.8921	364.2469	1051.6116	233.8485	214.1331	33.4583	656.5028	21.2055	151.0351	509.9913	311.4369	1751.0179	2492.1867	308.8717	2237.0198	187.3023	134.9417	32.4386	57.7952	136.9876	174.5534	66.0442	105.7902	444.809	240.1661	356.3534	65.0194	35.556999999999995	313.1691
ANAEROFRUCAT-PWY	homolactic fermentation	6790.4545	6315.054	6423.2487	4832.6053	4712.5738	4634.1478	7317.2036	7292.7561	7347.2758	4864.4297	7266.2609	7275.1023	6504.6525	4927.0765	4854.4636	4758.8411	5230.2526	5317.4091	7199.1527	7121.9836	7128.9246	7214.5909	7072.1674	7196.0554	7332.1457	6393.7464	7260.2054	6805.7887	6813.7944	6805.7082	5875.5308	5273.64	4941.3455	5744.2195	6047.4912	5914.7051	6555.1728	7288.0821	6323.7653	7238.9169999999995	7316.8167	7318.7428	7172.2061	7231.4727	7253.0615	7354.9946	7363.7609	7334.8683
ANAGLYCOLYSIS-PWY	glycolysis III (from glucose)	6468.9164	6327.9739	6387.7108	5365.0621	5424.0194	5321.1448	6802.305	6690.464	6792.9128	5401.1605	6811.9884	6668.0855	6148.6548	5337.5674	5268.8165	5066.9242	5743.1722	5686.2639	6651.3787	6576.0982	6564.4971	6969.128000000001	6885.185	6937.4339	6720.4413	6777.0988	6653.6075	6629.9535	6641.1484	6594.4448	6447.3608	5666.7615	5228.3185	6413.7655	6277.5883	6216.6397	6848.0951	6688.069	6665.6719	6675.5322	6705.7906	6713.7132	6589.1213	6630.607	6690.4858	6723.8783	6737.6397	6740.9133
ARG+POLYAMINE-SYN	superpathway of arginine and polyamine biosynthesis	205.4079	319.1253	277.8264	2650.7218	2291.0116	2566.784	51.6257	68.8311	28.2458	1550.2989	131.9745	95.5998	705.7497	1674.0616	1745.0466	1680.2368	1703.2726	1489.1095	203.1595	339.8243	320.5694	1364.9371	281.1094	256.4817	54.9907	2101.811	146.6189	423.6871	615.9457	681.8202	2335.4986	3378.5177	3681.8673	3613.6705	758.0417	1470.9529	2081.3628	138.0918	2031.4524	174.4652	51.5508	62.0753	344.7802	205.3763	302.4111	141.1178	108.1823	332.5057
ARGDEG-PWY	superpathway of L-arginine, putrescine, and 4-aminobutanoate degradation	15.2821	29.6533	32.1393	1669.2283	1108.8336	1223.6766	11.144	31.7519	5.6279	1097.0875	33.1399	49.3079	351.5911	806.3338	873.7548	961.6701	833.3896	785.6456	74.705	105.5745	105.2423	350.9947	46.3919	46.4726	6.0819	132.4945	4.4447	20.3882	89.3741	31.6919	331.3879	430.9628	5.992000000000001	630.2486	18.695999999999998	10.2344	8.4394	5.7837	24.0921	21.5156	6.9672	11.5141	108.3734	59.3211	41.9631	0.0	7.2266	12.1488
ARGORNPROST-PWY	arginine, ornithine and proline interconversion	656.8245	1271.5123	1163.0378	1258.2016	1601.2055	1585.9041	51.9627	72.8938	29.5484	1460.7868	88.6834	84.8058	878.5039	2015.4887	2066.8328	1903.7751	1815.4902	1398.8979	358.2491	529.6881	396.1618	102.5611	170.85299999999998	151.4455	18.3986	1141.2666	54.1812	516.0407	611.8756	403.1848	1280.3389	2201.7943	1311.9318	2136.1377	208.1145	431.2496	667.5086	42.9569	595.2075	120.0639	70.084	100.5661	346.6928	284.2549	523.48	56.3993	36.2749	299.8139
ARGSYN-PWY	L-arginine biosynthesis I (via L-ornithine)	1681.1578	2957.8832	2969.6009	4221.8042	4292.0313	4291.3071	917.3779	308.0372	417.8384	3830.6490000000003	1614.1907	440.4488	2648.4751	4087.2529999999997	4069.4697	3602.6822	4071.8829	4188.6176	965.7460000000001	1537.5492	1252.3613	4504.3917	4460.9298	4374.7607	269.3139	5259.9057	592.5831	3725.7425	3822.2907	3744.8515	4789.516	4869.5525	4850.5768	5683.7476	4049.5069	4326.7147	5131.6227	621.1975	5074.1478	1135.44	549.572	548.7692	1720.3824	1098.8946	1779.0452	1203.9956	729.1335	1366.8071
ARGSYNBSUB-PWY	L-arginine biosynthesis II (acetyl cycle)	1390.4444	2649.2326	2602.7702	4538.9886	4595.1493	4632.4973	396.7943	240.1466	168.6338	3558.6231	756.9619	359.8414	2375.4446	4247.6855	4228.3686	3633.0445	3838.3995	3929.9537	625.2879	1047.6936	907.9566	1490.433	1231.3992	901.8075	213.3357	4737.3121	438.755	2388.2805	2466.4304	2403.2618	4811.4031	5108.3034	5025.6285	6073.8362	1458.0833	2689.245	4738.4064	413.6602	4409.7352	907.2915	458.3572	442.2547	1439.0739	902.378	1422.519	905.6815	531.2269	1083.6413
ARO-PWY	chorismate biosynthesis I	2648.8938	3852.3765	4146.662	5324.0687	5165.4132	5140.7964	6555.6608	6405.1103	6544.3093	4358.4198	6631.0342	6397.6568	5776.7327	4643.6888	4618.1487	4013.1052	4757.0128	4818.6086	6039.9175	6104.2393	6250.4265	6866.2336	6805.3612	6821.9733	6436.8903	6754.2448	6365.5692	6550.7533	6719.2763	6612.8912	5825.2352	5892.4303	4973.8291	6883.2576	6394.1127	6301.2676	6327.8781	6403.7187	6624.0482	6371.4949	6444.0263	6440.8353	6372.4756	6390.573	6461.9504	6444.9792	6451.4709	6485.6492
ASPASN-PWY	superpathway of L-aspartate and L-asparagine biosynthesis	570.509	1075.3602	1087.4288	3862.6804	3368.3487	3705.9841	142.5955	73.1919	47.0667	1554.6703	242.3045	100.42399999999999	726.4127	1729.0426	1910.6894	1855.4482	1569.0589	1505.5853	303.1067	401.6963	281.2359	551.319	317.5919	247.8588	63.9054	811.9298	172.7681	605.9305	608.6675	576.7330000000001	3296.6575	2760.7014	3469.4243	2867.8822	509.7568	722.2785	1519.3519	146.7763	753.7262	240.6939	95.9894	97.0707	364.9558	229.53400000000002	379.4211	58.6895	37.7029	200.8121
AST-PWY	L-arginine degradation II (AST pathway)	56.5884	88.3126	72.8183	2438.9857	1764.8611	1932.6851	15.7196	28.4074	6.8871	929.6983	34.9837	56.4743	405.7218	793.1267	865.6262	1016.3529	654.8988	590.3096	67.6129	100.9927	83.7709	248.0632	81.1761	69.3735	11.0621	821.7304	7.0581	106.5175	208.8117	110.8315	475.3601	1349.6315	126.37899999999999	1978.2709	37.0111	207.4377	724.7452	14.2159	497.2702	74.2021	38.3722	48.6963	149.55100000000002	91.6766	225.3645	15.9675	8.7152	113.4027
BIOTIN-BIOSYNTHESIS-PWY	biotin biosynthesis I	294.9095	439.5288	388.0901	4592.8647	3807.7214	3961.8179	51.7077	88.0841	18.527	2080.897	108.3221	131.8231	1001.8896	2175.7945	2189.3253	2398.2396	1905.0556	1731.9207	253.8694	367.1664	322.8305	3810.6786	3662.5339	3447.3582	62.3053	2197.8567	51.6122	547.5377	757.2281	497.6051	4120.35	4277.4276	1539.9626	6206.0927	5179.8272	4545.9274	2068.2270000000003	76.3752	2160.4678	258.8279	123.2636	130.2008	558.558	301.5835	578.2801	72.9399	31.8198	298.4389
BRANCHED-CHAIN-AA-SYN-PWY	superpathway of branched amino acid biosynthesis	1098.7402	2097.1775	2067.6245	6015.6736	5827.7409	5877.063	2770.0511	139.8562	1798.1579	4078.3614	4299.3532	190.2932	1768.6959	4688.4587	4626.6181	3821.8146	4546.5987	5105.6842	620.1739	1040.5196	735.4235	5623.5689	5791.6677	5268.2021	112.8281	8747.5762	254.2112	7663.7688	8070.2703	7698.7382	6317.6326	7071.9527	5836.2638	7691.6436	6296.8852	6870.3934	8065.2541	316.28	8462.03	525.6274	236.8663	224.31799999999998	878.7638	528.2115	870.155	533.5786	312.2962	621.4228
CALVIN-PWY	Calvin-Benson-Bassham cycle	5421.5	5851.057	6120.0001	5788.6748	5612.9432	5532.5044	8545.0483	8910.5462	8720.8073	4958.3789	8289.9476	8902.048	7797.5253	5188.9505	5135.1335	4854.7833	5357.1364	5408.62	8507.2549	8488.9237	8672.9319	7826.5521	7551.1824	7785.0982	8953.585	6972.0353	8843.473	7196.7548	7353.6345	7296.2472	6651.1693	6418.1768	5483.6152	6447.2951	6370.329000000001	6216.9269	6773.8832	8879.3015	6750.798000000001	8843.0105	8941.0895	8938.0157	8780.1478	8846.1833	8868.7648	8993.5059	8998.5558	8974.3931
CATECHOL-ORTHO-CLEAVAGE-PWY	catechol degradation to &beta;-ketoadipate	58.1228	77.5546	50.4207	1385.0011	1169.3367	1260.7624	10.5572	16.9765	5.1864	302.5745	22.0462	30.7311	201.5787	532.1128	518.643	455.1005	288.782	223.0961	32.9173	54.0417	42.7373	24.3777	44.0243	44.3682	10.5442	506.9978	7.6431	86.8124	272.4222	107.031	295.1595	1865.0276	240.171	1566.7162	57.0504	103.3744	140.2798	18.0656	103.1586	30.6247	34.0805	24.2706	109.2664	80.55	144.7084	25.2632	14.0074	74.0404
CENTFERM-PWY	pyruvate fermentation to butanoate	112.9922	305.9038	295.9087	468.7998	1041.4496	1258.3662	9.3285	40.9285	13.3402	457.4256	31.5954	36.9068	324.0393	1096.4834	1143.6408	808.5035	1058.3335	808.9174	66.7037	148.3985	206.6847	124.4711	202.2982	150.1134	30.9251	813.4335	59.0767	346.5163	441.2232	366.5319	1876.0367	1511.3333	1801.5101	85.4993	298.3648	531.8577	874.5401	55.9862	639.6834	95.398	47.332	39.1394	109.4712	96.1931	121.1781	327.9994	194.1853	218.8671
CHLOROPHYLL-SYN	chlorophyllide a biosynthesis I (aerobic, light-dependent)	0.0	15.55	21.7806	23.1681	21.6571	38.3859	4.4307	0.0	0.0	3.2339	10.1804	0.0	3.0111	19.9534	24.6694	20.4477	21.0991	24.1383	0.0	5.496	3.0825	0.0	0.0	2.305	0.0	4.6535	0.0	0.0	1.5512	0.0	125.7226	2.9977	18.4315	3.4925	0.0	0.0	0.0	0.0	2.3289	2.2864	0.0	0.0	0.0	0.0	0.0	0.0	0.0	0.0
COA-PWY	coenzyme A biosynthesis I	5932.0889	5863.5041	5869.8849	4851.4127	4922.209	4750.7953	5979.1	5945.21	5989.7225	4736.5848	5964.095	5924.21	5431.8997	4671.1315	4566.1438	4460.4435	5026.6257	4853.0402	5894.67	5834.4825	5826.7825	5952.1222	5904.5124	5946.6549	5975.9825	5802.5399	5912.1268	5800.696	5817.3443	5791.0036	5464.3893	4967.2816	4727.9717	5818.0830000000005	5472.7925	5385.1022	5934.8624	5943.6949	5771.8188	5922.3422	5979.4795	5972.679	5880.96	5910.2754	5903.1499	5994.25	5993.9199	5975.5097
COBALSYN-PWY	adenosylcobalamin salvage from cobinamide I	130.1555	255.7799	239.6356	2081.369	1993.0154	2248.278	71.6009	34.9677	29.1913	805.5261	136.0663	53.6852	428.4571	1098.9984	1102.9109	1128.0205	1028.5392	877.1932	68.6465	136.2765	153.7256	361.6432	144.1958	113.8677	36.911	1524.0957	108.8461	249.8262	420.1917	346.7231	3103.7804	3217.7142	2830.3122	2997.6093	287.7392	723.9602	1534.8063	80.4126	1185.5397	173.9697	63.7725	66.2582	242.7107	154.6813	316.4997	33.8378	20.8134	164.9158
CODH-PWY	reductive acetyl coenzyme A pathway	190.7912	140.2267	138.2911	43.2475	12.9576	47.3776	1885.4208	0.0	1278.9046	33.836999999999996	2775.3627	0.0	1.9996	49.6294	21.9252	13.9682	47.0395	33.8503	120.7265	284.6623	67.5952	1947.4296	2096.5074	1901.1044	5.997000000000001	3371.8158	9.9915	4225.0794	4238.192	4167.2943	263.3701	273.1954	266.9588	0.0	1552.8753	2010.1428	3081.6923	75.5147	3408.0839	11.9877	7.9946	1.9997	89.2889	25.9418	14.6607	15.9786	1.9997	1.9997
COLANSYN-PWY	colanic acid building blocks biosynthesis	128.1759	187.6024	195.0092	3467.3997	3048.6459	3211.719	29.4238	71.2079	18.0572	1642.4589999999998	74.5283	94.3451	761.7555	1741.3314	1842.4354	1813.9091	1549.996	1585.3041	136.3842	312.7567	246.7594	945.7183	153.1264	141.3361	22.908	1456.0374	18.0082	315.5124	475.7014	314.0025	3139.9076	2903.9553	723.9237	4347.4693	269.4295	422.4722	760.7145	42.8666	379.6215	142.3647	48.653	69.8439	278.4573	219.5923	450.3173	26.9981	19.0735	206.937
COMPLETE-ARO-PWY	superpathway of aromatic amino acid biosynthesis	2539.9833	3617.6778	3922.5184	5583.3094	5409.3957	5388.3833	6462.0791	6339.5838	6459.8563	4498.094	6525.0829	6333.8137	5675.2618	4773.3723	4748.5071	4079.4506	4926.3988	5081.8589	5962.035	6020.6863	6170.6695	7027.6792	7001.49	6941.2549	6376.2699	6982.2948	6306.6008	6701.1592	6909.6371	6781.0729	6114.3999	6195.0468	5340.7636	7259.6539	6768.2533	6642.2802	6516.1288	6342.0463	6865.9705	6313.5684	6383.4947	6381.0254	6309.5789	6325.4173	6407.7088	6384.9302	6390.5285	6430.6051
CRNFORCAT-PWY	creatinine degradation I	20.1593	68.2489	52.3607	320.6427	426.3217	369.0654	0.0	15.2994	9.1723	108.8394	11.3969	22.6949	84.9865	332.9066	332.4822	181.5836	169.4689	140.7098	17.6581	65.637	62.0454	17.3559	26.2206	22.2796	0.5879	121.4907	5.565	5.9472	60.7834	72.0395	235.5595	524.2613	154.0361	664.8386	72.9114	114.9203	156.5709	11.6724	45.4405	0.5952	7.379	8.0793	8.717	51.3974	30.7703	0.0	2.7554	8.7679
DAPLYSINESYN-PWY	L-lysine biosynthesis I	5957.1494	5237.9002	5328.8233	5166.3997	4986.8011	4930.3714	6389.265	6817.4062	6589.9733	3146.2237	6022.5858	6809.6437	5993.5383	3921.2704	3809.2291	3793.1658	3401.7464	3025.6152	6641.5604	6542.2732	6607.9863	6547.4365	6603.1538	6578.0176	6867.116999999999	6409.2735	6787.2876	6504.5193	6604.0935	6527.9026	5233.9576	5752.5843	3321.6141	6888.6838	6454.8216	6252.3908	6162.4014	6817.1326	6366.0226	6786.3859999999995	6865.3906	6859.1630000000005	6761.7744	6786.1567	6821.6432	6838.3442	6857.5419999999995	6873.5253
DENITRIFICATION-PWY	nitrate reduction I (denitrification)	28.1804	47.2137	33.1708	173.1507	149.5078	164.0727	0.0	1.4603	0.0	34.8953	5.6624	3.0774	21.6675	57.511	45.0526	59.3255	27.8146	24.0209	1.7562	14.7191	8.2594	11.4338	13.5854	11.1989	1.7089	76.0762	0.0	20.7922	41.507	77.0858	134.2017	256.9422	152.4059	733.4507	27.8627	57.9426	88.3043	6.2222	52.7664	11.4085	6.1788	9.1233	16.8375	26.6546	16.7798	2.4658	1.6095	4.8392
DENOVOPURINE2-PWY	superpathway of purine nucleotides de novo biosynthesis II	6487.3519	6258.1807	6040.8736	4738.2313	4848.4718	4589.5346	2952.8538	332.7221	2053.2655	5187.2545	3977.0606	340.219	3097.8955	4884.8369	4768.2764	4835.9527	5431.5126	5022.977	1899.4331	2157.9518	1526.8254	5043.776	5087.8912	4847.3778	179.0464	5566.2457	418.3319	4926.5508	4989.1442	4959.9655	5471.6715	4650.6642	4357.0425	5582.4477	5220.9912	5293.975	5516.9566	476.3704	5504.2542	840.8368	379.4453	362.4566	1211.0974	772.0996	1118.4419	862.0980000000001	514.144	886.4225
DHGLUCONATE-PYR-CAT-PWY	glucose degradation (oxidative)	30.779	15.7136	9.1887	369.0318	230.0102	264.5961	2.3676	8.5147	4.3228	141.3704	4.7942	14.1242	69.1836	66.5655	106.331	78.1568	112.9448	85.8219	17.8862	37.6944	20.5979	18.7732	34.6527	26.0497	0.0	430.725	3.8878	10.2903	30.8909	75.675	183.0289	221.2512	63.2221	549.0357	16.4741	167.7296	347.005	0.0	279.4681	5.6699	4.2077	7.0107	0.4974	0.4969	4.8966	0.0	2.2517	2.9312
DTDPRHAMSYN-PWY	dTDP-L-rhamnose biosynthesis I	555.6596	1338.4929	1345.1201	4481.8828	4172.7665	4167.3746	137.9241	60.6929	66.589	1665.36	298.6585	88.7277	823.4538	2161.0986	2187.1536	2227.5884	1640.3314	1331.7922	220.25	372.4157	269.1686	3571.9804	3762.0862	3392.0604	39.4889	2318.5958	83.1146	652.2638	1027.2048	734.9447	4116.1641	4026.0332	2423.0422	5283.284000000001	4813.2413	4617.2949	2470.5132	105.8553	1847.9685	248.9831	70.7176	105.1278	371.9452	236.1398	478.1941	274.4185	153.8504	343.2529
ECASYN-PWY	enterobacterial common antigen biosynthesis	23.3685	28.8232	21.3456	1154.8717	714.748	806.9659	10.4155	30.2964	2.2428	906.4981	32.1741	47.7027	319.0009	659.5351	727.0846	848.0124	653.6151	643.1022	76.418	112.2482	109.5574	347.2515	26.6171	24.4384	3.9533	22.2145	0.5307	2.4516	19.7336	0.0	187.4076	158.5945	2.1395	375.2732	1.2392	0.5354	2.8423	0.34700000000000003	0.5355	25.9109	10.1172	7.4095	95.084	30.9593	19.1599	3.9174	2.4649	1.0028
ENTBACSYN-PWY	enterobactin biosynthesis	61.7381	179.8513	201.0409	2302.0604	2022.3479	2178.3524	42.3579	80.5863	10.6331	2273.2093	101.5733	143.6392	1070.8436	2069.1220000000003	2074.0617	2110.2859	1901.8046	1839.0018	274.8414	399.005	392.0619	895.7746	144.6788	171.898	21.7185	376.837	32.4728	186.5227	455.9332	305.4882	1395.8433	1921.3163	1331.5551	2844.6648	237.4501	197.0385	114.0778	54.6532	271.8968	130.5193	48.1249	97.9058	394.67900000000003	341.0872	633.972	26.4042	17.1781	339.1848
FAO-PWY	fatty acid &beta;-oxidation I	325.1417	498.1044	390.708	6235.6488	5410.5392	5810.9657	55.4771	96.2043	22.1064	2538.8581	140.3056	144.6485	1250.1847	3538.4273	3606.801	3128.8173	2610.3639	2731.1685	236.1495	377.9621	353.6694	3139.2032	2975.9712	2748.1232	79.1684	3109.8483	158.7256	585.1499	1029.3934	847.6347	3851.2851	6614.7498	5398.9858	8884.1849	4559.8537	4244.5596	2606.0232	147.444	2742.6462	235.0486	142.3249	146.1696	624.6316	346.9012	663.5561	332.2479	192.729	470.7342
FASYN-ELONG-PWY	fatty acid elongation -- saturated	8109.4277	7320.0307	7368.6508	6453.1145	6248.6641	6438.9186	8196.411	7911.1042	8149.249	5119.2534	8258.8994	7904.4816	7125.2479	5288.8876	5180.1461	4836.8223	5608.7839	5938.424	7859.2539	7783.4	7720.0346	7573.0883	7423.0843	7584.1524	7990.9576	8301.003	8016.0309	7943.2551	8298.7558	8196.2267	6982.7467	8204.223	7947.8024	8506.1945	8402.6127	7474.2222	7755.5209	8015.1914	8006.4524	7840.4879	7968.7262	7975.3716	7966.6803	7948.1639	8158.9641	8094.1559	8056.8641	8187.6488
FASYN-INITIAL-PWY	superpathway of fatty acid biosynthesis initiation (E. coli)	506.3395	679.3705	613.7418	5611.3123	4724.7583	4634.9474	69.2869	137.0411	24.303	2673.7371	149.9157	193.5935	1510.858	2905.3079	2891.6839	3244.9558	2347.5687	2179.4728	397.5716	557.6512	488.3707	5855.2603	5901.0889	5655.7904	78.0723	2617.3399	34.283	571.4703	1027.1926	578.6413	4967.4375	5450.1207	1375.4389	7415.7287	8131.7987	6615.064	2426.6639	95.2613	2516.5994	362.2183	187.9794	174.765	838.1718	476.7206	745.0295	111.5254	45.4638	356.1582
FERMENTATION-PWY	mixed acid fermentation	675.3434	986.5824	827.9269	4943.7207	4374.523	4258.6375	437.48800000000006	151.8462	253.9084	3872.9937	906.7015	199.2489	1741.0352	3806.3419	3826.9482	3499.0649	4162.9086	3760.9278	506.0791	881.1075	743.898	4517.6688	4392.102	4224.7854	105.93	4312.4013	105.5499	3111.4576	3253.2793	2993.5009	4054.4589	4161.5265	1929.0293	6333.5714	5097.1391	4567.2196	3992.6791	241.9076	4086.0455	462.7628	249.2892	244.0344	893.8643	465.0597	917.8121	176.6237	78.1543	575.7107
FOLSYN-PWY	superpathway of tetrahydrofolate biosynthesis and salvage	1160.0659	2308.8948	2161.8215	5239.1248	5139.8497	5066.694	217.3666	193.812	116.445	4304.4002	447.5538	250.9565	1987.3747	4528.2459	4524.7784	3897.6424	4759.0161	4854.634	629.5405	906.1857	888.752	2659.4803	2248.6672	1871.5054	129.366	3888.3053	279.8566	1758.7103	1965.6135	1777.9982	4979.0109	5130.062	4726.3464	6304.275	2853.7944	3729.9935	3856.7096	264.7788	3737.9027	483.9727	279.2833	266.1886	897.3568	561.2022	825.752	587.3482	351.475	650.1799
FUC-RHAMCAT-PWY	superpathway of fucose and rhamnose degradation	1.8338	9.9371	10.3305	328.93300000000005	238.1244	265.3605	0.8902	7.8802	0.0	368.8324	10.6767	15.4014	108.2379	236.3957	251.1497	360.6893	276.9149	286.8677	25.1774	34.1074	37.3136	238.907	23.2504	19.767	3.5703	48.5046	0.0	28.1811	29.8116	18.0855	486.9611	191.1522	93.1637	388.4558	5.6549	0.0	33.5633	0.5291	3.9987	23.6887	2.0934	3.2805	34.2916	16.8949	21.8504	0.0	3.7183	0.0
FUCCAT-PWY	fucose degradation	0.8678	5.0912	6.4551	186.4371	131.7358	155.8188	0.4392	4.6787	0.0	232.3482	6.8764	10.3511	74.7369	152.1024	158.9939	260.5733	166.3866	173.55	16.1527	19.9373	23.7361	217.3136	15.4116	15.1367	4.2532	35.0081	5.1782	41.7069	35.2923	19.9464	286.8035	250.4599	60.3198	579.5131	4.3274	5.4538	16.1758	1.3584	1.9659	16.1794	1.3391	4.2356	33.4691	14.2905	22.9818	1.7391	2.1237	5.4273
GALACT-GLUCUROCAT-PWY	superpathway of hexuronide and hexuronate degradation	206.2149	213.907	197.9718	1974.5348	1474.2486	1497.8961	1504.3857	32.9427	953.3786	1292.0899	2452.9671	51.3087	427.4866	1131.5915	1238.134	1258.4102	1092.4679	1054.9919	173.1871	341.2799	182.5784	2611.7764	2605.4572	2311.6429	14.5408	4551.4415	18.2796	4763.7669	4838.0281	4561.7898	1810.5633	1818.9868	843.1386	1996.0416	2366.9672	3037.0943	3900.1527	76.6107	4465.8954	77.5762	17.1353	22.7973	182.8995	79.0562	120.2467	22.7063	16.0046	63.3654
GALACTARDEG-PWY	D-galactarate degradation I	2.8382	10.7895	17.0202	1143.1644	681.5312	776.7767	6.1482	16.0475	1.8395	700.5552	23.9253	29.3606	207.7587	500.7218	508.2125	599.2815	539.1711	511.2033	47.7743	80.9891	66.1462	244.0917	15.6127	18.0399	3.2019	200.8516	1.7687	2.9191	106.3786	0.0	163.6929	1042.4004	23.2873	606.6189	3.075	1.9752	89.3594	0.0	25.2131	15.1813	0.0	5.2458	60.1659	23.4983	87.3292	0.0	4.0664	32.1541
GALACTUROCAT-PWY	D-galacturonate degradation I	277.4659	301.0503	287.8867	2490.9143	2039.2186	2036.8108	1443.1851	38.7287	910.7904	1362.6198	2351.7036	56.1951	518.8843	1388.2656	1492.9197	1519.3364	1175.7866	1070.0725	182.722	364.1049	202.2936	2443.3282	2454.3776	2208.0427	17.0709	5142.4498	32.3033	4599.5242	4810.3005	4439.3092	2391.819	2562.5282	1299.4436	2622.534	2230.8807	3114.9571	4298.6114	91.7793	4860.349	117.4024	24.5541	35.8481	242.4999	113.02600000000001	206.9238	49.8913	20.136	152.3233
GALLATE-DEGRADATION-I-PWY	gallate degradation II	27.8093	25.9569	19.6076	130.6264	112.5921	110.2427	1.9656	2.4	1.1429	111.0102	12.4969	6.33	64.7394	138.2071	122.2535	154.0882	98.3116	75.4546	17.816	25.3056	24.6295	1638.8815	1754.6473	1656.9507	2.8235	50.0267	0.0	7.4667	29.5969	36.0794	371.2563	545.5108	164.5983	303.7069	2843.0202	2058.4093	33.4328	1.4062	268.6141	4.95	1.0	2.938	89.6499	26.963	24.5167	5.2174	0.0	8.7564
GALLATE-DEGRADATION-II-PWY	gallate degradation I	6.0201	15.0431	6.3211	102.7818	112.5921	95.9797	1.9656	2.4	1.1429	111.0102	12.4969	6.33	64.7394	135.2784	122.2535	154.0882	98.3116	75.4546	17.816	25.3056	24.6295	1638.8815	1754.6473	1656.9507	2.8235	165.9521	0.0	6.6403	64.3814	0.0	371.2563	545.5108	164.5983	280.0382	2843.0202	2058.4093	5.5263	0.4327	268.6141	4.2778	1.0	1.9315	24.0049	7.0	23.8448	1.6901	2.8235	14.7507
GLCMANNANAUT-PWY	superpathway of N-acetylglucosamine, N-acetylmannosamine and N-acetylneuraminate degradation	39.722	105.2971	110.8075	557.9756	622.7756	448.7873	7.4938	42.5653	8.118	1968.3237	32.5742	30.2316	515.2533	1753.6394	1780.7051	1249.5235	2405.9202	3077.8189	166.6518	187.44299999999998	267.6093	555.7646	122.6986	90.7704	18.0919	214.8524	5.1223	609.826	354.4053	324.1752	1813.4121	618.5539	710.5169999999999	538.6142	34.6528	78.8635	207.201	21.6024	186.52	179.9667	53.4589	47.0743	115.4241	71.6627	137.4243	14.9771	27.2248	50.7327
GLUCARDEG-PWY	D-glucarate degradation I	2.85	10.8477	17.2539	1211.4902	716.3339	815.5973	6.343999999999999	15.7788	1.8395	680.3126	24.3153	29.7579	208.0047	508.0138	511.0068	605.184	512.7556	472.5641	47.7245	82.9109	65.1487	247.1548	16.3646	18.4879	3.1147	257.8669	1.7139	2.9393	115.4746	0.0	162.4147	1193.1724	23.2055	624.9339	3.0628	1.9753	87.2628	0.0	25.7997	14.9215	0.0	5.3147	61.9968	23.9289	94.814	0.0	4.0664	38.5445
GLUCARGALACTSUPER-PWY	superpathway of D-glucarate and D-galactarate degradation	2.8382	10.7895	17.0202	1143.1644	681.5312	776.7767	6.1482	16.0475	1.8395	700.5552	23.9253	29.3606	207.7587	500.7218	508.2125	599.2815	539.1711	511.2033	47.7743	80.9891	66.1462	244.0917	15.6127	18.0399	3.2019	200.8516	1.7687	2.9191	106.3786	0.0	163.6929	1042.4004	23.2873	606.6189	3.075	1.9752	89.3594	0.0	25.2131	15.1813	0.0	5.2458	60.1659	23.4983	87.3292	0.0	4.0664	32.1541
GLUCONEO-PWY	gluconeogenesis I	2098.1034	2901.0763	2621.6179	5177.4013	4960.347	4896.4934	404.0921	747.7622	193.987	4944.5446	919.3841	997.4935	4511.0583	4883.907	4845.3628	4530.3373	5372.3802	5570.7394	1942.6660000000002	2512.2508	2801.4417	5586.4393	5389.5377	5501.0036	755.2586	5156.597	1741.4843	3839.0744	3958.1427	3759.6526	5689.7016	5383.2646	5630.7875	6244.5583	4984.6428	4927.0025	5129.3286	1420.9881	5020.3962	1966.1669	1218.4333	1146.935	3157.2749	2059.2758	3282.7093	2903.0527	2015.1376	3062.6097
GLUCOSE1PMETAB-PWY	glucose and glucose-1-phosphate degradation	183.1792	210.5737	178.8152	2903.4525	2424.6095	2542.6819	16.8163	61.3829	10.8901	1437.5759	47.9071	109.0139	787.4627	1477.9709	1611.2808	1778.4007	1147.1729	1034.5536	188.1581	237.2507	209.6172	3018.5657	2991.5049	2845.7361	26.5609	1136.4701	10.4907	373.6222	221.9982	294.6011	2173.0404	1348.344	590.2237	5083.3223	4545.3091	3555.8587	1219.2237	27.3768	1291.2205	153.8244	57.6214	80.5736	385.1169	191.7384	339.5211	19.9667	10.4908	165.7365
GLUCUROCAT-PWY	superpathway of &beta;-D-glucuronide and D-glucuronate degradation	234.6055	254.6886	221.5263	2046.7799	1502.6206	1526.6332	1594.5231	43.9559	1007.5103	1553.2612	2601.9744	62.3319	517.1938	1405.5213	1505.0919	1472.338	1445.7231	1516.2597	210.1344	407.2648	234.1757	3854.8203	3994.4823	3605.1739	18.9645	4831.2079	25.3617	5092.8591	5083.2902	4845.7212	1925.0694	1935.8421	934.9756	2825.2061	4665.9809	4671.5063	4182.1303	85.0799	4914.7886	96.0617	21.5184	23.9755	200.4759	96.1867	109.4008	22.993000000000002	20.1958	57.494
GLUTORN-PWY	L-ornithine biosynthesis	580.0266	1250.7472	1214.137	4444.9649	4211.0677	4323.9552	216.7643	66.8425	91.9888	2108.1653	424.7679	97.3337	885.4901	2645.1867	2679.4118	2259.2893	2290.0726	2541.6134	231.3573	404.124	313.0259	2723.3028	2752.0089	2515.1696	58.1274	3865.5357	133.7683	1551.76	1612.8183	1555.0837	4327.3849	4757.3537	4296.9909	6128.0047	3820.9772	3573.9958	3853.2537	140.7527	3492.5102	277.7348	123.2389	123.0511	463.2195	267.2294	483.195	296.8222	167.6189	345.86199999999997
GLYCOCAT-PWY	glycogen degradation I (bacterial)	567.2078	1438.5556	1482.8356	3533.8519	3004.4705	3047.0451	242.3781	79.1002	92.3229	2021.4054	497.082	123.0225	932.4328	1913.7596	2051.6912	2262.2537	1769.7009	1537.2959	260.8739	404.6724	297.9493	2640.9428	2452.1255	2209.2632	33.9374	1773.1174	28.4339	1060.7816	778.2442	550.516	4689.5336	2841.7371	1334.3851	4705.4845	2783.9316	3044.2649	2343.9105	66.9436	1934.3095	382.8152	102.5777	114.645	380.8482	242.6693	287.6593	29.5868	24.226999999999997	99.8789
GLYCOGENSYNTH-PWY	glycogen biosynthesis I (from ADP-D-Glucose)	960.8489	1937.84	2041.8261	3209.6923	3291.2278	3413.5115	2397.7552	130.9345	1620.1664	1731.6377	3509.8303	177.3218	1470.5589	2102.9912	2234.2091	2202.3293	1978.5071	1651.9816	498.0601	899.5424	633.1204	5130.3623	5206.2075	4880.4842	93.5602	5227.4256	239.9412	5319.3688	5414.116	5194.0447	5019.8774	4256.1239	3834.6437	4643.7672	5882.54	5705.963000000001	5209.8694	288.1693	5341.724	558.1181	167.3602	202.0082	613.2676	447.6728	677.7874	83.1527	72.0576	271.7528
GLYCOL-GLYOXDEG-PWY	superpathway of glycol metabolism and degradation	0.8739	10.7188	5.2379999999999995	215.2632	149.2023	156.2289	0.6446	8.1494	0.0	332.8546	9.3369	16.2749	114.0946	210.8817	230.4113	385.0943	211.3228	225.2963	29.6689	36.1177	37.2002	265.4054	27.0595	19.3514	2.6334	31.7278	0.0	0.0	14.6215	8.9059	775.7251	63.9024	0.0	302.1316	2.5944	0.0	33.347	1.9149	1.9614	17.8404	2.3268	1.854	36.1957	21.206999999999997	15.9049	0.0	3.6841	0.0
GLYCOLYSIS	glycolysis I (from glucose 6-phosphate)	6432.3377	6052.6051	6135.5741	5344.6873	5303.8416	5214.8416	7001.1606	6905.1262	6997.8063	4950.657999999999	7011.7499	6894.9723	6281.6583	5011.1473	4973.6801	4888.8159	5218.861	5307.3206	6816.4916	6776.5557	6786.0906	6887.5982	6767.071999999999	6839.5945	6941.8357	6748.9669	6882.4157	6755.3517	6796.2535	6790.7011	6311.1339	5692.9044	5304.4556	6270.9228	6033.4719	6033.8783	6961.7156	6911.1238	6626.7985	6901.8537	6943.9712	6942.0624	6859.2924	6879.8307	6903.9721	6977.4498	6975.1632	6964.2604
GLYCOLYSIS-E-D	superpathway of glycolysis and Entner-Doudoroff	678.6121	974.8371	793.3988	4525.1992	4255.4151	4267.6365	121.8861	216.3255	59.2877	2877.6	275.5028	323.66200000000003	2053.8319	3527.2137	3546.4231	3458.6994	2749.579	2541.223	552.8509	811.8444	713.9957	4580.8377	4556.2092	4416.8088	132.9059	3506.1019	131.1237	1497.0989	1953.734	1297.4612	3989.5328	4916.3116	2833.5591	6066.7588	5020.1012	4598.9872	3894.7364	157.6441	3093.7479	706.0797	291.8807	328.9129	1275.0327	711.1056	1299.0532	192.3417	99.3779	758.2768
GLYCOLYSIS-TCA-GLYOX-BYPASS	superpathway of glycolysis, pyruvate dehydrogenase, TCA, and glyoxylate bypass	445.7514	792.5528	631.7262	5019.4787	4767.5023	4887.0467	79.1333	135.4623	39.2541	2982.6025	174.2177	196.416	1560.0942	3610.2137	3643.3238	3140.2866	3124.6571	3254.8324	358.1833	563.9548	559.9680000000001	3557.551	3496.5462	3293.4872	105.964	3057.7494	296.9487	991.3319	1390.8114	1231.8523	4254.3655	5170.8939	5170.2441	6318.2532	4584.1572	4192.3848	2931.1834	242.5891	2822.7699	327.9352	205.6742	204.2076	762.7729	444.0287	820.416	595.669	363.9038	610.2018
GLYOXYLATE-BYPASS	glyoxylate cycle	224.36900000000003	390.9645	306.741	4071.1387	3759.0853	4056.6591	35.086	58.438	16.65	1642.1356	79.6532	84.6206	790.8714	2409.9128	2442.3472	1966.1548	1742.3711	1800.2088	157.2678	266.9641	255.2703	2262.4395	2184.1044	2011.0819	55.5187	2151.5178	139.7576	467.7991	765.3512	664.1133	3423.3036	4556.0435	4549.2789	6006.7678	3356.761	3070.3409	1872.7971	120.051	2044.8984	165.1965	99.5176	94.9589	364.29900000000004	214.597	396.7745	281.8631	165.8941	321.7408
GOLPDLCAT-PWY	superpathway of glycerol degradation to 1,3-propanediol	47.86600000000001	184.6548	206.125	260.1064	216.4243	269.3537	19.4945	5.6503	2.4019	513.9855	33.4652	26.2121	149.3009	302.1422	285.8851	510.0175	343.87	331.7735	89.7757	175.4782	70.8568	24.0694	34.0603	39.4634	2.3492	122.4252	20.3045	90.2512	119.8479	106.5865	100.1402	234.0766	282.4086	0.0	46.3904	70.541	151.2163	7.1193	109.5378	2.7478	3.5998	8.1986	34.1643	28.6966	36.747	5.3321	4.9401	6.0909
HCAMHPDEG-PWY	3-phenylpropanoate and 3-(3-hydroxyphenyl)propanoate degradation to 2-oxopent-4-enoate	4.7686	11.6671	6.8099	103.4763	89.7032	95.8741	2.4018	2.0741	0.9265	154.58700000000002	7.1674	6.8767	38.5777	130.7994	118.4692	115.4482	112.4667	96.5206	8.7787	7.3591	13.4887	218.8362	12.9673	13.9554	2.8905	167.4043	0.2727	4.6686	82.4793	5.7931	98.1173	553.2601	5.3107	290.2492	3.8166	7.3164	1.784	0.0	11.2178	4.2573	1.5366	3.7997	30.9265	10.7423	36.2301	0.0	3.4839	16.6975
HEME-BIOSYNTHESIS-II	heme biosynthesis I (aerobic)	165.5262	252.4497	204.2946	3402.8077	2867.3041	2931.1257	31.486	52.6997	12.864	1800.1558	69.8819	76.8244	678.0132	2205.4291	2218.0493	1686.701	2534.3179999999998	3262.9532	145.4775	214.6276	221.4917	1967.8068	1928.3416	1787.6757	36.4771	1338.227	137.8477	596.0111	534.9225	559.8313	2151.1339	3050.3668	4373.9548	5129.7912	3032.9519	2556.1864	1162.0071	97.2666	1341.3677	121.7646	76.0577	78.6161	319.8251	183.7477	343.1419	265.756	161.4282	251.1263
HEMESYN2-PWY	heme biosynthesis II (anaerobic)	293.3683	527.1861	444.0742	4643.5828	4381.1396	4621.0719	57.313	96.0841	27.7162	2742.2829	117.8573	124.2576	1090.9533	3312.4638	3363.1477	2466.9592	3307.7433	3853.3954	253.9602	399.0107	440.285	2436.6831	2401.879	2221.4716	71.8506	2456.7637	181.63299999999998	862.6537	933.8334	842.9316	3506.8221	4876.154	4876.1477	6511.5725	3540.4629999999997	3296.5608	2197.5607	146.0161	2320.0507	200.96200000000002	134.7639	132.4519	478.5742	293.4945	505.9597	375.8648	221.71900000000002	408.0783
HEXITOLDEGSUPER-PWY	superpathway of hexitol degradation (bacteria)	870.4582	1183.1527	975.4685	1282.21	1869.5814	1754.7165	150.6638	341.6638	73.2996	2563.2103	339.7772	541.8455	2802.2739	3263.9320000000002	3235.2088	2617.474	2664.0141	2686.1817	812.9068	1149.5769	1039.8697	4983.2502	4845.8976	4893.0076	207.5042	3278.3355	176.1487	1742.4964	2222.6352	1532.7336	2865.9626	3150.3033	1783.6199	1253.6917	3713.884	3454.6715	3559.3096	211.9676	3044.4668	1091.3676	559.7931	572.7394	1925.8304	1139.7719	1995.3043	248.8152	128.1255	1136.3903
HISDEG-PWY	L-histidine degradation I	175.0777	343.6035	322.7774	3145.5286	3289.7972	3428.5918	24.1299	68.4331	15.3221	2296.0486	60.3949	87.9595	794.5082	2689.6701	2769.488	2055.6213	2929.4039	3476.5838	173.34599999999998	279.5848	323.1298	1785.0778	1941.4347	1798.142	37.8651	1504.1409	123.0249	548.7425	662.0346	544.1496	3185.4116	4103.8795	4014.8045	4195.6472	3039.7851	2609.9437	967.7408	96.8868	1379.7812	117.3343	78.9174	81.7821	273.1501	194.2132	380.0734	267.6942	163.3827	308.3533
HISTSYN-PWY	L-histidine biosynthesis	680.2578	1434.2453	1396.6144	4392.9245	4169.7952	4217.4748	1476.4683	82.8991	933.0155	2720.8537	2376.5533	111.5499	1087.4307	3117.6888	3117.6224	2453.6942	3123.6989	3780.5747	351.0043	572.1581	445.9613	3919.6064	4044.5702	3659.5744	69.1891	5162.2798	154.9046	4556.2018	4695.3277	4490.5757	5051.2126	4628.867	4579.6004	5787.1946	4915.8742	4935.9189	4759.7429	178.9684	5093.0876	321.2977	148.3329	140.0113	527.637	305.4261	490.62	371.3656	215.0406	389.6681
HOMOSER-METSYN-PWY	L-methionine biosynthesis I	842.212	1965.7528	2030.1114	2421.2891	2778.0055	2850.2665	2715.2241	158.8975	1867.781	2786.4704	3733.4613	226.8636	1742.2383	2804.2027	2798.0264	2477.3289	2835.4533	2847.9168	592.3749	1005.9899	824.4001	4871.997	4639.4906	4905.6491	171.2584	3865.1455	451.8768	4146.2717	4349.6389	4321.9821	3903.4607	3159.117	3785.9619	4307.2794	3842.1903	3441.9577	3791.8069	429.7014	3898.4458	681.9428	246.1047	264.2762	1250.5277	781.9795	1276.9782	717.1839	442.4088	693.8091
HSERMETANA-PWY	L-methionine biosynthesis III	807.6469	1014.0615	977.913	3645.078	3645.4278	3795.1076	2778.7247	141.5597	1887.18	1885.3381	3920.5176	226.8691	1739.6306	3031.5334	2970.7342	2293.9669	2286.5785	2713.1416	591.9789	1006.3886	691.7949	6171.5327	6270.8601	6178.1743	171.2653	4654.0982	374.1893	4634.0606	4909.5521	4846.1316	4636.5069	4844.1184	3766.1524	6082.2034	6438.0058	5704.4015	4470.7674	429.7943	4678.0359	682.5683	246.1428	264.3082	1253.9496	782.5354	1280.3222	202.0067	115.86200000000001	694.4617
ILEUSYN-PWY	L-isoleucine biosynthesis I (from threonine)	1321.9273	2304.0468	2245.1906	6965.3968	6698.6982	6747.4369	4060.7103	153.5403	2676.5295	4459.2991	6201.4429	197.8461	1911.8182	5221.6138	5051.9044	4163.9431	5192.9646	5802.8531	739.2118	1346.1712	840.6402	6863.1836	7113.3161	6469.6635	123.4111	11007.5556	259.7287	10154.3423	10716.1975	10279.1153	6855.6201	8280.0089	6337.8728	8437.8814	7301.2124	8082.2752	10076.8523	381.6197	10531.8874	547.0947	256.5062	233.5555	947.9267	583.7408	1024.3886	539.8335	324.3858	709.8157
KDO-NAGLIPASYN-PWY	superpathway of (Kdo)2-lipid A biosynthesis	125.7974	126.2836	102.9112	2662.1284	1818.7891	1923.1236	39.8222	36.5256	15.8216	1145.9558	129.9368	60.5695	493.9498	1062.1913	1100.3094	1334.0834	911.3082	847.9727	150.827	238.4203	164.55	1297.5954	283.9895	276.7931	22.0178	107.3931	6.0057	281.7696	73.5188	0.0	989.5618	715.9388	314.5853	1142.828	52.15	57.3976	104.3611	20.0154	76.8215	129.6306	54.2697	52.3027	299.9544	151.4525	136.624	26.6448	6.837999999999999	11.3595
KETOGLUCONMET-PWY	ketogluconate metabolism	29.2612	63.7194	45.716	1287.4436	866.4833	943.0995	10.6823	25.8003	0.0	999.2859	25.9741	32.725	228.9524	604.8948	696.3392	585.8895	937.4778	857.1805	49.3065	109.7601	97.4978	14.4498	18.4091	31.7095	8.9231	92.2408	10.1942	26.7192	65.4581	70.1458	224.0296	506.88800000000003	606.3059	1151.8112	120.1419	87.0264	19.7639	9.1642	127.3978	10.7907	9.4961	6.1035	8.342	41.4311	20.9957	1.9921	13.339	21.6022
LACTOSECAT-PWY	lactose and galactose degradation I	3304.9776	2997.5823	3711.9633	191.1207	400.2191	326.0494	10181.0228	12756.0404	11295.3256	1392.4394	8449.794	12698.755	8954.2723	1997.5594	1898.7087	1104.0213	1804.065	2438.5995	11375.2828	10978.1473	11648.0795	5765.4498	5379.7661	6246.3916	12914.8512	2040.9352	12601.9759	3736.6771	3648.9212	4010.778	1205.7582	1193.7791	452.4421	234.6924	2517.1526	2068.4706	1915.5834	12630.3761	2141.1359	12299.9749	12796.9929	12790.0094	11908.3112	12342.3609	11993.7641	12433.5204	12709.5468	12360.8246
LEU-DEG2-PWY	L-leucine degradation I	217.8387	324.4014	269.8968	3347.752	2991.4427	3023.4306	25.5436	27.903000000000002	10.9517	526.1524	50.0334	53.64	497.3645	1191.827	1147.7142	1064.303	517.9446	380.0937	88.67200000000001	131.9456	103.9638	2296.9249	2475.343	2327.742	40.379	1555.1962	19.8596	135.5567	497.1756	365.2096	1762.6067	3410.4042	913.2897	4966.7663	3772.3362	3135.8309	1333.1361	49.5154	1295.4435	120.0043	84.5183	105.0473	351.6121	218.544	597.247	57.9465	28.8846	361.529
LIPASYN-PWY	phospholipases	2.448	7.2253	2.4538	0.0	7.4807	4.9914	0.0	0.0	0.0	22.0117	2.3866	2.3645	9.7509	38.5868	26.7703	12.3532	33.9111	40.5792	0.0	0.0	2.4651	0.0	0.0	0.0	0.0	1.2488	0.0	0.0	0.0	1.2424	0.0	2.4965	0.0	0.0	0.0	0.0	0.0	0.0	2.4948	0.0	0.0	0.0	0.0	0.0	0.0	0.0	0.0	0.0
LPSSYN-PWY	superpathway of lipopolysaccharide biosynthesis	0.0	0.0	0.0	136.6271	93.0661	85.3948	0.0	4.9449	0.0	61.9003	0.0	5.4938	27.8141	42.6969	34.6024	70.1229	35.2155	23.8808	17.8491	31.4573	32.5857	3.8187	0.0	0.0	0.0	0.0	0.0	0.0	0.0	0.0	1.1133	0.0	0.0	0.0	0.0	0.0	0.0	0.0	0.0	0.0	0.0	0.0	0.0	0.0	0.0	0.0	1.5569	0.0
MET-SAM-PWY	superpathway of S-adenosyl-L-methionine biosynthesis	1230.7018	2672.6405	2705.4501	3658.3032	3976.0528	4014.9373	3319.978	242.8835	2431.7565	3683.2398	4314.4081	344.205	2279.3445	3638.8867	3615.8926	3293.7525	3879.276	3719.3261	865.5046	1411.0285	1176.4546	5756.3402	5616.4363	5699.5324	261.4402	4925.402	669.4661	5230.344	5351.8514	5354.1577	4930.8237	4296.0426	4884.9412	5324.651999999999	5038.7375	4653.8426	4943.735	638.2216	4955.5345	987.2218	372.723	399.4603	1713.6077	1120.0925	1746.1656	1034.8525	656.2897	1003.8394
METH-ACETATE-PWY	methanogenesis from acetate	64.0855	276.3134	325.5005	128.5997	449.8107	523.5611	5.9972	27.9341	13.4579	77.2822	12.1275	21.3443	9.1696	240.4079	311.0054	64.0013	914.1708	465.3246	15.9788	95.9635	191.5457	14.9105	39.61	24.1582	6.8237	399.1759	16.1931	52.6165	107.1661	11.2781	98.4279	441.5432	731.1296	0.0	82.5587	177.5478	377.635	18.35	294.7605	7.1956	0.0	1.5998	27.1964	33.0069	27.9342	0.0	0.0	3.9987
METHGLYUT-PWY	superpathway of methylglyoxal degradation	9.5848	28.4628	26.8686	1036.4974	749.6589	743.5481	12.5718	4.7351	0.3817	327.2308	14.5775	11.4753	147.5927	327.957	302.2365	355.6757	282.7743	304.3712	38.2123	18.1863	15.4411	332.2942	28.2914	23.0119	4.1658	191.8139	2.7239999999999998	0.0	129.7392	42.0837	571.1538	422.9266	43.0865	946.8739	28.8005	6.254	9.6164	4.0715	29.4786	17.8781	18.1589	12.4095	53.3397	44.8077	77.6867	0.0	8.9674	30.6462
METHYLGALLATE-DEGRADATION-PWY	methylgallate degradation	34.7363	32.4253	24.4982	162.0357	139.8981	137.0059	2.4569	2.9999	1.4285	138.245	15.6183	7.9118	80.8304	171.8552	152.1096	191.5211	122.5143	94.0677	22.264	31.6198	30.7755	1981.8559	2115.7258	2005.2439	3.5293	62.4803	0.0	9.3323	36.9792	45.0743	460.1498	667.0244	204.6497	374.2506	3235.5055	2432.2191	41.7673	1.7578	334.212	6.1871	1.25	3.6723	111.914	33.6905	30.6347	6.5213	0.0	10.944
NAD-BIOSYNTHESIS-II	NAD salvage pathway II	114.8259	164.7482	135.0353	2065.9641	1674.5844	1574.3044	20.4555	33.0133	6.4966	1045.4155	48.711999999999996	54.2399	414.5662	931.5578	943.2718	1107.9848	765.068	736.7779	96.4324	131.502	127.9052	2182.4891	2130.4093	1987.9389999999999	26.4806	639.6992	4.1108	144.8254	194.1669	208.622	1492.0384	1167.5377	802.6492	3416.9349	3317.1796	2607.3602	734.4704	19.4165	832.1854	67.5611	62.1688	40.9919	239.3293	101.7229	118.495	35.2089	7.4341	71.6842
NADSYN-PWY	NAD biosynthesis II (from tryptophan)	7.6143	24.7904	42.5037	426.91	498.2386	381.3337	3.3934	10.7269	0.0	147.9939	10.1775	9.3808	124.3451	352.2976	296.4109	272.8947	177.68400000000003	134.2734	47.6421	61.742	58.9679	1877.4088	1987.5005	1861.8663	11.1541	293.2632	18.937	1.9848	193.863	18.7693	1132.136	1607.6823	722.8561	2029.0985	3087.4692	2371.3584	87.9301	21.5262	538.5058	0.0	1.901	18.9856	45.5414	23.428	173.8781	0.0	6.8586	131.3163
NAGLIPASYN-PWY	lipid IVA biosynthesis	264.3393	322.4659	289.8931	3624.012	2848.5872	2860.2061	1170.8463	41.0874	734.2427	1228.3384	1914.0017	64.8204	562.9306	1247.4327	1255.6168	1504.9575	1044.8754	972.9894	179.6174	313.3942	182.9526	3224.5817	3303.1566	2994.6961	30.8021	3838.5896	11.687000000000001	3627.9837	3826.6224	3580.647	2497.0019	2401.0402	706.7885	4343.7691	4056.0773	3879.3765	3469.4676	69.3123	3732.7915	158.9591	68.7366	76.561	335.7668	174.518	354.5334	46.1139	17.8154	184.87900000000002
NONMEVIPP-PWY	methylerythritol phosphate pathway I	410.2979	678.0052	608.1603	3619.0606	3549.1195	3703.8302	1444.523	93.3159	921.8599	2547.5293	2279.0602	119.8272	1055.5076	3141.4569	3168.9637	2511.4818	3051.6979	3408.258	325.7753	566.5186	488.0696	3560.5163	3657.958	3314.7633	74.0818	5080.231	166.5081	4258.7967	4412.0983	4153.3447	5187.0423	4508.5593	4118.4177	5618.0915	4404.318	4548.6451	4844.9668	184.7626	4929.6094	335.5876	137.5029	127.4867	510.5327	298.1215	491.0567	364.1914	208.1958	388.0563
NONOXIPENT-PWY	pentose phosphate pathway (non-oxidative branch)	3244.6181	4779.3161	5012.678	6832.9668	6307.3705	6423.6948	6776.2211	6865.7114	6799.3426	6031.5019999999995	6767.8677	6877.7744	6920.8245	5783.7531	5715.8828	5679.9259	6307.2601	6089.144	6603.4934	6788.1104	6946.9864	6845.2512	6614.7296	6731.3749	6841.111999999999	6975.6188	6788.8951	6452.6049	6716.5639	6441.1094	7407.3993	7656.7024	6490.1441	6874.0136	6140.7945	6032.1306	6727.0725	6814.8004	6458.4412	6929.996	6860.8173	6862.6717	6850.6301	6850.3172	7088.4469	6852.4051	6869.9957	6985.9798
OANTIGEN-PWY	O-antigen building blocks biosynthesis (E. coli)	1052.2979	2224.6657	2205.0769	4312.0101	4238.1854	4158.8486	243.0678	112.4028	129.9572	2592.1601	481.4283	166.6246	1369.5786	2851.8340000000003	2910.012	2920.8296	2601.8706	2193.5792	407.735	616.3975	469.6479	3674.8804	3859.22	3610.7147	71.9374	2435.7759	137.8017	959.2883	1366.6039	1004.2482	4296.1204	4409.5721	2615.8084	5752.455	4777.6597	4358.3436	2758.6815	164.7804	2475.4804	429.2464	131.6435	195.1871	644.7007	426.6247	861.8301	125.8242	82.2907	522.5681
ORNARGDEG-PWY	superpathway of L-arginine and L-ornithine degradation	15.2821	29.6533	32.1393	1669.2283	1108.8336	1223.6766	11.144	31.7519	5.6279	1097.0875	33.1399	49.3079	351.5911	806.3338	873.7548	961.6701	833.3896	785.6456	74.705	105.5745	105.2423	350.9947	46.3919	46.4726	6.0819	132.4945	4.4447	20.3882	89.3741	31.6919	331.3879	430.9628	5.992000000000001	630.2486	18.695999999999998	10.2344	8.4394	5.7837	24.0921	21.5156	6.9672	11.5141	108.3734	59.3211	41.9631	0.0	7.2266	12.1488
ORNDEG-PWY	superpathway of ornithine degradation	14.7299	32.6269	28.5295	1471.3769	941.4904	1006.4315	14.5299	23.4992	5.2515	887.5084	32.3877	36.8062	289.3623	641.3567	693.797	854.1591	643.303	631.9063	54.3711	79.4809	76.9635	280.9998	32.9083	30.45	7.2856	89.4176	3.4615	0.0	76.4614	0.0	211.9703	567.5107	11.7651	1044.9944	19.935	34.6501	31.0249	5.28	23.0519	32.3877	21.8239	11.8107	110.0484	71.1311	33.2535	0.0	5.6296	12.4156
P101-PWY	ectoine biosynthesis	59.5921	105.4977	64.9218	307.4418	547.6249	598.0083	4.7233	6.3896	5.3509	117.7076	8.5112	13.4627	146.7165	484.6158	441.5154	334.5122	263.207	243.3896	17.7998	34.7587	49.3696	60.6621	135.5185	80.3015	16.2089	1267.1319	46.2857	101.8818	229.4139	265.2686	545.9642	1145.3006	1474.0658	160.0425	158.4447	517.839	1530.6577	39.586	1157.7709	73.6115	41.5148	35.5	91.541	82.3449	54.7868	382.3778	224.8558	243.3683
P105-PWY	TCA cycle IV (2-oxoglutarate decarboxylase)	418.1836	742.7760000000001	614.3397	5477.8791	5266.2165	5434.6075	75.5628	100.1746	35.7044	3055.6685	172.2124	136.0378	1260.5959	3683.8179999999998	3666.4739	2965.1917	3368.9231	3769.9006	299.3972	458.1897	465.7558	3180.1729	3149.7289	2919.2892	90.17399999999999	2885.577	233.8787	1080.9308	1326.8276	1148.528	5170.2281	6208.8763	5780.619000000001	7665.7729	4481.8753	4092.0508	2512.4234	198.9046	2694.8085	288.9837	163.9011	161.7641	583.9295	333.6912	666.7814	445.8643	269.5855	537.0106
P108-PWY	pyruvate fermentation to propanoate I	293.2236	459.7776	436.5562	2439.261	2761.2867	3049.4840000000004	78.1483	33.1363	36.7295	715.895	188.8919	39.2621	307.858	1012.2378	1045.7117	894.1429	1406.7179	1235.0393	157.3206	369.3935	268.5167	2331.9841	2460.4804	2196.7447	52.106	2797.2275	189.8023	1446.7111	1535.2416	1349.9446	3973.7712	4058.1488	5224.4784	4033.3092	2513.7212	3128.4486	2468.9804	185.3299	2688.8629	140.1965	48.6531	36.3472	238.3548	164.4456	201.1148	127.4904	113.544	243.9226
P122-PWY	heterolactic fermentation	5102.5771	5575.6752	5701.0281	2919.0925	3033.6034	2628.9006	1266.9421	923.4363	834.9899	3829.784	1475.0523	901.5813	4459.9197	3240.1993	3019.0768	3533.9405	3621.3057	2794.8586	3239.6719	3252.9685	2656.2141	4644.6171	4449.843	4885.2295	179.9737	2134.1641	84.1309	1672.8797	1595.6775	1071.1286	1967.5199	3102.5822	588.2065	1706.1894	2734.7945	2258.4483	2714.7463	267.765	1993.5014	1041.2426	463.4696	423.3595	1630.7067	943.7924	1564.4297	204.5015	122.9316	751.1857
P124-PWY	Bifidobacterium shunt	6453.076999999999	6217.5695	6222.1657	3118.2456	3291.5246	2854.4479	5845.0172	6268.9877	6047.7224	3957.7127	5604.4218	6248.1965	5479.098000000001	3403.567	3181.1325	3659.7456	3882.7044	3093.12	6158.0753	6039.7394	6062.0875	4762.2664	4618.6381	4987.3889	6307.8865	2861.6579	6226.5837	3791.6448	3824.0544	3960.0394	2206.8548	3238.2945	670.0077	1757.2163	2853.5902	2504.7331	3289.4933	6248.4717	2684.2279	6187.0883	6278.0335	6288.974	6056.7178	6164.7326	6250.3978	6240.7781	6288.7982	6300.7267
P125-PWY	superpathway of (R,R)-butanediol biosynthesis	48.7318	229.3592	198.5544	727.7759	840.6371	967.2772	15.9398	53.5832	13.9748	889.6042	21.5531	58.8612	355.7539	1547.2434	1563.5994	872.8274	1436.529	1533.2917	58.111000000000004	142.8457	213.3895	53.5125	92.5014	78.8407	9.2854	496.5766	75.4723	169.342	287.5823	264.4766	1061.7418	1848.3732	2779.9309999999996	1505.2128	157.0008	302.6218	338.4452	40.6981	488.7731	32.6487	29.5684	20.0991	91.6605	96.9514	103.0775	23.1324	16.0328	28.8716
P161-PWY	acetylene degradation	3995.0497	5749.8462	6123.4789	3417.505	3552.7326	3507.9403	8843.2808	8874.5591	8946.2172	4987.4696	8750.1269	8836.2381	7343.9974	4211.3666	4168.3701	4445.383	5035.9766	3696.5005	8294.0797	8291.3361	8493.3299	6956.2679	6441.5714	6732.3424	8936.1283	7593.5326	8834.3486	8006.9768	8216.093	8027.8881	3764.492	5233.0352	4201.111	1363.5944	4312.9625	4958.8992	7060.0285	8861.7168	7175.9752	8695.5569	8886.4525	8889.128	8583.6715	8702.5717	8704.5627	8682.6903	8814.9116	8749.8599
P162-PWY	L-glutamate degradation V (via hydroxyglutarate)	0.0	0.0	0.0	0.0	3.9835	0.0	0.0	0.0	0.0	0.0	0.0	0.0	11.5622	11.8395	3.9844	203.7122	3.9634	0.0	3.7266	0.0	0.0	7.8475	0.0	3.9611	3.2854	56.8249	7.5048	13.8898	15.2769	25.2713	339.4131	0.0	0.0	0.0	7.8375	3.9803	0.0	0.0	0.0	65.1492	0.0	0.0	0.0	3.8669	0.0	0.0	0.0	0.0
P163-PWY	L-lysine fermentation to acetate and butanoate	4.995	15.0448	37.5587	62.5104	70.3939	104.1971	2.1805	0.0	0.0	2.6432	0.0	0.0	8.8676	19.2563	24.1007	43.7464	18.7702	27.8535	0.0	0.3191	8.4449	15.84	27.7135	42.692	2.9255	146.2635	8.1817	57.6831	87.7183	78.7778	491.4774	115.5387	74.9903	0.0	44.2015	81.3459	279.20099999999996	0.0	166.1341	0.0	2.408	0.0	0.0	0.0	0.0	0.0	0.0	0.0
P164-PWY	purine nucleobases degradation I (anaerobic)	237.0867	537.0518	535.0195	875.6465	2602.1089	3028.8785	58.5877	96.7535	50.9845	611.9255	79.2105	87.0972	126.4502	1399.0749	1683.8442	576.6062	2766.2207	2126.2219	96.6962	395.8384	446.51199999999994	447.8421	708.5932	687.3449	44.0845	2914.2529999999997	65.4067	1133.1898	1355.1071	979.0963	1321.3283	3438.2809	2086.5965	347.6229	907.21	1608.2086	2597.6882	80.7109	2094.6321	112.7816	73.0022	70.1194	109.2436	162.7303	173.2601	7.8178	7.6863	29.2661
P184-PWY	protocatechuate degradation I (meta-cleavage pathway)	9.3808	25.8948	9.2811	115.8888	120.8218	94.10700000000001	2.0097	0.0	1.4737	45.0344	5.2897	2.3537	58.6718	153.5059	123.7068	157.4107	61.4258	30.4643	3.1576	8.6817	3.2449	29.4724	29.4896	27.7568	3.2307	55.869	0.0	8.7234	27.4337	16.875999999999998	130.89	415.9126	165.0346	367.17400000000004	34.7621	56.8999	30.1174	1.6237	37.4692	6.3458	1.3461	3.4955	66.4873	17.5699	27.7301	4.7189	0.0	9.4259
P221-PWY	octane oxidation	55.6968	81.4112	64.0137	1540.0378	1259.8506	1314.6473	18.9199	29.4773	15.4173	351.9461	22.9212	46.6166	303.1822	565.6122	646.4864	588.3699	273.7223	207.9813	46.5951	53.5166	37.7083	56.0231	106.0562	70.8135	25.776999999999997	1150.246	14.3342	156.1509	292.7326	211.7459	532.6874	941.3203	265.574	1769.1987	98.2183	399.6034	1325.2769	25.3898	897.0018	59.8428	58.3971	39.588	119.8989	115.2323	87.4544	33.4863	13.8578	43.7144
P23-PWY	reductive TCA cycle I	379.2902	585.8462	481.3245	2879.8664	3213.2542	3528.8721	69.9601	97.6909	34.426	2281.4367	158.382	127.2727	1025.691	2619.9634	2666.855	2379.4572	2765.8495	2655.6351	304.2727	467.0621	419.4394	3572.8354	3568.5666	3333.1241	73.5792	2916.7575	105.6773	970.9328	1278.5661	872.6294	4290.0616	4119.4987	2771.2129	2440.889	4467.9964	4241.2937	2984.5562	115.1558	2547.1566	296.5516	163.4148	145.9314	611.6187	336.1432	453.5765	139.4421	72.9277	181.0493
P241-PWY	coenzyme B biosynthesis	0.0	3.9197	2.3222	47.1866	74.5964	39.4818	0.0	0.0	0.0	0.0	0.0	0.0	5.1909	2.6431	0.0	7.3807	0.0	0.0	0.0	0.0	0.0	0.0	0.0	0.9095	0.0	21.7465	0.0	0.0	2.6807	15.5995	0.0	0.0	14.7242	0.0	0.0	3.2105	0.0	0.8392	19.1647	0.0	0.0	0.0	0.0	0.0	0.0	0.0	0.0	0.0
P261-PWY	coenzyme M biosynthesis I	0.0	0.0	0.0	12.8567	3.9617	1.3163	0.0	0.0	0.0	6.1754	0.0	0.0	3.49	7.4888	0.0	9.8943	6.2595	0.0	2.9653	0.0	0.0	0.0	0.0	0.0	0.0	0.0	0.0	0.0	0.0	0.0	0.0	0.0	0.0	0.0	0.0	0.0	0.0	0.0	0.0	0.0	0.0	0.0	0.0	0.0	0.0	0.0	0.0	0.0
P281-PWY	3-phenylpropanoate degradation	20.4863	21.8276	17.4405	256.7591	246.7123	273.2739	4.0416	7.3882	2.3065	159.0415	5.7798	4.3039	70.6283	179.0283	162.38299999999998	213.6744	115.4944	99.5291	11.2637	24.0338	18.0899	11.6515	14.2038	25.9545	1.8069	201.7963	4.1157	30.0942	118.4355	93.7835	298.0731	1114.8271	412.69699999999995	556.0189	45.3629	39.0392	50.9331	4.872	41.4781	1.8082	0.9447	5.4367	21.1895	15.8272	59.6506	4.8996	4.4308	38.7141
P341-PWY	glycolysis V (Pyrococcus)	2.4994	9.9908	2.4994	0.0	2.4993	4.9972	0.0	0.0	0.0	9.9885	2.4996	2.4996	2.4995	9.9886	7.4935	9.9879	32.3861	29.9047	7.4961	0.0	4.9983	0.0	0.0	0.0	0.0	0.0	0.0	0.0	0.0	0.0	0.0	0.0	0.0	0.0	0.0	0.0	0.0	0.0	0.0	0.0	0.0	0.0	0.0	0.0	0.0	0.0	0.0	0.0
P381-PWY	adenosylcobalamin biosynthesis II (late cobalt incorporation)	78.571	165.2583	154.8467	579.1167	750.5445	899.4353	14.5435	26.4898	4.0306	532.8841	35.1975	37.5787	255.4536	712.2316	736.9324	689.069	729.6381	576.5822	50.4725	120.6775	116.4166	31.8032	60.7026	42.4216	9.4042	152.6491	22.5259	108.3972	53.3533	34.9325	1260.4702	1316.223	1035.9317	353.9997	72.0153	101.7221	405.0646	21.0715	53.8409	44.7054	15.720999999999998	26.4646	77.4745	41.8986	112.6092	0.0	9.9451	25.3797
P4-PWY	superpathway of L-lysine, L-threonine and L-methionine biosynthesis I	1399.6459	2180.3469	2163.7245	4267.8913	4312.1749	4339.1012	3987.2014	327.9982	3046.4522	3018.0685	4926.1233	423.6033	2491.6963	3474.2318	3440.1091	3248.6179	3252.6099	2984.6399	1020.2011	1806.5120000000002	1422.184	5033.8779	4995.2066	4873.2835	232.6367	5417.7029	694.1946	4986.2847	5072.067	5046.2174	4820.4346	4739.6958	3740.5139	5782.4333	5109.1032	5013.5299	5424.2105	597.2086	5345.6566	1108.1095	454.0045	460.1801	1395.9072	940.7626	1563.239	669.5868	400.1033	1195.6567
P42-PWY	incomplete reductive TCA cycle	898.8642	1420.6695	1261.8395	2544.0841	3588.8163	3888.7131	538.0169999999999	231.3607	212.1736	3375.3318	1018.6415	195.8305	1715.6236	3704.7655	3698.9161	2926.3992	4173.3242	4792.8912	868.4311	1378.7244	1360.0451	5256.5846	5194.4521	5094.6668	202.3222	5540.8218	588.6168	2799.1527	3208.9558	2986.9955	5751.8882	4974.61	5832.4803	3010.3053	4246.7464	4558.3768	5406.6006	565.3545	5413.668000000001	679.4494	313.058	232.3552	1011.9371	585.7394	900.8904	730.7788	448.0509	796.1856
P441-PWY	superpathway of N-acetylneuraminate degradation	130.6692	334.1018	348.2295	1432.3037	1553.9277	1208.7719	24.9316	136.2732	26.3736	3143.5602	105.7606	99.6984	1414.1791	3042.7168	3066.0044	2526.7891	3265.94	3203.7604	501.2753	569.0219999999999	770.3299	1550.8915	397.1507	297.7022	59.1457	673.1505	17.1906	1591.1659	1040.6854	940.3784	3305.6789	1594.4429	1723.7665	1250.7227	115.6839	258.1817	653.0117	70.1552	588.7081	547.5498	172.5458	152.9746	371.1573	232.9871	437.865	49.518	84.7086	167.0863
P461-PWY	hexitol fermentation to lactate, formate, ethanol and acetate	459.7466	653.3577	526.4533	2162.1145	2190.5864	2245.928	76.0402	174.6906	36.8189	2226.1407	173.4639	280.7845	1736.3822	2654.058	2682.5821	2460.2189	2100.6076	2007.6824	428.7812	620.9204	557.7863	3589.7267	3438.3048	3486.8184	105.1586	2316.3955	89.0948	983.2568	1298.5731	849.8126	2427.1392	2235.2999	1969.1873	868.9153	2003.6328	2006.6403	2671.7727	107.4572	2092.466	587.0079	290.3597	297.3334	1100.609	615.3786	1145.1728	126.4315	64.5947	612.9872
P562-PWY	myo-inositol degradation I	30.3119	79.6474	59.8182	1201.3125	914.3002	980.5901	8.6505	26.7581	1.3976	1003.796	29.3545	39.9377	320.6267	953.4135	1031.5193	882.1806	940.9622	991.0698	61.6425	119.2457	111.3211	18.4929	33.2746	27.3475	3.6923	738.9972	11.5728	155.4216	144.9083	65.4549	448.7428	1504.4816	723.6556	1002.1648	54.3581	229.6175	366.0656	9.0512	602.9728	16.1505	3.2222	5.4144	37.908	39.0643	74.1089	1.7949	7.0659	33.7433
P621-PWY	nylon-6 oligomer degradation	0.0	0.0	0.0	7.7789	0.0	1.9907	0.0	0.0	0.0	0.0	0.0	0.0	1.95	11.7063	0.0	1.9769999999999999	11.3621	0.0	0.0	3.6010000000000004	0.0	0.0	0.0	0.0	0.0	28.0806	0.0	0.0	18.7247	9.0181	0.0	217.6134	0.0	301.1555	0.0	0.0	0.0	0.0	0.0	0.0	0.0	0.7799	3.6049	0.0	8.8633	0.0	0.0	2.3062
PANTO-PWY	phosphopantothenate biosynthesis I	402.3844	757.4666	679.6463	4208.4804	4069.2755	4213.3797	162.6859	134.5434	68.4992	3246.7158	318.6576	182.0862	1479.2163	3723.2648	3711.1285	2963.0622	3849.0105	4291.6521	360.0091	559.8483	635.904	2944.9361	2907.8181	2733.0682	111.1962	2890.6432	267.7585	889.4799	1234.364	1106.1035	4967.835	5204.2237	5142.3523	5906.5962	3825.7246	3538.5926	2946.1	218.0789	2656.5004	382.0831	215.4051	216.3663	682.7166	429.399	716.7961	533.5689	327.2714	587.5006
PANTOSYN-PWY	pantothenate and coenzyme A biosynthesis I	587.9263	1074.5919999999999	968.6597	4309.7159	4254.0827	4344.407999999999	240.8813	199.5555	101.6881	3585.6883	466.1839	268.2569	1937.8515	3949.9371	3915.1874	3311.4046	4120.698	4372.5979	522.0139	799.4746	903.0248	3569.7487	3525.7979	3355.1486	160.4633	3506.4945	394.0399	1244.5986	1692.174	1536.4623	4885.019	4970.840999999999	4826.4863	5753.1844	4297.8747	4045.4518	3492.4959	318.4172	3305.2195	527.3434	306.5846	298.5558	956.757	611.4652	1003.9619	764.3954	477.8083	838.1674
PENTOSE-P-PWY	pentose phosphate pathway	862.8748	1785.8908	1710.4748	5035.7224	4954.1431	4794.744000000001	357.1975	407.8774	164.3322	4733.6033	703.0953	497.5724	2902.6817	4667.1731	4636.2165	4332.1556	5074.2371	4547.5384	881.823	1441.5068	1680.5591	4477.2409	4209.1727	4058.8590000000004	230.0046	3847.2504	554.0277	2048.7584	2236.1884	1949.7160000000001	5050.2998	6349.1872	4572.2508	6317.1782	4942.4834	4535.1295	3852.0074	463.9173	3459.5838	826.2685	420.5212	471.7521	1416.1456	964.2276	1881.7212	1029.6298	643.4173	1414.5411
PEPTIDOGLYCANSYN-PWY	peptidoglycan biosynthesis I (meso-diaminopimelate containing)	6517.185	6471.3051	6525.8964	5040.5135	5165.4044	5002.2369	6889.7711	6987.044	6960.4987	5052.4793	6769.8426	6962.0075	6267.3415	4993.4251	4870.8112	4759.9959	5372.1481	5125.8747	6877.1818	6791.5728	6810.3643	6644.0549	6567.6259	6668.8538	7026.1198	6134.9226	6954.7055	6229.1683	6248.1368	6258.855	5946.5212	5370.596	5105.8454	6100.5598	5946.6214	5801.9768	6298.2097	6983.7126	6103.1132	6946.9893	7025.5219	7016.5541	6880.71	6932.6611	6913.6141	7037.9935	7042.2541	7010.5236
PHOSLIPSYN-PWY	superpathway of phospholipid biosynthesis I (bacteria)	6635.1397	6603.7047	6612.7478	5694.0655	5800.1282	5709.8207	6646.6701	6627.9804	6661.0875	5491.6561	6636.4733	6610.3654	6220.3591	5752.1347	5683.0107	5348.6244	5964.811	5731.4443	6581.6254	6545.7185	6547.8712	6902.9343	6799.8445	6836.6863	6648.5725	6732.092	6599.839	6513.5189	6539.4978	6511.7702	6373.7534	5999.5604	5796.5851	7768.2785	6448.8772	6323.6095	6925.5425	6627.1028	6705.0049	6603.8883	6659.3143	6655.6053	6619.3082	6625.305	6698.2279	6664.1855	6662.6268	6705.2705
POLYAMINSYN3-PWY	superpathway of polyamine biosynthesis II	59.9273	91.6351	57.1668	1450.1172	1303.6459	1361.5984	10.9382	24.2138	6.3076	385.5108	28.9823	35.187	320.0886	751.0948	762.1496	791.7931	464.5483	320.2804	83.1222	115.20200000000001	109.4574	173.5346	134.2153	139.2458	19.654	886.4813	19.4313	164.7389	233.5668	232.3172	1213.1067	1882.9197	562.3684	2924.7387	129.7749	382.8751	992.1652	30.3693	645.8489	78.5089	22.0155	31.581999999999997	102.863	70.2971	156.4352	22.5258	15.1563	77.2165
POLYAMSYN-PWY	superpathway of polyamine biosynthesis I	111.5243	172.5319	149.0289	1935.8705	1570.9282	1838.9441	27.6023	38.7917	14.9924	975.2714	70.6735	53.7374	407.1705	1052.7048	1110.7953	1096.1343	1083.2562	913.7871	113.5344	191.66099999999997	184.3701	857.305	147.3163	134.8883	30.8219	1330.6886	83.8203	227.5437	335.5287	377.9976	1550.9106	2589.6482	2977.98	2664.2121	432.4314	904.7003	1324.7173	78.533	1294.7404	95.6974	27.2314	32.9741	192.7304	113.5936	165.4647	75.066	58.5039	189.2786
POLYISOPRENSYN-PWY	polyisoprenoid biosynthesis (E. coli)	5879.7412	5809.8245	5833.1793	4889.2777	4665.1277	4425.6038	5631.9029	5946.2511	5786.5948	4757.1958	5329.2642	5926.1847	5379.135	4640.7844	4537.1753	4275.8234	5017.4021	4846.9638	5875.4897	5807.379	5829.6444	4713.3927	4485.5408	4745.8774	5970.4938	3755.7519	5903.9219	4037.6424	3906.4014	4047.8288	4214.8868	4263.7234	4473.8471	5840.3994	4502.6711	4057.3236	3891.8005	5924.5463	3754.2606	5876.1058	5963.5063	5964.6774	5808.4321	5871.3395	5896.4668	5982.9233	5988.2846	5983.8777
PPGPPMET-PWY	ppGpp biosynthesis	161.2995	283.5161	230.132	3372.4138	2565.6048	2640.9192	40.281	72.4685	9.6638	2088.87	90.6123	115.8341	948.2671	2057.158	2139.242	2265.3381	1827.5593	1785.7696	228.8947	301.4437	264.2123	3504.4958	3432.2289	3234.6959	45.4231	572.227	13.378	439.3731	438.0394	252.7807	2056.4178	2099.2627	751.7531	4587.9619	4540.9841	3778.5755	417.1441	43.4625	854.6673	172.9582	112.3665	109.5551	404.1564	222.5599	426.1746	64.2981	25.0689	231.4003
PROTOCATECHUATE-ORTHO-CLEAVAGE-PWY	protocatechuate degradation II (ortho-cleavage pathway)	68.8975	169.364	130.9352	2475.0857	2290.0572	2359.5584	19.9135	37.8181	9.9485	732.5612	54.1701	68.0456	486.5275	1465.2369	1398.9252	1087.9721	875.6265	834.5338	89.8423	179.6403	161.6005	2314.4213	2506.1847	2397.0289	10.298	740.2867	15.9201	155.0449	436.3531	211.7079	1073.6283	2899.2572	674.7058	2714.3005	3643.7518	2819.7585	410.1804	27.5883	865.8872	48.9569	38.9842	43.129	113.7146	144.3297	256.5798	26.463	18.0479	133.3439
PRPP-PWY	superpathway of histidine, purine, and pyrimidine biosynthesis	2113.7785	2851.5469	2565.4837	4644.6313	4728.7186	4497.838	400.4472	337.1276	185.9971	4453.038	800.4234	394.9627	3003.0945	4565.1074	4460.638	4404.2063	4569.0524	4301.9514	1206.8785	1638.2279999999998	1338.6615	4992.808	4989.2842	4811.4047	198.1252	4675.4916	282.9969	2331.9176	3077.5369	2671.6063	4831.9321	4558.6065	3989.4689	5177.6832	5108.6315	5088.5417	4566.3332	367.4371	4539.1614	818.1047	421.0945	413.7238	1357.8719	858.7324	1324.4494	451.019	254.7743	972.2048
PWY-1269	CMP-3-deoxy-D-manno-octulosonate biosynthesis I	259.0497	314.5689	280.2613	3515.1476	2756.6678	2773.3885	1142.7391	41.5915	726.1456	1285.0074	1862.1702	69.0388	582.1418	1288.593	1314.8586	1547.9913	1083.3297	1014.8057	180.827	316.9153	187.0367	3253.6674	3289.7975	2995.2424	31.0366	3850.1412	11.9423	3628.7448	3842.9628	3579.4195	2303.7498	2513.9931	664.1439999999999	4521.1247	4056.9744	3880.1929	3478.636	67.64	3730.2487	157.5143	66.7579	72.1528	339.015	175.5843	336.5794	44.7459	17.7624	173.23
PWY-1361	benzoyl-CoA degradation I (aerobic)	0.0	0.0	0.0	0.0	0.0	0.0	0.0	0.0	0.0	0.0	0.0	0.0	0.0	8.7348	4.2879	0.0	0.0	0.0	0.0	0.0	0.0	0.0	0.0	0.0	0.0	1.7829	0.0	0.0	0.0	0.0	22.5184	108.1498	0.0	507.2199	0.0	0.0	0.0	0.0	0.0	0.0	0.0	1.2809	0.0	0.0	7.1617	0.0	0.0	0.8666
PWY-1422	vitamin E biosynthesis (tocopherols)	0.0	0.0	0.0	0.0	0.0	0.0	0.0	0.0	0.0	0.0	0.0	0.0	0.0	0.0	0.0	0.0	0.0	0.0	0.0	0.0	0.0	0.0	0.0	0.0	0.0	0.0	0.0	0.0	0.0	0.0	1.7769	1.9777	10.3673	0.0	0.0	0.0	0.0	0.0	0.0	0.0	0.0	0.0	0.0	0.0	0.0	0.0	0.0	0.0
PWY-1501	mandelate degradation I	0.0	0.0	0.0	0.0	0.0	3.5327	0.0	0.0	0.0	0.0	0.0	0.0	3.4364	7.3541	0.0	3.7073	0.0	0.0	0.0	0.0	0.0	0.0	0.0	0.0	0.0	34.2351	0.0	0.0	0.0	0.0	0.0	131.5394	0.0	0.0	0.0	0.0	0.0	0.0	0.0	0.0	0.0	2.0362	0.0	0.0	7.361000000000001	0.0	0.0	6.9111
PWY-1541	superpathway of taurine degradation	0.0	7.4733	4.941	34.743	43.405	39.9427	0.0	0.0	0.0	3.7762	2.9579	0.938	12.7051	59.7013	41.0276	50.5665	23.5257	22.4502	3.589	13.1222	10.773	2.2847	0.0	0.0	0.0	35.4323	2.1856	0.0	39.8052	46.2616	170.2622	519.7516	130.9761	0.0	15.0112	4.3913	5.2475	4.7075	12.6074	0.0	2.2413	4.2694	6.7895	9.8747	20.169	0.0	0.0	0.0
PWY-1622	formaldehyde assimilation I (serine pathway)	0.0	11.2682	31.7125	111.169	98.8444	163.6453	6.6599	7.7779	3.3424	38.8797	14.6616	0.0	50.3923	144.0166	182.1106	144.0929	95.7213	71.3209	3.3143	32.0569	31.6519	0.0	0.0	7.7183	0.0	21.8493	0.0	4.8462	18.9926	0.0	579.73	415.2409	28.6862	1836.2305	0.0	9.4972	0.0	0.0	9.6366	9.1059	0.0	0.0	0.0	0.0	0.0	0.0	0.0	0.0
PWY-181	photorespiration	111.5285	265.8461	280.1012	998.1977	1087.3222	1092.5783	39.6524	48.2117	26.4447	193.9343	102.0204	46.0424	353.705	971.5587	811.2511	812.8444	427.0141	285.622	15.6095	212.97400000000002	166.6874	49.4094	70.6581	58.0177	15.1106	1199.3187	22.816	353.3457	680.4287	345.5603	2018.4612	3076.4271	978.1360000000001	3379.313	207.3601	322.2076	184.1869	70.1158	434.6842	150.2845	58.5061	55.4727	255.8365	194.5193	256.7315	15.7313	7.8875	112.4139
PWY-1861	formaldehyde assimilation II (RuMP Cycle)	38.9897	192.6422	69.9095	583.121	1125.605	1651.8134	44.9264	50.5669	6.3151	2568.9064	69.5843	45.398999999999994	440.6399	1960.1904	1976.9476	1096.1052	4013.1937	4618.9561	55.4143	118.1095	201.6466	57.5447	152.8753	108.5298	33.3523	372.0148	164.2422	236.9505	305.2277	351.8284	1837.4134	3055.0376	4873.0678	263.7857	178.0767	266.1337	156.6392	129.5763	256.0128	70.678	107.7038	31.8531	50.9825	17.8236	37.7723	9.9486	46.8372	0.0
PWY-1882	superpathway of C1 compounds oxidation to CO2	0.0	3.8913	12.6805	51.3892	37.9877	60.0894	2.7258	0.0	3.0407	16.1603	7.5871	0.0	17.5592	76.8321	76.5897	55.8299	39.466	21.486	0.0	14.9807	13.1393	0.0	0.0	2.7261	0.0	9.6969	0.0	0.0	9.5797	0.0	85.1505	4.9919	0.0	4.9911	0.0	0.0	0.0	0.0	4.771	3.2021	0.0	0.0	0.0	0.0	2.4752	0.0	0.0	0.0
PWY-2221	Entner-Doudoroff pathway III (semi-phosphorylative)	0.0	0.0	13.273	0.0	0.0	0.0	0.0	0.0	0.0	0.0	0.0	0.0	0.0	0.0	0.0	0.0	0.0	0.0	0.0	0.0	0.0	0.0	0.0	0.0	0.0	0.0	0.0	10.8718	0.0	0.0	0.0	0.0	0.0	0.0	0.0	0.0	0.0	0.0	0.0	0.0	0.0	0.0	0.0	0.0	0.0	0.0	0.0	0.0
PWY-2941	L-lysine biosynthesis II	5038.9765	4126.0703	4098.1951	2307.3085	3168.0614	3035.5781	2961.9471	180.1703	2153.9712	3084.0305	3838.2419	103.7398	1599.945	3014.9393	3010.5126	3198.4135	3303.2076	3144.5846	1378.4609	1377.2092	750.7564	3397.3472	3588.4339	3312.7639	91.4692	4644.3728	454.9387	4119.5446	4122.2605	4165.4276	2750.3202	3456.5599	5070.1881	298.1091	3262.684	4024.1974	4897.7416	421.8802	4597.1319	168.5408	125.4866	91.8995	350.931	221.4514	208.3367	899.4065	548.085	473.0996
PWY-2942	L-lysine biosynthesis III	6187.3635	6146.8195	6183.6051	6053.4496	6036.0634	5952.5195	6522.960999999999	6502.4374	6534.4184	5513.4819	6517.5262	6488.255	6089.9434	5493.3331	5391.23	5184.3669	5889.9141	5823.8889	6454.5161	6410.7568	6424.4292	7110.7478	7056.2248	7073.8342	6533.4731	6601.3074	6496.9902	6419.9811	6479.8643	6418.3933	6761.6373	6496.5473	6154.6651	7455.1382	6857.8816	6624.785	6642.2893	6517.3582	6574.2313	6514.6744	6544.8761	6536.3044	6495.2539	6486.8306	6541.5882	6592.3146	6569.6266	6597.4872
PWY-3001	superpathway of L-isoleucine biosynthesis I	1438.2778	2630.4905	2621.9717	5868.3466	5665.3382	5650.5682	3188.421	248.7942	2230.9186	4321.7119	4478.3513	290.2079	2315.1544	4651.3685	4608.9524	3948.0095	4681.2459	5043.6085	898.4002	1411.6799	1183.1183	5816.7514	5901.0363	5540.7555	182.0544	7424.7932	418.5948	6663.5927	6889.2291	6672.8111	6261.1744	6210.3843	5747.9527	7102.4366	6257.451999999999	6450.4961	7208.2167	489.246	7190.0322	811.4244	381.4066	360.7131	1263.6109	796.2849	1263.0437	840.0048	506.3947	942.9712
PWY-3661	glycine betaine degradation I	19.8674	71.9345	69.2575	83.7448	211.5958	228.3433	2.4743	4.9601	2.8816	331.2866	2.4838	7.4283	102.3897	413.3526	383.5275	255.2037	478.3438	626.1662	13.5416	27.151999999999997	41.7208	48.7173	112.2751	67.8798	4.817	163.5957	7.3867	87.5122	138.7507	106.0247	290.9363	533.9565	1369.529	223.2704	105.5087	136.8338	105.477	9.771	207.4576	4.9502	7.381	4.9478	43.5987	58.3025	24.7354	380.473	237.6039	240.0758
PWY-3781	aerobic respiration I (cytochrome c)	622.0577	1116.1495	921.2721	11975.1305	11505.457	12108.6422	117.4746	190.8612	69.993	4451.0384	253.9296	251.3319	2348.873	7754.1491	7785.05	5872.4545	6130.3942	6891.717	364.6509	753.0323	798.2826	5679.8545	5753.1946	5256.8199	161.3094	6680.3289	424.4735	2078.8646	2366.2635	2030.7569	10172.2872	14039.0844	12004.6932	18062.2065	9014.9785	8413.9525	5519.8743	357.5503	5959.138000000001	434.5769	254.6192	283.7601	992.1545	606.4438	1413.9331	606.9059	341.1452	1088.7226
PWY-3801	sucrose degradation II (sucrose synthase)	0.0	0.0	0.0	0.0	0.0	0.0	0.0	0.0	0.0	0.0	0.0	0.0	0.0	0.0	0.0	0.0	0.0	0.0	0.0	0.0	0.0	0.0	0.0	0.0	0.0	0.0	0.0	0.0	0.0	29.6575	14.9592	14.9626	88.1577	0.0	0.0	14.9637	0.0	0.0	0.0	0.0	0.0	0.0	0.0	0.0	0.0	0.0	0.0	0.0
PWY-3941	&beta;-alanine biosynthesis II	0.0	0.0	0.0	0.0	0.0	0.6618	0.0	0.0	0.0	0.0	0.0	0.0	0.0	0.0	1.3369	0.0	0.0	0.0	0.0	0.0	0.0	0.0	0.0	0.0	0.0	0.0	0.0	1.1728	0.0	0.0	0.0	0.0	0.0	0.0	0.0	1.8141	0.0	0.0	0.0	0.0	0.0	0.0	0.0	0.0	0.0	0.0	0.0	0.0
PWY-4361	S-methyl-5-thio-&alpha;-D-ribose 1-phosphate degradation	5.1524	12.1169	8.7242	220.4184	477.57199999999995	754.1763	2.6111	3.7235	2.2628	37.5967	0.9856	5.6301	23.1606	120.7149	165.0724	49.7005	72.7993	88.1637	1.9758	12.1038	13.2161	9.8905	10.2901	7.2201	18.236	253.7392	83.8397	36.2727	127.4815	112.5468	642.6797	1366.9519	2272.2385	25.8736	201.4378	312.223	342.1572	53.9244	238.5819	2.7528	7.0588	7.9623	19.1313	25.7562	41.093	1.7349	3.3236	8.6939
PWY-4722	creatinine degradation II	0.0	2.9530000000000003	0.0	0.0	5.9811	10.4436	0.0	0.0	0.0	0.0	2.8776	0.0	5.9494	5.9843	20.8019	10.4353	17.8842	23.8191	2.9163	7.3179	7.3326	0.0	0.0	0.0	0.0	14.842	0.0	0.0	0.0	0.0	0.0	195.8761	17.9303	0.0	0.0	0.0	0.0	5.477	0.0	0.0	0.0	0.0	0.0	0.0	2.9664	0.0	0.0	2.9402
PWY-4984	urea cycle	235.3681	502.7153	453.6541	1617.8007	2162.978	2342.632	33.4619	75.668	19.9849	2555.0147	75.6682	61.8603	813.995	2681.2739	2726.8061	1731.3105	3384.5045	3865.8590000000004	241.0464	391.4145	527.1534	2900.8452	3010.2686	2891.012	77.7873	2043.0092	310.0452	635.0117	948.5122	904.9463	3239.1261	3602.0384	4452.6048	3796.4295	3435.6418	3437.7799	1576.9355	213.4727	2219.9613	71.4767	71.5566	70.6692	358.2337	231.4803	391.3176	575.948	364.1419	433.9262
PWY-5005	biotin biosynthesis II	3.1583	27.2297	41.4155	96.5444	197.8268	242.5271	4.4443	8.7373	2.178	374.3832	6.8004	1.1898	44.6864	238.4641	259.3537	160.8445	663.9719	804.9302	5.4683	12.3858	17.4899	4.7942	15.1493	9.1658	10.7103	23.4112	10.1593	241.3423	41.0071	84.5327	472.1322	711.5638	1051.1886	944.1265	16.7476	37.8769	17.8845	10.4874	19.8469	41.0753	9.6413	2.3587	4.7613	5.308	0.7909999999999999	0.0	3.6422	2.3831
PWY-5022	4-aminobutanoate degradation V	205.2702	544.1273	487.4021	2364.1509	2687.0278	2936.5689	33.2612	76.5527	30.8382	2672.0298	70.7875	81.3283	800.2262	3223.2954	3242.1846	2006.6222	3816.4635	4329.6917	180.9141	295.7276	367.337	817.6582	359.1281	316.8192	37.6744	2082.9229	122.9039	364.9204	565.5462	503.1267	2181.1682	3746.8388	4162.4211	2480.0914	467.04	1206.9104	1908.4235	94.1118	1853.9707	120.5114	83.368	79.1595	218.3372	151.8149	288.4751	66.9508	54.0955	182.2799
PWY-5028	L-histidine degradation II	120.5082	125.4544	101.7135	1466.2392	1363.1281	1450.2518	4.4558	26.4139	5.8092	583.8902	30.5561	34.6175	212.06	569.3591	512.0199	546.9341	519.8494	404.8884	54.126000000000005	85.0971	63.3485	56.4108	39.5121	49.1803	12.1417	633.7196	4.8812	4.9732	319.9687	141.5905	376.3733	2401.5419	420.7249	2232.5001	64.1777	101.3354	145.6728	19.2901	60.8506	4.8782	4.8202	17.9298	215.3206	88.0646	212.5429	19.1442	11.9532	123.0996
PWY-5088	L-glutamate degradation VIII (to propanoate)	0.0	5.9642	0.0	69.5517	60.0352	60.5423	0.0	0.0	0.0	19.1441	0.0	0.0	64.8111	17.4995	17.5531	251.9279	33.6086	48.7523	0.0	0.0	0.0	14.3581	0.0	14.5433	4.9328	25.2497	0.0	36.1852	9.6056	22.9849	0.9357	113.2019	204.6031	203.4457	11.8658	24.2647	0.0	0.0	31.6349	8.0423	0.0	0.0	23.6352	9.5422	6.216	0.0	0.0	0.0
PWY-5097	L-lysine biosynthesis VI	5779.2407	5065.4756	5127.3819	5463.4898	5267.8159	5363.1876	5971.0311	6399.7305	6164.8393	3295.3647	5607.1842	6392.3239	5745.4513	4117.3752	4053.7371	4101.3218	3577.3873	3285.527	6262.1847	6174.0151	6236.7948	6289.1825	6153.9494	6294.0713	6445.8319	4833.6566	6405.0323	4194.505	4178.2054	4244.8331	6248.8846	6070.3934	5668.4178	7026.4481	6024.6924	5562.5118	5242.4955	6413.1359	4769.1395	6411.147	6443.1417	6436.8102	6366.6939	6379.8365	6431.383000000001	6493.321999999999	6477.2607	6498.0757
PWY-5100	pyruvate fermentation to acetate and lactate II	7620.1466	7292.8359	7312.0986	2326.5078	3111.3345	2842.8565	7397.2026	7110.6995	7345.0789	4398.7562	7436.1991	7081.5741	6221.4927	4152.6878	3939.9318	4237.0515	4710.2622	4533.9337	7103.1126	6984.8724	6905.8237	5332.2854	5175.6306	5423.9569	7159.4332	6308.0696	7068.8847	7003.505	7002.3135	7001.0946	4363.4038	3783.63	3960.8676	1839.5928	3254.0305	3946.4629	6712.2390000000005	7120.0471	6172.2786	7091.2298	7158.3291	7154.5448	7014.9085	7061.2502	7077.5694	7163.7124	7166.9989	7152.6734
PWY-5101	L-isoleucine biosynthesis II	1521.0071	2577.8642	2548.0209	7269.0264	6988.7187	7066.4963	4671.9318	191.3039	3166.7891	4602.1124	6846.4874	246.2764	2278.9181	5426.1793	5245.4713	4336.5469	5341.5281	6033.2793	908.5857	1632.3210000000001	1031.5281	7495.4954	7724.1062	7115.9014	153.8664	11186.0621	322.8856	10368.3145	10916.8253	10508.1366	7374.6276	8822.5147	6741.125	8994.841	7815.0047	8492.2396	10192.3739	473.2187	10693.1065	676.0161	318.9203	290.5238	1161.4086	720.7415	1253.9528	667.2742	402.7575	874.4806
PWY-5103	L-isoleucine biosynthesis III	908.66	1838.9214	1807.2243	5478.7332	5322.2504	5400.839	2124.8823	109.9331	1350.7313	3674.9764	3392.4897	148.7306	1456.8668	4267.8089	4230.1872	3403.4187	4164.9932	4785.4174	486.9109	803.0273	589.2172	4938.4448	5087.2775	4593.2856	90.8114	7514.0701	207.683	6426.4568	6766.7005	6439.1071	6086.3679	6480.8968	5600.0724	7420.3113	5823.6285	6231.1584	7011.6416	247.7155	7301.6088	432.3901	196.9508	185.9418	706.0406	426.5984	705.6111	451.3065	264.3032	511.3241
PWY-5104	L-isoleucine biosynthesis IV	1392.3895	2304.7007	2326.6366	2441.8154	2282.0587	2454.063	4325.5753	190.67700000000002	3005.7898	1496.3967	6116.2865	245.2312	2146.2168	1768.7568	1812.0937	1907.3628	2019.1978	1472.6774	892.9393	1581.5363	1012.0063	5635.7358	5567.3289	5552.2284	153.4659	7169.767	321.0858	7792.0052	7943.9482	7669.2117	5212.4938	2904.8586	2053.8675	5126.8695	4144.7418	4760.3366	7138.6192	469.3864	7161.3087	668.2165	317.1687	289.0712	1136.8635	711.6163	1224.2393	659.2324	399.9186	860.36
PWY-5121	superpathway of geranylgeranyl diphosphate biosynthesis II (via MEP)	568.2463	916.2348	825.4765	3898.1811	3861.0690000000004	3975.4719	1874.3845	133.1152	1241.9907	2945.2191	2783.8069	170.9269	1395.8529	3478.8073	3482.8181	2846.2887	3444.8138	3721.0247	456.6174	781.082	675.9788	3863.0053	3947.3996	3656.775	106.0657	5248.6624	236.6572	4555.7058	4691.7315	4475.9684	5154.8231	4393.8882	4229.6759	4462.9049	4028.1131	4375.846	5078.8967	262.3819	5112.559	470.909	195.7866	181.9828	706.9762	419.3544	685.8267	510.6988	295.47700000000003	545.4366
PWY-5154	L-arginine biosynthesis III (via N-acetyl-L-citrulline)	367.2577	558.4705	505.4628	4150.0497	3755.6851	3915.7632	54.8535	121.6614	36.4368	2753.3499	165.6432	170.1407	1432.3459	3175.6814	3186.4423	2850.9306	2782.1355	2788.8413	376.413	589.6809	526.1833	2990.1573	3062.4068	2907.5925	88.8904	2901.7164	238.6029	838.9691	1498.2531	1194.2308	4262.7102	4984.5762	4559.805	5068.8859	4108.5284	3498.1745	2856.4327	186.9517	2371.6778	310.6786	146.5149	195.5434	659.2762	432.2622	808.8247	506.1072	303.2632	608.6966
PWY-5177	glutaryl-CoA degradation	0.0	0.0	0.0	0.0	1.9997	0.0	0.0	0.0	0.0	0.0	0.0	0.0	5.9895	5.9963	1.9996	133.8908	1.9995	0.0	1.9941	0.0	0.0	3.998	0.0	1.9995	1.9808	29.9005	5.9118	7.9509	7.9763	13.9046	205.641	0.0	0.0	0.0	3.9987	1.9997	0.0	0.0	0.0	119.0666	0.0	0.0	0.0	1.9961	0.0	0.0	0.0	0.0
PWY-5178	toluene degradation IV (aerobic) (via catechol)	22.7885	51.4898	29.3609	286.742	308.796	273.61	8.8784	2.9010000000000002	2.075	177.4164	17.5535	12.0538	97.6584	347.5378	282.9442	287.4247	187.3534	131.3242	27.6864	46.9125	39.3341	25.2718	28.340999999999998	19.0389	3.3748	164.3104	0.9537	15.1229	109.8933	23.0478	199.93900000000002	663.2296	70.7029	237.8711	24.4328	33.4531	45.773	5.848	51.0073	10.1738	3.0634	3.4584	28.4399	7.8439	16.1781	7.1912	0.0	17.236
PWY-5180	toluene degradation I (aerobic) (via o-cresol)	29.9446	79.7084	36.1163	535.9078	524.12	661.7809	16.1377	20.0857	5.4975	348.3782	29.584	21.4009	162.1461	551.7514	460.8591	364.1863	339.276	244.0135	47.9674	81.0692	79.0583	2551.827	2450.8403	2380.0678	18.7703	714.0366	39.8048	12.4853	332.8471	90.3597	863.8832	2008.8329999999999	669.6085	883.8903	2541.5653	2397.2113	126.3123	23.3139	594.1109	57.7875	18.3714	26.9186	101.085	54.3825	176.8228	9.9914	23.9514	92.96799999999999
PWY-5181	toluene degradation III (aerobic) (via p-cresol)	21.401999999999997	37.9383	33.7066	1089.4612	1027.7598	1218.9712	8.6036	24.3021	6.4516	525.2824	24.4628	43.7405	327.106	807.6431	875.3474	759.5947	521.5528	509.2158	56.8589	109.8548	98.4651	225.33599999999998	258.1272	301.27299999999997	6.9752	224.3406	13.5114	44.9182	196.7169	108.5063	749.8767	1699.3569	561.4595	1579.8868	631.8747	605.8555	128.1897	13.4826	417.3666	24.0018	15.3711	21.054000000000002	88.6359	82.0077	107.7968	5.8246	5.6733	34.0543
PWY-5182	toluene degradation II (aerobic) (via 4-methylcatechol)	29.9446	79.7084	36.1163	535.9078	524.12	661.7809	16.1377	20.0857	5.4975	348.3782	29.584	21.4009	162.1461	551.7514	460.8591	364.1863	339.276	244.0135	47.9674	81.0692	79.0583	2551.827	2450.8403	2380.0678	18.7703	714.0366	39.8048	12.4853	332.8471	90.3597	863.8832	2008.8329999999999	669.6085	883.8903	2541.5653	2397.2113	126.3123	23.3139	594.1109	57.7875	18.3714	26.9186	101.085	54.3825	176.8228	9.9914	23.9514	92.96799999999999
PWY-5183	superpathway of aerobic toluene degradation	14.0675	31.7617	16.8742	275.6531	225.8595	242.2001	6.9459	3.5809	0.0	85.0317	9.0672	2.0689	42.9454	118.7849	99.969	101.3406	36.4699	11.4838	9.2151	4.2826	2.1818	0.0	11.5256	14.9669	0.0	133.8225	0.0	19.0864	65.8567	29.6014	231.0482	760.5574	4.3993	0.0	18.7105	36.2029	27.2853	5.8584	25.4074	6.3319	0.0	0.0	5.5344	2.0634	19.6583	0.0	0.0	12.200999999999999
PWY-5188	tetrapyrrole biosynthesis I (from glutamate)	330.3973	529.2933	468.8174	4336.1109	4079.1946	4286.851	1203.5629	74.9977	750.793	2547.9244	1976.5931	97.3992	895.3893	3046.9982	3091.3837	2273.8759	3179.5888	3747.6493	253.7783	459.1827	393.4738	3341.6498	3440.4415	3071.7735	62.7718	5086.3664	161.5236	4094.3841	4256.5666	4064.4663	3754.4702	4873.9332	5401.1353	5820.7983	4304.2962	4533.8559	4505.8513	167.7988	4965.5116	210.5071	109.3894	102.8361	413.3066	233.0174	409.4007	315.1828	183.312	333.7225
PWY-5189	tetrapyrrole biosynthesis II (from glycine)	327.9867	530.073	469.7122	4294.1177	4091.9017	4328.0894	1204.9529	75.1251	750.8122	2475.3869	1979.9763	96.4386	875.0426	3053.9831	3082.1232	2211.9275	3110.5867	3622.3951	248.9159	458.5769	395.9187	3328.5535	3427.3709999999996	3064.6824	61.8784	4942.6898	155.1496	4099.0014	4216.001	4035.0529	3568.7916	4797.3887	5102.4062	5584.2441	4303.8942	4473.4203	4440.9118	162.4431	4831.031	200.4673	111.0196	102.0445	412.6419	233.6535	385.9207	293.3558	171.7231	314.19599999999997
PWY-5198	factor 420 biosynthesis	0.0	0.0	7.6364	0.0	0.0	0.0	0.0	0.0	0.0	0.0	0.0	0.0	0.0	0.0	0.0	0.0	0.0	0.0	0.0	0.0	0.0	0.0	0.0	0.0	0.0	0.0	0.0	6.1017	3.6304	0.0	3.8139999999999996	3.9623	19.6639	0.0	0.0	0.0	0.0	0.0	0.0	0.0	0.0	0.0	0.0	0.0	0.0	0.0	0.0	0.0
PWY-5265	peptidoglycan biosynthesis II (staphylococci)	208.0695	449.7403	343.3047	686.7648	1224.4863	839.1914	59.4813	146.9825	35.8179	3563.7502	141.7955	97.6722	1550.9806	3433.0329	3376.7823	2416.4632	3927.6095	3903.1154	587.4557	637.5005	964.1801	604.5531	539.5135	411.6267	23.9219	905.8771	25.2324	1371.021	1222.4388	1232.7012	857.4097	268.1452	716.9039	678.9196	85.7896	381.1394	261.937	39.7426	761.9165	100.5856	156.5522	97.682	152.6821	106.4143	39.7392	59.5163	90.9064	11.9804
PWY-5304	superpathway of sulfur oxidation (Acidianus ambivalens)	1423.59	1341.17	1661.75	544.89	797.4	1000.34	4671.0	5840.61	5177.89	1087.08	3877.0	5816.36	4086.78	791.51	676.02	439.5	1481.54	2096.0	5211.44	5048.02	5345.99	2651.06	2846.0	2880.6	5941.5	5658.4	5908.33	6747.0	6922.4	6676.0	1163.17	2074.74	3079.71	527.0	2232.4	3086.8	4958.0	5874.76	5685.6	5632.0	5870.08	5872.25	5481.5	5680.57	5580.78	5933.5	5966.17	5818.0
PWY-5345	superpathway of L-methionine biosynthesis (by sulfhydrylation)	474.2556	681.1647	602.4491	4640.1334	4355.2979	4436.3633	127.6064	122.0966	62.213	2631.3964	278.5851	159.5912	1324.339	3152.7799	3165.3791	2591.5625	3138.9232	3409.6502	440.8981	711.7217	633.3426	4624.5775	4656.9812	4404.646	102.1771	4071.9275	217.4587	1499.566	2083.8098	1725.7959	4420.8194	5182.3007	4820.517	5485.1961	6023.4784	5569.4878	3669.8332	254.0528	4047.4418	306.3754	170.507	176.9971	661.0662	387.9069	750.8910000000001	357.4696	206.5539	582.1784
PWY-5347	superpathway of L-methionine biosynthesis (transsulfuration)	980.9924	1934.4504	1994.469	3664.5999	3918.8759	3992.4616	2907.4698	221.1428	2051.4291	3116.3767	3947.2668	263.1432	1817.2725	3187.7357	3200.7841	2977.2857	3495.8178	3265.1912	647.431	1208.383	1070.4177	3917.583	3867.2878	3708.4525	196.8917	5053.7213	495.5117	4923.7736	5120.6815	5000.808	5115.6771	4214.6584	4860.4941	4961.5740000000005	4227.6184	4216.931	5037.5235	498.1542	5027.3191	824.4115	297.118	293.5726	878.6564	600.1425	973.6356	859.1243	530.1791	814.1054
PWY-5384	sucrose degradation IV (sucrose phosphorylase)	196.6183	210.5465	178.7974	2802.0118	2291.5573	2497.985	1946.3181	61.3818	1295.9023	1455.2416	2961.0877	109.0112	786.5892	1463.9483	1593.9377	1776.2174	1146.0972	1031.8518	188.1941	386.9225	209.6187	3005.9011	2913.486	2769.3318	26.5607	4821.1537	10.4907	4913.2594	5077.8027	4920.1815	2186.2182	1298.5015	584.4066	4909.9192	3980.8648	3410.7435	4448.1315	77.9284	4757.7555	153.8173	57.6194	80.5707	385.2045	191.7381	339.491	21.9596	10.4908	165.72400000000002
PWY-5392	reductive TCA cycle II	0.0	3.4937	0.0	17.4223	65.6459	109.7784	0.0	0.0	0.0	0.0	0.0	0.0	6.979	13.9613	41.6446	10.4715	0.0	0.0	0.0	0.0	0.0	0.0	0.0	0.0	0.0	0.0	0.0	0.0	3.4971	0.0	0.0	0.0	0.0	0.0	0.0	0.0	0.0	0.0	0.0	0.0	0.0	0.0	0.0	0.0	0.0	0.0	0.0	0.0
PWY-5415	catechol degradation I (meta-cleavage pathway)	23.8877	61.2741	28.6844	443.5438	451.2723	508.3974	11.0363	15.6009	3.6658	291.3538	17.3586	16.7008	111.6016	451.369	379.8129	311.0142	274.9834	200.525	23.7996	42.5256	50.9284	467.9157	49.8634	41.0821	12.4739	522.8385	28.4657	10.4085	278.6128	71.9085	726.3193	1846.6338	551.3788	655.2503	66.2868	88.7162	62.3067	18.0044	88.929	29.2357	15.0941	21.2082	82.1748	43.1262	141.2473	5.767	14.2719	62.8093
PWY-5417	catechol degradation III (ortho-cleavage pathway)	61.4153	79.5203	52.9023	1505.4738	1257.4753	1349.2877	11.6295	18.2271	5.7246	347.9373	22.3757	33.1324	222.8249	559.6231	569.3209	509.6211	323.0927	263.5213	36.9024	61.5713	50.4218	33.1608	56.8441	58.4834	12.5839	459.5505	10.0707	90.1421	267.7879	107.6948	361.285	1786.2683	313.7145	1659.9492	79.0577	134.5978	133.6529	21.766	130.3975	31.5807	36.4097	23.7506	120.1907	85.6735	142.2332	27.973000000000003	14.0788	73.1783
PWY-5419	catechol degradation to 2-oxopent-4-enoate II	15.9501	21.9196	10.9809	137.8759	199.7426	250.2307	3.9689	5.8881	1.9866	22.5809	7.9067	3.9487	26.8134	148.1732	101.0395	52.6615	34.8402	28.5678	1.9982	14.8975	3.9889	7.9464	5.9323	5.9247	7.4365	255.1162	32.9297	3.9876	164.3311	38.7406	156.1428	1166.5991	376.2589	462.0443	13.5083	30.4325	7.3264	14.2104	29.6417	12.2811	6.7734	14.7941	12.135	7.9981	72.3299	1.9614	3.8127	42.3418
PWY-5420	catechol degradation II (meta-cleavage pathway)	18.0171	29.7147	14.6171	194.4215	257.4454	316.1992	5.4002	7.8715	2.4328	37.1581	10.2394	5.7883	39.4071	204.7981	145.3073	81.111	55.24100000000001	44.7155	3.2901	20.6167	6.5763	13.753	9.6592	9.5071	8.844	322.0319	29.1039	5.2898	193.2063	46.9805	233.7543	1370.6686	422.4982	525.6412	20.958000000000002	43.7922	11.7873	15.114	42.523	16.3386	8.6364	16.4581	18.9266	12.1446	89.0967	2.7207	5.5293	48.2949
PWY-5427	naphthalene degradation (aerobic)	0.0	0.0	0.0	0.0	1.2	0.0	0.0	0.0	0.0	0.0	0.0	0.0	0.0	0.0	0.0	0.0	0.0	0.0	0.0	0.0	0.0	0.0	0.0	0.0	1.0909	0.0	0.0	0.0	3.2727	0.0	0.0	3.2727	0.0	0.0	0.0	2.1818	0.0	1.0909	0.0	3.2727	1.0909	1.0909	0.0	0.0	0.0	0.0	0.0	0.0
PWY-5430	meta cleavage pathway of aromatic compounds	13.610999999999999	26.7034	9.5445	165.3558	168.544	255.7085	4.7064	6.2248	2.2865	36.1845	8.3606	5.6383	35.3969	172.7854	126.5447	75.3482	47.7207	16.1463	3.3385	12.1571	6.1264	0.0	6.9197	7.3815	7.2928	268.6689	13.231	6.5105	155.7572	39.5315	153.6582	1091.5624	207.1833	503.7798	17.3274	37.2529	11.674000000000001	14.1868	32.0345	14.249	7.268	11.9676	6.9958	4.4897	52.8636	2.7413	5.2258	25.6224
PWY-5431	aromatic compounds degradation via &beta;-ketoadipate	61.4153	79.5203	52.9023	1505.4738	1257.4753	1349.2877	11.6295	18.2271	5.7246	347.9373	22.3757	33.1324	222.8249	559.6231	569.3209	509.6211	323.0927	263.5213	36.9024	61.5713	50.4218	33.1608	56.8441	58.4834	12.5839	459.5505	10.0707	90.1421	267.7879	107.6948	361.285	1786.2683	313.7145	1659.9492	79.0577	134.5978	133.6529	21.766	130.3975	31.5807	36.4097	23.7506	120.1907	85.6735	142.2332	27.973000000000003	14.0788	73.1783
PWY-5484	glycolysis II (from fructose 6-phosphate)	6746.6005	6294.7121	6367.5466	5162.5517	5217.6799	5127.6453	7007.9365	6908.8334	7003.5434	5125.2745	7011.1791	6893.7435	6334.9596	5174.3539	5127.7259	5040.7072	5388.755	5484.1473	6873.0928	6815.2494	6799.1279	6872.6653	6747.9134	6826.6336	6937.978	6488.6752	6879.299	6764.5268	6769.8678	6767.2982	5969.9009	5516.2336	5108.2046	6072.2406	6006.166	5946.0845	6728.5073	6904.11	6405.7763	6879.9098	6938.0724	6933.0905	6844.0954	6869.0403	6868.1903	6973.9018	6973.8352	6939.2929
PWY-5499	vitamin B6 degradation	0.0	0.0	0.0	0.0	0.0	0.0	0.0	0.0	0.0	0.0	0.0	0.0	0.0	0.25	0.0	0.0	0.0	0.0	0.0	0.0	0.0	0.0	0.0	0.0	0.0	0.25	0.0	0.5	0.0	0.0	4.0	0.25	0.0	0.0	0.0	1.0	0.0	0.0	0.0	0.0	0.0	0.0	0.0	0.0	0.0	0.0	0.0	0.0
PWY-5505	L-glutamate and L-glutamine biosynthesis	325.0092	315.1447	270.1144	2374.209	2228.3367	2119.3756	2627.4542	41.7679	1809.3419	839.6251	3829.9501	67.0268	511.5324	1158.6643	1090.9419	1175.6692	655.4580000000001	596.5796	191.1299	437.2148	140.4958	2959.9521	3208.6923	2896.1085	26.9294	5444.1865	57.8712	5932.9041	6133.6498	5983.6553	1563.6594	2925.5282	2031.6668	1790.4901	2537.0715	3322.6404	5196.6148	137.3801	5418.7777	144.7135	71.5017	46.9153	333.6074	217.7023	261.2728	670.738	391.1312	382.0349
PWY-5507	adenosylcobalamin biosynthesis I (early cobalt insertion)	67.8613	187.5638	192.50799999999998	452.6073	623.5201	743.4158	14.8971	27.0675	4.3537	637.2921	38.8201	37.4773	230.5955	654.3801	734.6684	668.8041	890.3484	729.7244	51.5074	112.4202	136.2451	34.6173	66.9515	44.3652	11.1184	155.6777	27.8274	77.8864	51.8395	34.2831	714.6094	915.2368	1080.11	0.0	68.3188	103.2956	440.353	19.1349	57.7193	32.7967	15.0202	27.2073	64.2948	34.883	88.292	0.0	5.5549	14.4066
PWY-5509	adenosylcobalamin biosynthesis from cobyrinate a,c-diamide I	126.4817	243.4314	227.6465	2009.5647	1923.0849	2191.2568	68.8484	32.4572	28.1916	747.2481	130.6202	50.4497	408.75699999999995	1003.5074	1020.1206	1095.6679	928.6749	742.7717	66.5387	129.3721	144.5238	281.8139	136.7089	104.4596	34.9656	1464.2476	96.5312	244.7926	402.2559	332.7971	2943.7142	3135.3925	2288.2194	2993.4433	270.7657	678.3403	1478.6555	70.7518	1121.9239	165.0194	59.2628	64.0956	236.3454	150.1162	312.1867	31.0482	19.0018	161.3925
PWY-5519	D-arabinose degradation III	0.0	0.0	0.0	0.0	0.0	0.0	0.0	0.0	0.0	0.0	0.0	0.0	0.0	2.1631	0.0	0.0	0.0	0.0	0.0	0.0	0.0	0.0	0.0	0.0	0.0	0.0	0.0	0.0	0.0	0.0	0.0	0.4919	0.0	0.0	0.0	0.0	0.0	0.0	0.0	0.0	0.0	0.0	0.0	0.0	0.0	0.0	0.0	0.0
PWY-5529	superpathway of bacteriochlorophyll a biosynthesis	0.0	16.0635	27.0892	36.3319	33.696	59.6701	5.7803	0.0	0.0	5.7152	13.9253	0.0	5.1026	32.3337	39.7782	31.9198	34.0921	37.0302	0.0	8.856	5.2945	0.0	0.0	3.3789	0.0	7.0017	0.0	0.0	2.6651	0.0	197.9338	4.9693	31.1241	6.4757	0.0	0.0	0.0	0.0	3.5196	3.2972	0.0	0.0	0.0	0.0	0.0	0.0	0.0	0.0
PWY-5531	chlorophyllide a biosynthesis II (anaerobic)	0.0	16.108	23.9235	38.3601	34.6732	62.8757	4.9533	2.8297	2.545	18.7706	11.913	0.0	9.4412	46.9086	50.6663	33.4454	47.7345	44.657	0.0	11.8422	12.1975	0.0	0.0	2.9532	0.0	5.9783	0.0	0.0	5.9364	0.0	279.772	8.979	68.6225	838.6146	0.0	0.0	0.0	0.0	2.9927	2.9229	0.0	0.0	0.0	0.0	0.0	2.762	0.0	0.0
PWY-5532	adenosine nucleotides degradation IV	0.0	0.0	0.0	0.0	0.0	0.0	0.0	0.0	0.0	0.0	0.0	0.0	0.0	0.0	0.0	0.0	0.0	0.0	0.0	0.0	0.0	0.0	0.0	0.0	0.0	0.0	0.0	6.0309	2.9513	5.581	0.0	0.0	0.0	0.0	0.0	0.0	0.0	0.0	0.0	0.0	0.0	0.0	0.0	0.0	0.0	0.0	0.0	0.0
PWY-5647	2-nitrobenzoate degradation I	0.0	6.063	3.9926	53.6234	83.959	118.6387	0.0	2.7298	0.0	7.4917	0.0	2.1719	13.055	74.266	51.58	30.9507	20.9972	5.8327	1.413	5.707999999999999	2.7943	4.4752	2.9989999999999997	2.7264	2.7273	112.5101	14.6674	0.0	72.3764	8.3228	40.5728	617.9571	218.4881	131.0596	4.9066	11.3801	4.842	6.9949	8.9057	0.0	0.7479	4.452	6.3971	2.9191	37.7077	0.0	2.1429	21.9209
PWY-5651	L-tryptophan degradation to 2-amino-3-carboxymuconate semialdehyde	4.8166	15.9119	27.9814	281.3134	332.4098	250.8933	2.146	7.5281	0.0	98.9462	6.4816	6.2408	84.4914	244.8455	203.7026	183.5803	120.1056	90.1162	34.0638	43.7059	42.6042	1653.0220000000002	1772.5885	1665.4093	7.5278	195.6639	25.9805	1.2421	136.6786	11.898	789.8035	1247.0301	591.8522	1500.4463	2862.6241	2091.459	55.8227	15.8421	385.1269	0.0	1.1966	12.6539	29.7779	15.3117	123.2912	0.0	4.5824	93.8461
PWY-5654	2-amino-3-carboxymuconate semialdehyde degradation to 2-oxopentenoate	0.0	5.8667	3.9907	47.3291	76.6444	121.1669	0.0	2.5184	0.0	6.1726	0.0	2.0	11.0541	67.8335	46.1781	26.4465	18.0662	4.8056	1.1429	4.7727	2.2857	3.5821	2.4	2.1818	2.5263	123.7832	16.1764	0.0	73.415	14.9814	32.9596	595.4368	207.64	107.2255	3.9267	9.1142	4.0439	6.8939	7.1739	0.0	0.8537	4.6153	5.6535	2.5454	38.0222	0.0	2.1818	22.6899
PWY-5655	L-tryptophan degradation IX	0.0	10.8472	8.1399	107.8406	158.1514	201.3236	0.0	4.4343	0.0	16.8816	0.0	3.0021	26.4736	133.9593	96.6532	63.0827	43.4455	13.2617	3.1798	11.6404	6.2076	10.6626	6.9767	6.3236	4.3618	173.8649	0.0	0.0	108.6619	11.7545	90.8941	923.5830000000001	256.8337	262.4206	11.3345	25.5488	10.5786	6.7137	19.9918	0.0	0.0	7.5926	13.020999999999999	6.0739	64.0927	0.0	3.8201	37.8637
PWY-5659	GDP-mannose biosynthesis	560.2233	768.0953	729.6298	4443.0544	4356.8284	4278.826	2006.9403	110.681	1333.1467	2081.9732	2958.4995	168.1612	1299.4836	3203.1085	3074.9778	2574.3945	2345.5607	2034.2098	422.5764	733.826	504.4594	5362.6949	5489.7457	5242.956	114.2362	5284.9358	164.3775	4681.9766	4876.5654	4579.9094	4577.2503	5758.7041	2504.0285	6683.8186	5746.9945	5459.3369999999995	4892.6813	198.4427	5207.8772	410.5969	246.9189	215.8267	733.8819	448.9861	934.0793	145.2159	69.0997	470.4682
PWY-5667	CDP-diacylglycerol biosynthesis I	6842.7348	6803.4763	6802.944	6261.9432	6316.5783	6257.5083	6837.6872	6826.5586	6852.2315	5824.0086	6830.223000000001	6809.0375	6506.0721	6264.1447	6216.4177	5797.6043	6303.3654	6147.3145	6781.3992	6751.2994	6754.6757	7261.9839	7053.1752	7091.565	6841.4908	7039.5047	6797.5769	6686.1521	6766.2376	6724.241	6832.4941	6700.9056	6090.7641	9062.1526	6620.5265	6586.4174	7225.5254	6825.2805	6937.1046	6815.8806	6853.0897	6848.3709	6854.4869	6842.3955	6910.6949	6856.9662	6854.6036	6898.3546
PWY-5675	nitrate reduction V (assimilatory)	0.0	1.4999	0.0	0.0	7.4978	0.0	0.0	0.0	0.0	0.0	0.0	0.0	0.0	1.4999	1.4999	0.0	2.9996	4.4991	0.0	0.0	0.0	0.0	0.0	0.0	0.0	7.4985	0.0	0.0	4.4994	0.0	0.0	0.0	0.0	0.0	0.0	1.4999	0.0	0.0	2.9998	0.0	0.0	0.0	0.0	0.0	1.4999	0.0	0.0	0.0
PWY-5676	acetyl-CoA fermentation to butanoate II	40.1524	107.57	102.2187	553.7695	826.5105	1239.2534	8.7792	16.3196	4.3279	302.2952	19.2567	25.1218	192.4306	423.7586	578.3587	526.3829	296.4539	290.7237	31.9253	63.5142	81.5338	452.0069	233.0183	199.9089	36.4243	733.6724	74.5641	178.7717	323.7322	231.0681	2337.5832	1878.9691	2226.7025	1240.2372	131.624	321.0644	922.8398	60.4796	623.8027	102.9807	30.651999999999997	37.0628	181.0496	97.6331	163.94400000000002	3.6512	9.4003	131.4013
PWY-5677	succinate fermentation to butanoate	2.1303	2.5213	0.0	66.1783	8.6669	5.8636	0.0	0.0	0.0	0.0	0.0	0.0	14.0534	0.0	5.8772	69.0073	0.0	0.0	4.7407	0.0	0.0	19.4241	20.2446	12.2812	0.0	3.6254	0.0	2.747	2.6928	0.0	440.3815	0.0	0.0	0.0	7.7914	0.0	11.5204	0.0	0.7311	20.6581	0.0	0.0	5.7028	2.8381	2.8144	0.0	1.9614	0.0
PWY-5679	clavulanate biosynthesis	0.0	0.0	0.0	0.0	0.0	0.0	0.0	0.0	0.0	0.0	0.0	0.0	0.0	0.0	0.0	0.0	0.0	0.0	0.0	0.0	0.0	0.0	0.0	0.0	0.0	0.0	0.0	0.0	0.0	0.0	0.0	0.0	0.0	0.0	0.0	0.0	0.0	0.0	0.0	0.0	0.0	0.0	0.0	0.0	0.0	0.0	0.0	0.0
PWY-5686	UMP biosynthesis	6668.2052	6603.8727	6594.9372	5734.9016	5763.9568	5548.2519999999995	6587.089	6496.5307	6574.9899	5553.8795	6605.6019	6476.5999	6074.7641	5432.1299	5317.9393	5239.1018	5874.469	5661.5786	6481.9871	6430.9004	6399.0574	6567.1898	6523.6033	6561.2417	6525.4431	6649.2539	6463.9498	6480.1951	6561.6169	6487.852	6455.5959	5956.4414	5444.1767	6851.1125	6055.6712	6006.4971	6823.5088	6500.9824	6525.8497	6490.469	6534.8596	6525.0249	6479.5963	6479.5843	6485.8284	6568.9271	6554.8666	6550.7267
PWY-5695	urate biosynthesis/inosine 5'-phosphate degradation	796.6449	1219.5227	1155.0251	6432.7816	6428.5425	6433.484	3557.4447	239.9085	2448.1653	4114.6868	5096.539000000001	363.3948	2579.6018	4655.2593	4690.7178	4159.3843	4563.555	4550.0753	682.2292	1403.4679999999998	1044.1125	7332.4384	7355.8397	7349.7656	184.6934	7225.1513	387.8104	7073.6616	7217.0906	7055.0243	6184.8803	6909.56	6508.5457	8735.2719	6840.8064	6745.3641	6311.6463	351.6891	7249.0196	697.6997	357.3765	404.9894	1403.7189	887.9269	1673.4283	180.924	106.288	862.3421
PWY-5705	allantoin degradation to glyoxylate III	50.8622	107.7019	86.1871	1166.4956	946.0347	1059.4175	14.1902	23.8824	5.0183	764.6964	28.1947	33.357	287.6801	892.4478	843.9062	689.3758	1051.8531	1315.01	52.1803	124.84899999999999	96.5536	296.347	65.5594	52.0612	18.2903	433.3517	19.077	126.2102	263.7592	144.6927	586.2866	1039.1480000000001	525.4314	1183.924	94.7664	193.912	393.654	28.7672	306.6571	28.3111	23.5949	18.2079	79.9635	55.4675	54.3781	22.0035	17.314	27.0986
PWY-5737	(5R)-carbapenem carboxylate biosynthesis	0.0	0.0	0.0	3.1991	2.083	4.5994	0.0	2.1883	0.0	7.9443	0.0	2.2104	5.7602	8.869	11.98	12.8532	3.8988	3.5571	3.0869	3.0948	0.879	0.0	0.0	0.0	0.0	0.0	0.0	0.0	0.0	0.0	0.0	0.0	0.0	0.0	0.0	0.0	0.0	0.0	0.0	0.0	0.0	0.0	0.0	0.0	0.0	0.0	0.0	0.0
PWY-5741	ethylmalonyl-CoA pathway	7.5416	39.3335	42.0848	125.3891	163.5417	163.2411	4.1054	3.112	1.8407	22.633000000000003	9.0577	4.7205	26.8029	100.714	95.023	80.5102	55.2507	58.4725	1.5901	27.0643	24.191999999999997	3.862	7.7176	7.0105	1.6144	61.117	3.5611	2.8245	48.4615	27.959	466.2364	367.5528	112.7337	1039.0741	39.2063	45.1906	23.5396	6.5328	37.7243	7.9883	4.1887	5.8069	11.1277	37.8535	20.7606	0.0	1.7485	3.95
PWY-5743	3-hydroxypropanoate cycle	0.0	0.0	0.0	0.0	0.0	0.0	0.0	0.0	0.0	0.0	0.0	0.0	0.0	0.0	2.3041	2.5837	0.0	0.0	0.0	0.0	0.0	0.0	0.0	0.0	0.0	0.0	0.0	0.0	0.0	0.0	0.0	0.0	0.0	0.0	0.0	0.0	0.0	0.0	0.0	0.0	0.0	0.0	0.0	0.0	0.0	0.0	0.0	0.0
PWY-5744	glyoxylate assimilation	0.0	0.0	0.0	0.0	0.0	0.0	0.0	0.0	0.0	0.0	0.0	0.0	0.0	0.0	2.2867	2.5525	0.0	0.0	0.0	0.0	0.0	0.0	0.0	0.0	0.0	0.0	0.0	0.0	0.0	0.0	0.0	0.0	0.0	0.0	0.0	0.0	0.0	0.0	0.0	0.0	0.0	0.0	0.0	0.0	0.0	0.0	0.0	0.0
PWY-5747	2-methylcitrate cycle II	107.7972	162.5759	123.4456	1993.924	1754.2699	1750.6253	18.3959	24.2663	8.5231	475.1995	32.0599	39.9884	335.7116	865.2437	853.0175	758.5909	437.1719	348.3091	82.3532	114.5116	87.0492	2113.2476	2086.3623	1943.7221	26.1064	1172.7688	8.7327	233.0275	402.4201	229.4954	1235.2684	1953.8809	595.7779	3224.1443	3108.8189	2565.1471	1099.9996	29.918000000000003	1083.113	98.4491	60.7795	69.43	218.0301	119.1278	291.8901	31.179000000000002	12.5461	151.0423
PWY-5837	1,4-dihydroxy-2-naphthoate biosynthesis I	443.6992	1206.6447	1223.1448	1941.2078	1715.191	1888.3723	17.7884	50.8214	11.850999999999999	2282.2388	46.2745	61.0616	683.9543	2243.401	2344.9035	1617.899	2566.4131	3148.8058	202.1534	251.5531	294.9699	462.4862	191.9059	145.398	37.1075	345.4569	128.7617	478.3447	421.3039	481.4896	1693.9723	1608.4342	3437.9362	906.3356	255.63099999999997	378.1169	235.6993	83.1443	367.7418	124.3628	75.8721	64.7713	287.5727	159.2299	140.1936	344.8518	210.4814	193.8158
PWY-5838	superpathway of menaquinol-8 biosynthesis I	756.8712	1324.6376	1266.5527	2769.9963	2656.0013	2758.2398	54.6205	145.5362	34.6735	2580.5209	138.4467	180.9912	1576.5466	2713.1145	2724.6433	2212.5655	2769.0421	2971.0647	511.9171	653.214	698.1791	1268.9918	594.4003	461.6941	106.0357	992.0192	109.3844	1074.2682	1071.0763	1067.8911	2673.1337	2471.5834	2657.3806	1854.7236	738.4343	1041.3413	710.7596	180.9533	1037.0762	362.91	216.935	192.7356	785.6543	453.7923	430.3696	338.5714	165.468	539.0182
PWY-5840	superpathway of menaquinol-7 biosynthesis	1032.1193	2150.7716	2264.9952	2682.0199	2661.986	2764.058	60.5606	170.8155	40.4438	2837.7906	155.7619	204.4087	1768.6422	2956.3484	2976.59	2290.5596	3227.3263	3632.2905	638.1506	778.9491	901.4627	1298.2775	600.9551	466.0358	125.4043	1030.7353	420.0326	1364.5479	1227.7562	1375.056	2745.2340000000004	2531.0031	3986.9043	1762.7824	742.4119999999999	1054.3946	729.2951	276.0123	1087.89	406.0461	252.6049	216.5547	883.1501	513.201	454.9093	1041.88	666.9048	617.3382
PWY-5845	superpathway of menaquinol-9 biosynthesis	368.2515	579.6451	603.1455	2541.64	2488.7315	2552.419	42.0639	121.5978	22.0041	2282.665	115.9897	158.7789	1189.3493	2061.6289	2139.9392	1909.8228	2194.0843	2294.3171	346.2878	455.5888	488.0139	983.3273	169.2634	152.4629	29.5208	563.9015	14.5853	90.9707	471.38300000000004	246.1901	1395.3315	2066.1622	161.6909	1588.5179	111.5039	70.9672	15.7224	52.465	71.4069	185.0079	55.0561	112.838	472.6077	229.774	355.0274	84.0322	48.0298	359.6876
PWY-5850	superpathway of menaquinol-6 biosynthesis I	368.2515	579.6451	603.1455	2541.64	2488.7315	2552.419	42.0639	121.5978	22.0041	2282.665	115.9897	158.7789	1189.3493	2061.6289	2139.9392	1909.8228	2194.0843	2294.3171	346.2878	455.5888	488.0139	983.3273	169.2634	152.4629	29.5208	563.9015	14.5853	90.9707	471.38300000000004	246.1901	1395.3315	2066.1622	161.6909	1588.5179	111.5039	70.9672	15.7224	52.465	71.4069	185.0079	55.0561	112.838	472.6077	229.774	355.0274	84.0322	48.0298	359.6876
PWY-5855	ubiquinol-7 biosynthesis (prokaryotic)	216.9865	302.1244	259.29400000000004	3930.5712	3279.8543	3387.2697	44.0587	59.0683	18.2904	1519.4019	103.0689	95.1809	789.9817	1641.5077	1658.8314	1747.3814	1363.3363	1282.6246	172.5458	240.19099999999997	217.3369	2232.2301	2161.4421	2035.3119	37.3502	1568.5241	23.7431	308.2634	491.3943	313.7525	1926.2057	3196.4496	949.375	5433.5088	3222.6999	2657.2309	1373.1792	48.4053	1306.4969	155.2669	77.3303	94.1063	440.0455	226.513	462.5991	45.9488	19.7872	250.2342
PWY-5856	ubiquinol-9 biosynthesis (prokaryotic)	216.9865	302.1244	259.29400000000004	3930.5712	3279.8543	3387.2697	44.0587	59.0683	18.2904	1519.4019	103.0689	95.1809	789.9817	1641.5077	1658.8314	1747.3814	1363.3363	1282.6246	172.5458	240.19099999999997	217.3369	2232.2301	2161.4421	2035.3119	37.3502	1568.5241	23.7431	308.2634	491.3943	313.7525	1926.2057	3196.4496	949.375	5433.5088	3222.6999	2657.2309	1373.1792	48.4053	1306.4969	155.2669	77.3303	94.1063	440.0455	226.513	462.5991	45.9488	19.7872	250.2342
PWY-5857	ubiquinol-10 biosynthesis (prokaryotic)	216.9865	302.1244	259.29400000000004	3930.5712	3279.8543	3387.2697	44.0587	59.0683	18.2904	1519.4019	103.0689	95.1809	789.9817	1641.5077	1658.8314	1747.3814	1363.3363	1282.6246	172.5458	240.19099999999997	217.3369	2232.2301	2161.4421	2035.3119	37.3502	1568.5241	23.7431	308.2634	491.3943	313.7525	1926.2057	3196.4496	949.375	5433.5088	3222.6999	2657.2309	1373.1792	48.4053	1306.4969	155.2669	77.3303	94.1063	440.0455	226.513	462.5991	45.9488	19.7872	250.2342
PWY-5860	superpathway of demethylmenaquinol-6 biosynthesis I	262.0339	418.0549	432.222	2090.197	2050.9773	2102.2074	28.1098	81.6251	14.6876	2156.1353	77.8412	106.81	863.6236	1760.6888	1857.6893	1740.8256	1895.0078	1931.5485	235.8616	312.4144	334.964	694.0175	113.9407	102.5233	19.713	388.0715	9.7315	60.9742	323.0202	166.5073	1042.9766	1601.7416	109.0521	1156.5452	74.85300000000001	47.52	10.4917	35.08	47.79600000000001	124.6632	36.8174	75.7032	323.7909	155.205	241.4669	56.2849	32.1057	244.6468
PWY-5861	superpathway of demethylmenaquinol-8 biosynthesis	579.764	1067.6627	989.1383	2326.8225	2224.1274	2315.6846	36.527	97.8272	23.1608	2577.6907	93.0321	121.9064	1179.0162	2542.9138	2578.1207	2141.4519	2592.3566	2711.5001	352.3262	453.5616	485.3997	911.1671	410.1523	316.0232	71.1111	699.852	73.3758	764.6101	760.9677	758.9983	2247.5947	1979.2763	2186.0997	1371.5285	515.8933	742.0127	495.3341	121.8741	734.0895	247.0901	146.3999	129.8908	548.3147	310.519	293.9703	230.0515	111.3372	370.3597
PWY-5862	superpathway of demethylmenaquinol-9 biosynthesis	262.0339	418.0549	432.222	2090.197	2050.9773	2102.2074	28.1098	81.6251	14.6876	2156.1353	77.8412	106.81	863.6236	1760.6888	1857.6893	1740.8256	1895.0078	1931.5485	235.8616	312.4144	334.964	694.0175	113.9407	102.5233	19.713	388.0715	9.7315	60.9742	323.0202	166.5073	1042.9766	1601.7416	109.0521	1156.5452	74.85300000000001	47.52	10.4917	35.08	47.79600000000001	124.6632	36.8174	75.7032	323.7909	155.205	241.4669	56.2849	32.1057	244.6468
PWY-5863	superpathway of phylloquinol biosynthesis	501.6253	1338.7914	1356.91	2063.0612	1849.6402	2019.9926	20.320999999999998	58.0106	13.5402	2413.7138	52.8263	69.6816	766.9821	2381.0029	2477.2512	1737.0861	2712.6136	3258.9994	229.8918	285.711	334.661	520.1007	217.8632	165.3577	42.3708	391.3267	146.6993	540.0915	476.3556	543.6923	1837.1039	1722.1117	3530.0391	978.5314	288.0647	425.1727	267.8152	94.8319	416.2823	141.6984	86.5529	73.9091	326.2718	181.2653	159.667	390.8869	239.3468	220.4722
PWY-5896	superpathway of menaquinol-10 biosynthesis	368.2515	579.6451	603.1455	2541.64	2488.7315	2552.419	42.0639	121.5978	22.0041	2282.665	115.9897	158.7789	1189.3493	2061.6289	2139.9392	1909.8228	2194.0843	2294.3171	346.2878	455.5888	488.0139	983.3273	169.2634	152.4629	29.5208	563.9015	14.5853	90.9707	471.38300000000004	246.1901	1395.3315	2066.1622	161.6909	1588.5179	111.5039	70.9672	15.7224	52.465	71.4069	185.0079	55.0561	112.838	472.6077	229.774	355.0274	84.0322	48.0298	359.6876
PWY-5897	superpathway of menaquinol-11 biosynthesis	947.2529	2023.09	2123.4120000000003	2697.3104	2591.1942	2705.0482	53.0442	149.8853	35.4119	2777.7198	136.6531	179.4641	1604.9163	2882.7265	2910.4051	2223.6508	3157.6768	3587.678	564.8025	691.2	801.2812	1167.6934	532.7349	411.7624	109.9538	920.2415	370.0975	1224.6660000000002	1098.895	1233.8596	2627.1381	2420.1593	3880.3778	1734.3941	665.3461	950.1647	647.8542	242.6127	972.3124	357.7341	221.9481	190.1614	784.5056	452.9412	401.1326	927.4204	589.9438	545.7255
PWY-5898	superpathway of menaquinol-12 biosynthesis	947.2529	2023.09	2123.4120000000003	2697.3104	2591.1942	2705.0482	53.0442	149.8853	35.4119	2777.7198	136.6531	179.4641	1604.9163	2882.7265	2910.4051	2223.6508	3157.6768	3587.678	564.8025	691.2	801.2812	1167.6934	532.7349	411.7624	109.9538	920.2415	370.0975	1224.6660000000002	1098.895	1233.8596	2627.1381	2420.1593	3880.3778	1734.3941	665.3461	950.1647	647.8542	242.6127	972.3124	357.7341	221.9481	190.1614	784.5056	452.9412	401.1326	927.4204	589.9438	545.7255
PWY-5899	superpathway of menaquinol-13 biosynthesis	947.2529	2023.09	2123.4120000000003	2697.3104	2591.1942	2705.0482	53.0442	149.8853	35.4119	2777.7198	136.6531	179.4641	1604.9163	2882.7265	2910.4051	2223.6508	3157.6768	3587.678	564.8025	691.2	801.2812	1167.6934	532.7349	411.7624	109.9538	920.2415	370.0975	1224.6660000000002	1098.895	1233.8596	2627.1381	2420.1593	3880.3778	1734.3941	665.3461	950.1647	647.8542	242.6127	972.3124	357.7341	221.9481	190.1614	784.5056	452.9412	401.1326	927.4204	589.9438	545.7255
PWY-5910	superpathway of geranylgeranyldiphosphate biosynthesis I (via mevalonate)	3772.3816	4929.0207	4826.1353	1743.7801	2111.3884	1545.6721	1012.5025	961.9169999999999	627.5878	3443.6912	1554.0336	1199.4036	4438.4302	3191.647	3051.2986	3184.6985	3476.2478	3051.5209	2204.7879	2845.0084	2808.6438	3258.5173	3117.1682	3439.4342	688.7524	1525.2257	1479.5754	2060.5556	2218.7864	2399.6522	1159.9151	1318.9985	1457.8047	227.3289	1764.1043	1516.8035	2027.4820000000002	1275.4172	1600.6955	1680.4384	1329.0491	1208.1826	3306.8919	2608.4148	3405.8444	2774.1145	1960.6681	3015.0182
PWY-5913	TCA cycle VI (obligate autotrophs)	350.7596	547.3616	453.4043	4279.9287	3810.9219	3859.4557	1177.1323	65.5366	740.5347	1633.9222	1935.9182	86.4924	812.9294	2275.0602	2393.552	2100.1922	1472.588	1320.4636	224.8242	401.5006	337.9221	3290.4869	3404.038	3054.9787	65.5266	4559.8434	173.0851	3908.1988	4170.2221	3839.9259	5027.6579	4033.8294	3962.2901	6222.5179	4247.3029	4211.0509	4078.8209	135.5341	4282.617	207.9611	112.8067	105.5575	409.6623	217.9352	424.0315	348.6773	208.8662	348.5407
PWY-5918	superpathay of heme biosynthesis from glutamate	226.4975	359.1637	301.284	3895.9983	3483.784	3594.9737	69.7538	63.4522	28.5088	2052.1723	151.9009	87.6608	787.0310000000001	2627.3092	2637.6455	1980.2472	2484.593	2701.8897	187.1603	301.1097	290.7736	2479.8918	2478.4514	2263.9426	46.5915	2127.9352	68.0407	1046.9805	942.1378	882.7597	2873.9684	3825.7434	2933.9447	5405.1851	3560.7722	3266.0653	1945.6595	97.4524	2110.5846	161.3997	92.6358	91.2483	363.9688	209.2652	377.2974	145.6713	88.2141	274.8565
PWY-5920	superpathway of heme biosynthesis from glycine	132.4467	264.903	214.5179	1719.4827	2364.605	2642.8464	32.3531	48.6497	16.9585	1804.3027	58.1943	52.5389	571.4725	2068.1584	2109.0672	1429.4981	1959.9985	2094.4788	133.4467	226.905	242.3144	347.4878	458.9682	333.5914	41.3783	1710.009	34.6993	533.4376	671.8273	532.3385	2311.2529	3410.2272	1620.6689999999999	3573.1582	694.7454	1430.1823	1474.0442	70.7136	1571.86	85.7645	75.6228	70.3758	183.0771	134.9614	291.1162	106.3225	45.4436	244.4922
PWY-5941	glycogen degradation II (eukaryotic)	3.9737	3.9899	50.383	568.7689	407.9686	357.8173	3.937	13.4438	0.0	463.6552	3.9694	7.537999999999999	53.0943	138.8926	198.4117	90.2141	579.241	642.2416	11.5074	49.788000000000004	32.4421	0.0	0.4399	0.0	0.4349	17.8297	0.0	0.0	5.956	7.2269	63.2909	108.4236	31.320999999999998	692.3871	0.0	1.3195	15.9039	0.0	0.0	0.0	0.4382	32.1358	14.9632	0.877	167.6678	6.3999	3.4648	62.1103
PWY-5971	palmitate biosynthesis II (bacteria and plants)	936.5147	1248.8947	1135.6259	6433.9794	5764.0852	5608.4862	137.3581	255.5348	48.4233	3804.0719	295.0148	357.8181	2500.7095	4045.6284	4022.7207	4423.8272	3469.5591	3239.7244	719.998	1012.6508	887.8489999999999	7224.5457	7283.6277	7088.8413	150.29	4128.9542	67.9791	1077.6891	1859.1339	1093.2156	6264.2132	6645.0119	2159.4534	2348.7343	8308.5688	7459.0159	3880.2495	185.6239	3968.9258	673.1294	354.7576	330.7011	1479.2631	869.5367	1345.1688	218.6373	89.9533	673.8376
PWY-5973	cis-vaccenate biosynthesis	7878.8119	7694.3819	7687.8397	7396.7414	7238.9954	7210.6054	7680.5705	7453.2108	7632.1696	6477.4213	7753.2531	7440.7876	7150.5439	6415.2181	6331.5141	6225.7746	6814.4487	6594.1231	7488.6878	7456.391	7392.6708	7985.4195	7979.7516	7999.5894	7490.9888	8187.7237	7505.866999999999	7468.6529	7788.4305	7671.2373	7823.7957	8400.5068	7386.1252	9554.5879	7543.5817	7483.1331	7718.0844	7507.9123	7852.1005	7438.0669	7487.7565	7506.9308	7523.6066	7485.6466	7790.0329	7646.6219	7585.4095	7772.9178
PWY-5989	stearate biosynthesis II (bacteria and plants)	536.8164	752.7861	681.7286	5916.0674	5076.9237	5058.6871	82.3449	133.1583	28.9928	2632.6102	177.9262	185.8442	1540.5749	3169.0479	3151.0798	3406.1012	2448.8254	2292.2715	379.655	567.7076	488.6919	5210.4088	5347.7883	4968.8438	83.3081	3104.3531	40.2972	680.842	1221.5337	690.2787	5613.6918	6118.5122	1645.9775	8064.2805	6701.6728	6388.2558	2866.3016	107.0633	2956.7521	375.3326	193.832	181.1332	838.6253	478.5803	782.9103	129.0359	53.2055	391.8657
PWY-6071	superpathway of phenylethylamine degradation	14.8307	30.1136	30.0123	689.1261	628.6267	749.0698	8.0849	17.2812	4.959	452.8165	18.4736	30.2534	232.5842	665.6968	712.9266	619.9132	411.8305	388.6143	30.5355	60.0231	66.7947	315.4125	22.8495	22.2802	8.3584	162.9484	3.7128	33.5279	78.6112	62.7583	342.17800000000005	509.6226	265.3444	493.0817	41.1658	58.8078	86.1655	10.9548	77.6624	17.7777	8.0151	4.3894	59.9801	31.5304	54.4673	1.2091	3.5821	22.5352
PWY-6107	chlorosalicylate degradation	4.3705	12.2846	5.0228	37.1902	42.1793	48.8459	0.0	3.8886	0.0	8.3191	0.0	2.6982	9.0614	79.5829	51.2056	17.9594	54.0135	31.7797	4.3693	16.2276	15.4896	0.5923	7.3694	3.0381	0.0	171.4633	0.0	0.0	57.9727	3.9694	2.3938	598.9794	14.863	0.0	10.107000000000001	9.3737	10.3279	0.0	21.6207	0.2974	0.9655	0.5863	0.0	0.0	35.859	0.0	2.5	11.0886
PWY-6121	5-aminoimidazole ribonucleotide biosynthesis I	5299.9229	5373.9193	5004.8916	5653.6234	5799.2618	5573.9091	1513.7277	132.0876	936.4686	5551.9029	2408.2079	137.2231	1765.2546	5428.5902	5387.8719	5020.2465	5903.7307	5614.7121	878.3802	1045.0705	695.3503	3915.6405	4056.8207	3622.1699	70.9013	5954.7778	160.7268	4770.3836	4916.1865	4640.4171	6183.6456	5668.1763	5429.5498	7291.4239	5106.8758	5360.4415	5836.8241	189.2045	5805.8731	347.42800000000005	151.4064	143.5783	531.2337	320.5199	475.3634	353.25199999999995	202.1936	367.8363
PWY-6122	5-aminoimidazole ribonucleotide biosynthesis II	5492.1534	5571.8373	5198.0548	5345.4146	5598.3901	5351.2106	1566.9149	129.5841	969.9755	5531.4861	2485.9559	130.7321	1723.7383	5392.076	5344.7729	4925.9928	5949.8441	5661.2413	888.7256	1057.8382	697.8703	3679.8832	3830.3501	3408.7089	68.3274	6056.6759999999995	164.1231	4894.6273	5024.3163	4773.4759	6055.1967	5492.9854	5565.3181	6973.3163	4754.2623	5103.6776	5954.6134	192.3142	5905.9497	335.6665	146.0883	139.0842	501.0064	306.4585	457.0865	359.8842	206.4865	364.6886
PWY-6123	inosine-5'-phosphate biosynthesis I	5244.8621	5225.9525	4934.9144	4881.7943	4962.7651	4715.7506	1792.9584	165.1716	1150.9943	4945.1594	2728.9104	170.8229	1964.9773	4764.6115	4714.7413	4501.7599	5185.8471	4980.0479	1042.5244	1207.6204	818.4627	4020.0994	4126.2576	3774.0753	88.6705	5448.1811	208.9087	4818.08	4902.3171	4735.9595	5355.0094	4677.3892	4738.1757	5876.0735	4804.9988	4922.7717	5361.2737	235.208	5389.3478	445.6951	191.5889	183.6976	657.6117	404.5096	604.1754	437.9345	255.6761	457.7448
PWY-6125	superpathway of guanosine nucleotides de novo biosynthesis II	7741.7857	7093.9890000000005	6996.3361	5570.6878	5610.75	5340.3289	6283.2441	6577.1513	6430.1755	5486.7601	5930.5015	6559.379	6141.6719	5452.0887	5211.7652	5190.3088	5648.2788	5475.6078	6660.2226	6516.2378	6451.1442	6076.9022	5947.9932	6085.4634	6605.2321	4905.6947	6531.6328	4359.3656	4389.6408	4488.7974	5257.4946	5718.8492	5157.831	7035.7329	5517.7894	5153.1207	4928.8227	6549.5483	4857.2445	6513.6979	6607.1966	6598.6914	6481.8264	6515.9926	6547.465999999999	6616.2815	6621.1958	6630.8956
PWY-6126	superpathway of adenosine nucleotides de novo biosynthesis II	7497.9828	7144.395	7137.4865	5856.8398	5842.9287	5627.9527	7737.323	7336.9915	7641.5214	5607.2206	7874.5338	7316.7045	6659.1244	5504.8442	5318.6831	5289.3905	5844.1555	5694.9478	7307.3419	7199.8027	7157.6138	7263.2648	7179.8942	7214.8931	7379.276999999999	7584.3115	7298.5695	7773.9336	7813.4287	7772.1847	6073.5067	6057.8647	5640.3335	7095.4723	6231.7741	6145.6543	7628.7152	7332.3125	7517.7873	7308.7018	7378.8909	7372.0741	7240.0158	7274.5913	7315.1038	7391.87	7397.2438	7402.0209
PWY-6143	CMP-pseudaminate biosynthesis	0.0	0.0	0.0	0.0	0.0	0.0	0.0	0.0	0.0	0.0	0.0	0.0	0.0	0.0	0.0	0.0	0.0	0.0	0.0	0.0	0.0	0.0	0.0	0.0	0.0	0.0	0.0	0.0	0.0	0.0	0.0	0.0	0.0	0.0	0.0	0.0	0.0	0.0	0.0	0.0	0.0	0.0	0.0	0.0	0.0	0.0	0.0	0.0
PWY-6147	6-hydroxymethyl-dihydropterin diphosphate biosynthesis I	350.4571	721.7822	629.2396	4704.8663	4548.1943	4642.0875	93.8446	84.3372	41.9537	2659.7415	186.3146	108.4098	1016.4684	3310.0201	3376.6472	2540.9183	3299.5333	3757.7644	237.9999	368.6215	392.2919	2676.6389	2696.6567	2468.8792	62.467	2441.0237	137.9285	699.9952	897.5233	753.64	4574.13	5369.6959	4653.8372	7079.6882	4233.4735	3758.6932	2350.828	118.3167	2254.8673	230.5316	134.8213	135.8987	431.6065	274.1082	486.699	293.4306	174.4003	360.4402
PWY-6148	tetrahydromethanopterin biosynthesis	0.0	0.0	6.9673	0.0	0.0	0.0	0.0	0.0	0.0	0.0	0.0	0.0	0.0	0.0	0.0	0.0	0.0	0.0	0.0	0.0	0.0	0.0	0.0	0.0	0.0	0.0	0.0	5.973	2.3965	0.0	0.0	0.0	0.0	0.0	0.0	0.0	0.0	0.0	0.0	0.0	0.0	0.0	0.0	0.0	0.0	0.0	0.0	0.0
PWY-6151	S-adenosyl-L-methionine cycle I	5776.7699	5670.101	5693.9	4641.3564	4496.6589	4550.9357	5798.5032	6784.7296	6216.1841	4414.8769	5068.448	6760.3507	5941.2206	4180.7399	4160.9929	3881.7482	4611.7103	4510.4769	6570.0737	6438.5358	6595.4462	4093.1981	3759.2456	4170.7949	6823.8182	3223.2014	6773.534000000001	3179.0298	3097.6246	3219.9448	4179.7593	4576.9336	4113.7783	3953.2745	2378.7502	2557.3386	3549.683	6779.7872	2967.1005	6693.562	6815.8537	6799.3779	6637.6825	6724.3411	6612.8798	6815.3179	6833.1638	6732.8546
PWY-6163	chorismate biosynthesis from 3-dehydroquinate	2672.2006	4080.6518	4294.2216	5240.1325	5146.6932	5039.1226	6156.0376	5958.7303	6123.3301	4998.3688	6255.0499	5950.789000000001	5528.941999999999	4926.4457	4885.0509	4377.3258	5291.7906	5129.2093	5659.4487	5736.4742	5853.124	6512.7366	6464.0911	6467.1105	5978.4895	6482.1365	5916.5138	6220.5224	6398.1269	6288.2437	5692.2409	5752.5912	4888.64	6644.4236	6114.2612	6042.3235	6091.5553	5952.8111	6334.6403	5923.2068	5986.916	5980.3504	5926.475	5942.0697	5987.8762	5995.4976	5998.1645	6015.1956
PWY-6165	chorismate biosynthesis II (archaea)	0.0	0.0	5.5	0.0	0.0	0.0	0.0	0.0	0.0	0.0	0.0	0.0	0.0	0.0	0.0	0.0	0.0	0.0	0.0	0.0	0.0	0.0	0.0	0.0	0.0	0.0	0.0	0.0	3.8247	0.0	0.0	0.0	0.0	0.0	0.0	0.0	0.0	0.0	0.0	0.0	0.0	0.0	0.0	0.0	0.0	0.0	0.0	0.0
PWY-6167	flavin biosynthesis II (archaea)	0.0	0.0	9.9731	0.0	0.0	0.0	0.0	0.0	0.0	0.0	0.0	0.0	0.0	0.0	0.0	0.0	0.0	0.0	0.0	0.0	0.0	0.0	0.0	0.0	0.0	0.0	0.0	8.3225	3.3317	0.0	0.0	0.0	0.0	0.0	0.0	0.0	0.0	0.0	0.0	0.0	0.0	0.0	0.0	0.0	0.0	0.0	0.0	0.0
PWY-6174	mevalonate pathway II (archaea)	0.0	0.0	9.6371	0.0	0.0	0.0	0.0	0.0	0.0	0.0	0.0	0.0	0.0	0.0	0.0	0.0	0.0	0.0	0.0	0.0	0.0	0.0	0.0	0.0	0.0	0.0	0.0	6.4332	2.8565	0.0	0.0	0.0	0.0	0.0	0.0	0.0	0.0	0.0	0.0	0.0	0.0	0.0	0.0	0.0	0.0	0.0	0.0	0.0
PWY-6182	superpathway of salicylate degradation	59.5996	77.9727	53.4411	963.8373	872.4709	1048.1704	9.8109	17.2307	5.5616	337.8837	19.3063	32.0341	212.5415	525.8501	531.9069999999999	485.2051	324.8301	275.3155	34.5961	57.8302	49.3884	28.9616	50.775	50.3041	11.9557	393.2395	9.2619	45.1349	215.0267	102.7453	352.41	1605.7296	305.0141	1601.0898	73.7296	115.5947	94.7554	20.5138	105.7793	23.3565	17.5973	19.3169	109.9172	73.42699999999999	113.0774	10.4039	9.5204	59.3421
PWY-6185	4-methylcatechol degradation (ortho cleavage)	16.3492	26.9797	23.9617	880.6379	818.2613	1018.0298	7.2817	18.0126	5.9695	365.7784	19.6256	33.9111	232.2149	564.6331	583.5694	533.8514	336.2543	278.9802	37.2416	63.4002	48.8964	37.1434	65.7509	67.6601	12.8011	169.1381	10.2527	38.6526	167.5269	107.2137	373.9104	1471.5821	321.4294	1466.7973	75.5085	143.5321	90.2599	22.4187	129.7942	22.2284	14.9908	19.0661	88.2414	68.335	88.7348	4.5893	4.2829	25.4564
PWY-621	sucrose degradation III (sucrose invertase)	4393.2262	4821.2579	5166.0783	2995.3003	2966.8235	2859.1129	8096.1194	7903.5054	8153.7434	4898.4606	7823.6581	7884.7153	6893.2171	4457.2246	4452.4568	4273.8394	4885.8314	4979.8144	7652.2849	7601.7641	7662.1088	6311.9482	5948.9765	6411.5845	7947.1788	3335.4528	7859.0898	5058.6896	4989.184	5285.3452	3354.6324	3040.8793	3262.5572	4909.9192	3980.8648	3410.7435	3875.5632	7896.3449	3455.1471	7800.3325	7907.4929	7919.4972	7655.9944	7750.8079	7817.6434	7904.7134	7948.4343	7922.4061
PWY-6210	2-aminophenol degradation	0.0	0.0	2.64	33.4753	30.8715	27.772	0.0	0.0	0.0	0.0	0.0	0.0	1.8530000000000002	32.0691	4.7474	0.9811	11.1621	0.0	0.0	3.6842	1.3333	0.0	0.0	1.4118	0.0	81.2444	0.0	0.0	61.2801	4.3885	0.0	481.6411	3.96	0.0	3.0374	6.9489	1.1139	0.0	1.8539	0.0	0.0	4.6153	2.5949	1.5297	23.1886	0.0	2.0	11.8744
PWY-6263	superpathway of menaquinol-8 biosynthesis II	8.9387	11.9217	8.9532	582.9906	721.0164	663.1393	80.7394	11.7012	30.3474	105.7221	166.0195	8.8912	53.2693	138.84	106.1134	189.84900000000002	109.3524	108.0944	17.7427	27.5304	23.629	92.8337	65.4032	3.9878	17.076	1541.6779999999999	44.998999999999995	20.8033	163.9821	42.2777	20.9258	1342.0211	753.2963	0.0	19.5979	594.1934	1482.4519	63.5005	1418.5678	51.1341	0.0	12.0578	11.7082	3.2038	135.3977	5.92	0.0	71.9606
PWY-6269	adenosylcobalamin salvage from cobinamide II	127.9547	246.0969	229.8593	2066.8652	1960.8057	2226.5193	69.6326	32.7735	28.4382	752.8049	131.8788	51.0465	412.8216	1009.0159	1025.4408	1104.0467	932.2894	744.3215	67.31	130.5263	145.5116	306.5796	140.2977	106.5859	35.3708	1479.2239	97.0136	244.7522	410.7523	336.0639	2955.9879	3155.6105	2280.7425	3015.1685	273.8602	685.1061	1492.4170000000001	71.1977	1131.2281	166.3519	60.2269	65.4993	241.6709	153.1547	317.0999	32.4063	19.3066	164.287
PWY-6277	superpathway of 5-aminoimidazole ribonucleotide biosynthesis	5492.1534	5571.8373	5198.0548	5345.4146	5598.3901	5351.2106	1566.9149	129.5841	969.9755	5531.4861	2485.9559	130.7321	1723.7383	5392.076	5344.7729	4925.9928	5949.8441	5661.2413	888.7256	1057.8382	697.8703	3679.8832	3830.3501	3408.7089	68.3274	6056.6759999999995	164.1231	4894.6273	5024.3163	4773.4759	6055.1967	5492.9854	5565.3181	6973.3163	4754.2623	5103.6776	5954.6134	192.3142	5905.9497	335.6665	146.0883	139.0842	501.0064	306.4585	457.0865	359.8842	206.4865	364.6886
PWY-6282	palmitoleate biosynthesis I (from (5Z)-dodec-5-enoate)	603.1827	807.6402	730.3379	5981.5997	5076.9084	5013.8536	83.1208	164.1939	29.1591	3017.2888	179.895	231.8055	1779.2374	3253.0582	3242.4054	3660.7859	2669.6532	2479.9277	474.8059	664.8882	582.6217	6300.6089	6370.4656	6129.4303	93.6064	3157.507	41.1249	690.0075	1247.4825	698.7267	5606.5441	6045.2672	1631.4468	7971.2075	7993.3568	6939.9359	2930.6012	114.2008	3016.8508	432.9087	225.1109	209.3159	997.4008	569.2079	887.628	133.6881	54.5314	425.9474
PWY-6317	galactose degradation I (Leloir pathway)	7735.4393	7042.1687	7040.3832	4071.4115	4420.8885	4092.2857	6965.6832	6766.2962	6934.5086	4770.1766	6998.1721	6739.7298	5896.3078	4158.8865	4057.7273	4311.0648	5124.8352	4852.3443	6845.0507	6720.5128	6602.8963	5585.4732	5362.6553	5522.1488	6810.2818	5545.8432	6717.6585	6708.0579	6674.7665	6577.6532	4550.8232	3241.5153	3558.5476	1763.2537	3726.2468	4051.8884	5799.4964	6763.69	5451.7646	6689.2287	6770.7461	6770.7977	6538.6895	6628.0129	6608.507	6816.1708	6832.3075	6749.0284
PWY-6338	superpathway of vanillin and vanillate degradation	5.5329	18.965999999999998	3.2245	105.4298	108.6386	71.2596	1.7844	0.0	1.3913	34.9769	4.3876	2.0131	53.1554	142.3097	112.2517	145.0726	53.0137	26.2807	0.0	7.0198	2.5338	22.5252	22.534000000000002	15.1748	2.9999	48.3603	0.0	7.7237	22.6215	0.0	104.4682	350.6493	125.9702	325.2599	20.6674	12.6214	9.5208	0.695	25.774	5.5085	1.2903	2.2840000000000003	36.431	10.3438	14.2602	2.5396	0.0	6.6154
PWY-6339	syringate degradation	49.8691	41.9125	33.946	200.7013	219.1009	188.1457	3.5036	0.0	0.0	212.4435	17.6037	12.0886	111.1554	265.099	222.3748	282.0001	183.4484	145.0134	20.1003	31.979	26.9573	66.7758	66.8395	62.9301	0.0	152.9573	0.0	0.0	80.9004	0.0	0.0	970.2738	284.8138	531.861	78.7344	127.9787	0.0	0.0	81.4572	8.9977	1.9999	3.9995	176.0785	51.9218	47.6217	0.0	0.0	21.9644
PWY-6349	CDP-archaeol biosynthesis	0.0	0.0	4.2997	0.0	0.0	0.0	0.0	0.0	0.0	0.0	0.0	0.0	0.0	0.0	0.0	0.0	0.0	0.0	0.0	0.0	0.0	0.0	0.0	0.0	0.0	0.0	0.0	6.1628	3.1212	0.0	0.0	0.0	0.0	0.0	0.0	0.0	0.0	0.0	0.0	0.0	0.0	0.0	0.0	0.0	0.0	0.0	0.0	0.0
PWY-6350	archaetidylinositol biosynthesis	0.0	0.0	3.9569	0.0	0.0	0.0	0.0	0.0	0.0	0.0	0.0	0.0	0.0	0.0	0.0	0.0	0.0	0.0	0.0	0.0	0.0	0.0	0.0	0.0	0.0	0.0	0.0	4.7662	2.1915	0.0	0.0	0.0	0.0	0.0	0.0	0.0	0.0	0.0	0.0	0.0	0.0	0.0	0.0	0.0	0.0	0.0	0.0	0.0
PWY-6353	purine nucleotides degradation II (aerobic)	603.8049	904.4006	821.9668	5223.7901	5440.5554	5546.1322	124.7893	150.26	58.861999999999995	3007.2451	241.8137	205.1212	1575.9053	3531.4353	3573.877	3081.1936	3570.1144	3569.4088	394.32	676.6312	626.7104	4465.284000000001	4377.5249	4165.0855	76.278	2852.8293	95.9738	1215.4634	1248.0684	969.4644	3975.7134	5088.5297	2691.6763	4836.3323	5393.0201	4964.6122	2928.5012	120.2905	2714.4398	338.2101	163.1645	182.67700000000002	771.6436	491.0159	774.3106	119.9514	80.9272	437.1753
PWY-6383	mono-trans, poly-cis decaprenyl phosphate biosynthesis	18.6301	84.0955	66.6698	487.347	866.7847	751.4861	3.9985	17.2948	2.6594	107.9807	4.6577	24.4295	190.4056	1028.143	949.1621	395.4226	349.6891	319.3764	17.3741	73.9797	82.1513	20.0881	75.1693	46.5833	7.9946	286.619	0.0	276.7456	104.98700000000001	133.7745	648.8234	342.3691	393.3969	983.1041	49.9898	155.3473	282.2693	5.3176	419.6711	26.3403	28.6707	17.9728	21.9579	21.7992	10.3308	3.9987	10.4908	20.6242
PWY-6385	peptidoglycan biosynthesis III (mycobacteria)	6516.7623	6471.0613	6524.9678	5040.5135	5165.4044	5002.2369	6889.7711	6987.044	6960.4987	5052.2513	6769.3271	6962.0075	6267.1817	4993.4251	4870.8112	4759.6313	5371.1188	5094.3705	6873.1598	6789.0623	6810.3643	6217.9788	6085.2329	6256.1296	7025.3593	6127.8287	6956.779	6225.5672	6246.749	6258.855	5794.451999999999	5305.5436	5096.4216	5546.1113	5563.0422	5179.8917	6298.2097	6982.7455	6050.5611	6946.1649	7025.1078	7016.0021	6879.7517	6932.6611	6910.9337	7037.5799	7041.8397	7006.5249
PWY-6386	UDP-N-acetylmuramoyl-pentapeptide biosynthesis II (lysine-containing)	6263.4377	6248.5105	6307.1589	5001.9665	5147.5177	4998.9265	6716.3229	6789.7157	6776.2880000000005	5015.3594	6617.9955	6765.7966	6113.1239	5016.3582	4907.91	4677.8722	5395.9631	5273.4169999999995	6678.1692	6602.0342	6627.4943	6007.2175	5892.5312	6016.1581	6826.5035	6129.026999999999	6763.9769	6168.1869	6194.4953	6200.0942	5851.3093	5357.5708	5206.0295	5599.0759	4747.8743	5079.6976	6271.7116	6789.5143	6048.4543	6756.0679	6828.0489	6817.7506	6691.4118	6739.411	6719.7718	6839.9042	6842.773	6810.9263
PWY-6387	UDP-N-acetylmuramoyl-pentapeptide biosynthesis I (meso-diaminopimelate containing)	6681.9489	6644.1899	6714.3277	5094.8598	5228.1662	5058.004	7162.3201	7307.1697	7254.3279	5136.2287	7006.3569	7280.6828	6517.691999999999	5078.5557	4953.468	4840.7982	5462.82	5196.1416	7175.9331	7081.8766	7110.5937	6842.6172	6756.9603	6877.3782	7348.9009	6214.2497	7274.5397	6341.4298	6357.9729	6383.1974	6045.5365	5446.6140000000005	5176.0994	6177.5552	6077.9933	5914.9159	6394.3801	7302.7763	6195.4284	7258.6392	7345.6075	7335.2572	7182.7883	7242.4562	7217.504	7357.8375	7364.3497	7326.615
PWY-6396	superpathway of 2,3-butanediol biosynthesis	128.2108	575.7149	501.931	1294.5835	1417.2149	1420.2995	42.2681	136.8673	37.0821	1836.1786	56.9903	150.9793	847.6279	2330.4175	2267.0121	1697.3943	2529.8996	2408.2015	151.6626	362.65	526.1944	138.3237	233.1294	201.609	24.4758	774.6028	191.3009	390.5949	609.0263	579.4709	838.3412	1713.0954	881.3947	1109.8758	348.1819	541.7264	594.8191	105.7831	736.7072	85.7995	77.2199	52.8459	236.2263	247.8114	264.2478	61.0479	42.3565	76.0355
PWY-6397	mycolyl-arabinogalactan-peptidoglycan complex biosynthesis	0.0	6.5153	2.1028	26.233	26.3732	36.8756	0.0	0.0	0.0	4.3231	0.0	0.2845	4.1291	46.84	39.1454	14.7594	21.2689	10.5014	1.3035	1.6338	4.1638	2.1747	13.1018	11.4156	0.0	29.1166	0.0	8.1282	19.6694	16.2571	3.2985	25.5946	73.2033	70.887	9.2385	25.0185	28.8775	1.0969	41.8549	1.3430000000000002	5.2262	3.2303	4.4442	2.6344	0.5925	0.0	3.5479	2.5617
PWY-6404	superpathway of mycolyl-arabinogalactan-peptidoglycan complex biosynthesis	0.0	0.0	0.0	0.0	0.0	0.0	0.0	0.0	0.0	0.0	0.0	0.0	14.415	97.3015	96.6517	37.8944	0.0	0.0	0.0	0.0	12.4954	0.0	0.0	0.0	0.0	0.0	0.0	0.0	30.906999999999996	0.0	0.0	0.0	0.0	257.0098	0.0	0.0	0.0	0.0	39.5187	0.0	0.0	0.0	0.0	0.0	0.0	0.0	0.0	0.0
PWY-6467	Kdo transfer to lipid IVA III (Chlamydia)	358.7	401.4	358.83	3492.06	2753.9	2764.73	2263.17	39.88	1441.12	1236.35	3674.72	66.58	560.9	1271.51	1270.09	1495.14	1061.36	983.34	238.59	465.68	222.58	4496.41	4716.61	4245.5	34.56	6725.03	13.5	7012.75	7336.04	6944.67	2513.73	2678.21	835.5	5033.0	5204.08	5469.58	5886.33	112.64	6650.0	151.16	72.78	74.71	382.32	206.79	345.9	52.5	18.25	173.23
PWY-6470	peptidoglycan biosynthesis V (&beta;-lactam resistance)	4670.1644	4736.7487	4943.1106	792.5052	1321.0457	1344.9205	5769.4579	6311.7677	6023.4583	1176.6073	5296.8381	6290.4664	5345.303000000001	2098.2427	1970.463	2241.1939	1112.6873	844.2575	6109.75	5976.9804	6045.4515	4649.0931	4476.5383	4795.9	6358.967	2553.3638	6285.81	3311.097	3270.9351	3483.4528	2671.6147	2152.6748	1872.6179	1470.3513	3008.0291	2703.7509	2880.6787	6299.0602	2751.0079	6235.3981	6345.9017	6335.6725	6135.4612	6228.0895	6151.5904	6319.5665	6350.142	6271.6196
PWY-6471	peptidoglycan biosynthesis IV (Enterococcus faecium)	6041.9681	5658.9287	5727.1661	1938.7315	2706.6785	2441.9852	6130.5787	6617.6079	6358.4106	3722.8036	5701.2557	6595.0165	5763.4684	3728.2398	3649.1584	2996.18	4023.2235	3887.3037	6459.8687	6332.6113	6388.8579	5273.5107	5104.9234	5364.8452	6662.7645	3343.4459	6602.1274	3861.8093	3870.2149	4030.0325	4011.2113	2978.7624	2829.0677	2862.9628	3774.3585	3495.6403	4005.9592	6611.9398	3482.315	6555.9661	6655.6186	6645.5057	6472.9707	6551.0101	6486.6396	6664.5018	6676.4841	6607.4507
PWY-6478	GDP-D-glycero-&alpha;-D-manno-heptose biosynthesis	0.0	9.6848	3.9374	127.89299999999999	283.9064	313.8748	1.7978	1.9375	0.0	5.9779	3.7414	1.9611	9.0972	57.4428	37.2343	58.1792	27.3674	15.7674	1.9696	3.9256	0.0	0.0	1.9737	1.9725	0.0	109.9333	0.0	25.5768	74.7551	40.8407	44.1775	642.128	0.0	390.3709	9.01	15.4646	251.9081	0.0	19.597	23.1553	1.9344	6.5484	0.0	3.9265	55.2634	1.8557	1.7402	34.5971
PWY-6486	D-galacturonate degradation II	0.0	0.0	0.0	0.0	0.0	0.0	0.0	0.0	0.0	0.0	0.0	0.0	0.0	5.9528	0.0	0.0	3.9651	0.0	0.0	0.0	0.0	0.0	0.0	0.0	0.0	15.6982	0.0	0.0	14.9167	0.0	0.0	96.3981	0.0	0.0	0.0	0.0	0.0	0.0	0.0	0.0	0.0	0.3347	0.0	0.0	4.2374	0.0	0.0	2.5749
PWY-6505	L-tryptophan degradation XII (Geobacillus)	0.0	7.2451	5.7986	84.3125	85.1647	138.6153	0.0	0.0	0.0	0.0	0.0	0.0	9.0448	76.3608	47.4263	14.8982	28.0636	0.0	0.0	8.7808	3.5402	0.0	0.0	3.5325	0.0	152.952	3.764	0.0	107.25200000000001	9.6041	2.9371	860.154	76.689	0.0	7.0279	20.1952	3.1997	2.2065	8.5935	0.0	1.321	6.5882	6.4607	3.7477	45.4299	0.0	3.8201	24.1036
PWY-6507	4-deoxy-L-threo-hex-4-enopyranuronate degradation	84.8085	159.4439	150.3122	2235.8511	1848.1195	1845.1842	17.8987	21.8091	4.669	886.1973	24.048000000000002	36.5527	385.6025	1068.6594	1171.3407	1184.4298	716.5953	646.6294	90.0008	140.4604	139.4755	2484.4946	2455.4679	2290.7075	17.2984	620.7247	27.2853	205.5569	264.3823	172.8552	2828.7269	1954.0473	641.0638	2631.3623	3556.0936	2970.2313	807.7844	30.8395	867.5372	74.9434	14.591	23.3108	120.6983	78.3728	134.9433	9.8205	13.8686	58.2004
PWY-6519	8-amino-7-oxononanoate biosynthesis I	338.6437	459.4103	396.3885	4850.0036	3974.6033	4099.5923	54.3394	98.4484	17.9951	2198.6751	112.8573	151.00799999999998	1147.3467	2280.8348	2296.7983	2616.8495	1878.5736	1693.2081	295.5413	405.0988	341.6159	4790.157999999999	4436.9587	4215.5816	71.512	2217.0829	48.8254	534.4301	809.5655	487.9271	4294.8494	4651.2825	1435.2691	6613.1674	6152.6286	5313.2753	2102.1521	83.7174	2228.0467	283.9939	139.3266	151.1709	655.4864	352.4925	684.6599	79.4614	32.5825	336.1135
PWY-6545	pyrimidine deoxyribonucleotides de novo biosynthesis III	415.4691	474.4816	534.2563	875.7253	1088.9248	1161.3916	3141.7161	80.3097	2357.1631	735.4697	3907.5705	74.2882	418.2539	2079.2927	2101.7841	1167.2758	1754.1976	1623.1997	266.7579	609.2432	406.6916	3343.3578	3485.4965	3267.8371	19.0865	3898.633	41.4406	3427.0333	3470.2955	3572.0541	1542.5291	1707.1854	1397.9737	295.9338	2960.0314	3383.5854	3643.2663	163.5946	3857.4047	201.8708	61.2512	47.3715	189.5277	185.2418	104.6038	35.863	14.6024	44.7862
PWY-6562	norspermidine biosynthesis	23.0075	55.3857	40.3701	471.1159	432.3181	451.6368	2.9058	12.4577	5.3772	306.2579	10.6221	18.4828	194.6399	391.5069	419.5341	528.689	373.8722	432.4407	15.5167	36.8886	40.0379	26.5349	52.0882	35.8318	10.533	267.698	8.6053	76.9527	78.6648	77.4267	301.7929	636.0892	130.8372	278.4716	32.9586	45.5235	265.7724	12.1073	151.065	38.1947	32.7884	21.4316	84.29799999999999	53.9727	38.4967	16.8774	7.9606	9.0794
PWY-6565	superpathway of polyamine biosynthesis III	19.3447	16.1504	10.8797	45.6128	37.8083	56.6672	0.0	0.0	2.5397	2.991	0.0	2.8605	65.1994	80.521	102.5748	158.3044	2.9921	2.9929	0.0	0.0	2.9318	1.4711	9.8002	5.6714	0.0	3.5266	0.0	49.6128	1.194	0.0	216.6111	72.0984	135.6857	0.0	0.0	18.9487	0.0	0.0	27.1779	37.9813	18.283	13.0265	49.1997	20.8737	13.3065	2.8360000000000003	0.0	0.0
PWY-6572	chondroitin sulfate degradation I (bacterial)	0.0	0.0	0.0	0.0	0.0	0.0	0.0	0.0	0.0	0.0	0.0	0.0	2.4345	0.0	0.0	11.0673	0.0	0.0	0.0	0.0	0.0	0.0	0.0	0.0	0.0	0.0	0.0	37.6668	0.0	0.0	341.167	0.0	0.0	0.0	0.0	0.0	0.0	0.0	0.0	0.0	2.4954	0.0	0.0	0.0	0.0	0.0	0.0	0.0
PWY-6588	pyruvate fermentation to acetone	35.1278	68.3568	90.2501	349.6596	692.4293	1114.3414	5.9612	11.2496	2.8449	56.8152	2.9944	16.7396	73.9702	165.1241	305.8808	195.3066	92.7089	96.5786	15.8881	38.3224	59.3369	770.7231	167.0555	159.8293	54.0674	684.6869	196.9152	127.947	268.2277	236.8346	1884.3137	1690.0416	1592.1421	719.7689	124.1645	355.1975	1081.8839	127.8188	694.7505	64.50399999999999	15.7943	28.5216	97.4604	64.0934	350.585	1.9987	5.9816	193.6595
PWY-6590	superpathway of Clostridium acetobutylicum acidogenic fermentation	144.6354	388.3877	375.8139	581.3784	1243.5774	1475.5745	11.9889	52.5189	17.1413	571.5884	40.5683	47.3671	409.4958	1315.0843	1365.3106	986.8835	1278.593	989.2502	85.4918	189.4472	263.0629	158.8769	256.9819	191.3215	39.702	1011.5693	75.7392	439.3133	557.3923	464.31800000000004	2158.9116	1768.9260000000002	2081.6846	108.8159	373.3929	658.7281	1085.9204	71.7893	800.3785	122.0941	60.7181	50.2281	140.0061	123.1045	154.8985	415.2212	247.3734	278.4943
PWY-6608	guanosine nucleotides degradation III	518.0226	695.9275	616.9852	5178.3721	5636.3836	5769.9806	209.2539	149.1973	100.9833	3343.3476	429.9277	189.7982	1559.7699	3434.187	3404.1757	2941.1086	3957.3493	4040.7057	447.3276	777.2561	662.9691	5801.2473	5545.1611	5277.6986	67.686	4620.072	88.0644	1722.6383	2145.3385	1681.3548	5511.5674	6617.6426	3031.5159	4541.5702	6471.1532	6475.954000000001	4245.2816	168.5755	4284.7128	265.1314	121.8562	140.7956	710.8097	469.6078	778.0933	154.4727	89.6665	366.6929
PWY-6609	adenine and adenosine salvage III	4517.7006	5800.6907	6280.7129	4079.6386	4763.5986	4698.4924	8908.1469	7939.2075	8625.5263	4351.8852	9372.7113	7887.1306	7128.9994	4872.9879	4860.9884	4235.4884	5187.5149	4930.7737	7784.9767	7821.3638	7806.4331	7698.0084	7672.9031	7754.4467	7959.4922	9246.934000000001	7883.2526	9946.3798	10022.1446	9955.3766	5905.1551	5280.6635	6449.4436	3426.3407	5383.1755	6357.021	8906.8937	7943.9884	9246.1886	7853.2267	7958.4294	7943.2466	7724.8095	7812.8673	7777.0278	7975.2116	7981.0357	7902.3442
PWY-6612	superpathway of tetrahydrofolate biosynthesis	835.3216	1804.9313	1683.6605	4965.6086	4881.5216	4828.8957	149.8933	168.0389	79.77	3974.5297	313.2019	223.467	1721.2942	4276.9354	4301.4313	3526.0359	4503.3077	4725.5665	489.6056	734.3646	781.1312	2106.859	1730.6943	1412.8463	116.8435	3351.2976	275.2202	1330.0815	1503.3934	1349.8284	4574.2392	4804.5255	4656.4245	6086.4890000000005	2243.5169	3137.9759	3325.1242	237.1737	3203.1106	410.0951	255.2091	245.2726	786.0032	501.501	750.4619	570.6901	346.41	621.486
PWY-6628	superpathway of L-phenylalanine biosynthesis	948.2661	1555.9435	1490.7247	4830.0191	4495.1353	4590.3184	196.8368	344.4295	136.3526	3249.9203	532.6555	509.0747	2643.1779	3631.6168	3677.0502	3298.063	3450.4408	3246.4186	843.7799	1250.9663	1178.8671	5376.6529	5328.1698	5173.170999999999	208.4651	4120.518	165.7196	1419.2879	2565.6694	1682.381	4436.715	5525.0203	3100.3817	6160.2353	5924.2689	5498.1368	3242.2212	272.1309	3434.316	870.7942	444.8873	506.1106	1704.4526	1127.2063	1875.2394	321.3743	117.5438	1385.422
PWY-6629	superpathway of L-tryptophan biosynthesis	0.0	0.0	11.9457	408.0055	272.2959	239.1763	0.0	9.7612	0.0	432.5742	0.0	12.7555	86.6771	233.1909	252.3639	282.8279	219.074	182.40200000000002	45.589	63.8031	68.8816	1709.4661	94.4848	105.9833	21.2073	11.9789	0.0	0.0	47.6446	0.0	673.8207	340.0419	0.0	1660.0979	0.0	0.0	11.9771	0.0	0.0	11.7968	0.0	11.6422	203.0699	76.0445	68.0708	0.0	14.6248	0.0
PWY-6630	superpathway of L-tyrosine biosynthesis	947.8621	1556.8774	1491.3819	4661.4553	4374.8578	4465.5374	196.8351	344.4229	136.3524	3241.4766	532.6304	509.0471	2634.7474	3564.0612	3599.7543	3192.9646	3453.9407	3244.52	843.7835	1250.7226	1178.7684	5270.6648	5214.798	5073.4153	208.4622	4070.7102	165.7177	1419.5493	2560.9941	1681.0095	4389.6854	5319.1893	3075.698	6095.7621	5706.7226	5323.6066	3208.6366	272.1266	3405.2185	870.6081	444.8561	506.0717	1703.569	1126.9455	1873.0695	321.3668	117.5434	1384.7578
PWY-6641	superpathway of sulfolactate degradation	0.0	3.7453	3.9948	68.7423	65.2538	58.0204	0.0	3.295	0.0	17.1485	0.0	0.9281	26.0399	76.468	64.003	71.5347	16.0229	10.9164	4.4622	11.9978	8.8921	2.38	0.0	0.0	0.0	91.9916	0.0	1.234	61.6231	47.4222	30.5261	103.6412	2.4976	0.0	13.0741	4.1342	4.9319	0.0	12.7105	0.0	1.6606	2.059	2.1394	0.0	8.9835	0.0	0.0	8.8458
PWY-6654	phosphopantothenate biosynthesis III	0.0	0.0	5.973	0.0	0.0	0.0	0.0	0.0	0.0	0.0	0.0	0.0	0.0	0.0	0.0	0.0	0.0	0.0	0.0	0.0	0.0	0.0	0.0	0.0	0.0	0.0	0.0	4.9849	1.9983	0.0	0.0	0.0	0.0	0.0	0.0	0.0	0.0	0.0	0.0	0.0	0.0	0.0	0.0	0.0	0.0	0.0	0.0	0.0
PWY-6690	cinnamate and 3-hydroxycinnamate degradation to 2-oxopent-4-enoate	4.7686	11.6671	6.8099	103.4763	89.7032	95.8741	2.4018	2.0741	0.9265	154.58700000000002	7.1674	6.8767	38.5777	130.7994	118.4692	115.4482	112.4667	96.5206	8.7787	7.3591	13.4887	218.8362	12.9673	13.9554	2.8905	167.4043	0.2727	4.6686	82.4793	5.7931	98.1173	553.2601	5.3107	290.2492	3.8166	7.3164	1.784	0.0	11.2178	4.2573	1.5366	3.7997	30.9265	10.7423	36.2301	0.0	3.4839	16.6975
PWY-6700	queuosine biosynthesis	2619.7335	2588.7708	2899.5511	4197.686	3895.4508	3973.0407	5921.2632	5913.375	5955.754	3230.3782	5901.4272	5900.4879	5038.039000000001	3253.9345	3243.2615	2826.078	3473.0029999999997	3913.0708	5633.6299	5576.1817	5678.1647	5932.1456	5862.3742	5917.9211	5970.3563	5608.3032	5907.6131	5536.4785	5735.6454	5693.066999999999	3908.2521	4694.2122	4429.9786	5250.0354	5416.3331	5283.9134	5193.9913	5933.2326	5544.6027	5852.9131	5963.2472	5958.4217	5855.3261	5879.880999999999	5863.5505	5989.7487	5986.7315	5956.8895
PWY-6703	preQ0 biosynthesis	204.3531	331.7235	272.1194	3553.9228	3202.8627	3453.849	82.4456	61.8192	31.3837	2443.8763	160.8518	82.0572	780.4847	2434.1541	2512.6942	2015.3039	2818.0785	3485.1058	189.4405	263.2902	279.4691	2274.3945	2228.5514	2045.6933	47.7648	1589.0722	127.4406	483.1878	680.8222	563.7709	3228.6061	4099.7478	3976.7129999999997	4860.6133	3525.8451	2991.486	1360.8714	101.8153	1507.5331	154.8044	88.4792	83.2588	321.0503	200.6325	367.6174	277.209	162.6973	304.6787
PWY-6708	ubiquinol-8 biosynthesis (prokaryotic)	216.9865	302.1244	259.29400000000004	3930.5712	3279.8543	3387.2697	44.0587	59.0683	18.2904	1519.4019	103.0689	95.1809	789.9817	1641.5077	1658.8314	1747.3814	1363.3363	1282.6246	172.5458	240.19099999999997	217.3369	2232.2301	2161.4421	2035.3119	37.3502	1568.5241	23.7431	308.2634	491.3943	313.7525	1926.2057	3196.4496	949.375	5433.5088	3222.6999	2657.2309	1373.1792	48.4053	1306.4969	155.2669	77.3303	94.1063	440.0455	226.513	462.5991	45.9488	19.7872	250.2342
PWY-6713	L-rhamnose degradation II	0.7155	0.0	1.9008	60.8757	44.3124	23.6663	0.7176	0.0	0.0	9.6822	4.8666	2.1888	8.7269	51.2496	17.8949	4.8703	34.2385	2.4703	0.0	7.5627	0.0	0.0	0.0	0.0	0.0	0.0	0.0	0.0	4.8023	0.0	11.6132	4.9792	0.0	0.0	0.0	0.0	0.0	0.0	0.0	0.0	0.0	0.0	4.3681	0.0	9.112	0.0	0.544	0.0
PWY-6728	methylaspartate cycle	9.74	24.6059	76.5078	243.2457	263.8816	256.0277	8.4041	8.7021	4.6307	96.2861	20.5354	13.6737	95.4594	340.5585	336.7184	296.242	225.7905	226.8004	6.7261	61.5935	67.2036	11.4965	22.9785	24.1178	4.7006	74.1979	10.1305	15.5557	26.9827	50.5514	3.8899	366.6877	265.0492	720.7738	56.5356	50.8893	31.2292	3.2922	73.1416	18.3486	7.6149	11.8949	34.317	37.4627	21.7805	0.0	4.8887	4.9407
PWY-6731	starch degradation III	0.0	0.0	2.485	14.9569	22.3817	39.6593	2.3588	0.0	0.0	2.4977	2.4483	0.0	7.4584	12.4429	32.1508	24.8091	17.3649	17.3493	2.4816	2.4868	2.4843	0.0	2.4984	2.4982	0.0	4.99	0.0	0.0	0.0	0.0	168.2097	27.2223	82.07700000000001	0.0	0.0	0.0	0.0	0.0	14.9191	9.6808	7.0061	4.8247	4.9584	0.0	0.0	2.3429	2.2365	0.0
PWY-6737	starch degradation V	609.3299	1643.0073	1693.6521	3404.8646	2890.5046	2925.7488	191.4508	76.7016	71.4467	1949.0192	397.7079	121.0497	894.1606	1846.4161	1973.8943	2192.565	1683.3751	1457.3495	249.3486	380.2687	279.8021	2937.4394	2834.2456	2669.0086	31.822	1493.5625	22.9597	854.7762	614.6932	429.0824	4766.4594	2730.2773	1138.84	4598.9767	3817.4844	3111.478	2031.0496	58.5105	1658.9051	411.4952	105.8465	121.99600000000001	384.9925	237.9641	339.7069	27.741999999999997	22.9559	116.7819
PWY-6749	CMP-legionaminate biosynthesis I	1.9997	1.9997	5.9969	55.5115	62.2631	62.0957	1.9997	3.9987	0.5	3.9983	0.9999	3.9987	1.9996	14.9769	8.9915	7.992999999999999	1.9996	1.9996	0.0	0.0	0.16	6.4968	4.4985	1.6598	3.9987	4.9979	23.9514	13.9831	7.9946	9.9914	392.874	163.5935	358.4095	381.6638	1.9997	11.9885	41.8508	12.6465	19.9662	23.274	0.0	2.6594	7.9946	2.4995	3.9987	1.9997	0.0	1.9997
PWY-6760	xylose degradation III	0.0	0.0	0.0	0.0	0.0	0.0	0.0	0.0	0.0	0.0	0.0	0.0	0.0	3.2	0.0	0.0	0.0	0.0	0.0	0.0	0.0	0.0	0.0	0.0	0.0	0.0	0.0	0.0	0.0	0.0	0.0	0.0	0.0	0.0	0.0	0.0	0.0	0.0	0.0	0.0	0.0	0.0	0.0	0.0	0.0	0.0	0.0	0.0
PWY-6876	isopropanol biosynthesis	35.1278	67.6545	73.553	153.34	115.5254	128.8707	3.4868	3.4857	1.4958	21.1498	2.9944	6.4616	28.3873	160.0783	68.3746	71.0558	81.9612	23.4425	4.4911	18.8895	11.4587	3.9981	18.4587	13.4779	0.0	453.9341	0.4998	33.2328	219.5494	23.9046	252.5243	1690.0416	49.3355	719.7689	7.4922	1.9995	15.3195	0.0	3.9985	0.6597	0.0	28.5216	9.3187	2.4978	350.585	0.0	1.9980000000000002	193.6595
PWY-6891	thiazole biosynthesis II (Bacillus)	84.75299999999999	178.4744	193.513	1601.3767	1142.4046	1316.4245	10.3888	36.9753	11.3921	1680.9052	32.4149	48.7898	350.5199	1641.7791	1697.8361	985.6054	2219.4843	2925.9857	100.9041	131.808	184.9608	484.3291	163.7513	114.51100000000001	32.5096	1159.6075	119.5786	386.7012	453.0806	395.6385	1189.7796	2079.8894	3659.2816	1750.1908	354.5977	761.6908	763.573	90.3554	1153.9112	130.5724	45.292	46.0658	195.7053	101.0124	76.6795	284.1194	166.3358	200.7233
PWY-6892	thiazole biosynthesis I (E. coli)	258.6232	467.18800000000005	472.4955	2587.724	2257.0637	2379.8972	154.0303	55.8311	64.9373	1230.1963	310.7105	68.0653	470.1917	1185.1113	1360.8302	1485.0701	1767.4613	1396.6511	194.8245	350.0009	318.3057	2277.6527	2245.0417	1992.7301	36.1992	2882.4076	65.1978	1090.6167	1225.1615	944.5558	4109.7041	2316.1378	2606.0469	2065.4107	2295.232	2727.8647	2873.4144	109.7244	2736.4544	241.3416	75.1759	77.4015	332.3357	172.5372	240.5835	55.4631	20.3792	89.6843
PWY-6895	superpathway of thiamin diphosphate biosynthesis II	214.3045	374.1487	347.086	3282.2499	2694.5166	2868.7911	41.8968	73.3089	33.0754	1896.2469	116.9158	105.8349	786.5181	2272.1602	2290.3316	1866.9261	1924.3915	1840.4636	199.7339	288.4318	312.8505	1492.9407	675.6477	494.2801	59.4515	1945.5874	104.3109	711.5104	781.2648	639.0002	2707.9001	3354.7291	3005.0368	4114.0629	1307.028	2052.5124	1762.5923	112.6426	1863.3414	253.0204	104.7752	108.428	429.7794	221.7984	258.6323	288.486	158.7343	395.6695
PWY-6897	thiamin salvage II	6139.9023	5340.706	5310.4576	4548.7293	4183.2615	4156.0278	5977.7855	5937.3019	5983.6649	4536.3322	5948.8483	5914.4686	5269.2288	4136.6293	4067.44	3928.0893	4892.7879	4806.8871	5903.7877	5820.5891	5815.3565	5034.7763	4903.6735	5030.936	5970.3665	5449.643	5912.0314	5831.7819	5737.226	5733.6426	3929.1240000000003	4011.6912	4588.6139	6235.109	3980.3971	4002.8182	5188.0646	5939.3657	5355.3869	5834.4	5942.743	5932.3094	5763.3636	5833.0195	5851.0139	5983.2444	5989.7089	5960.8754
PWY-6901	superpathway of glucose and xylose degradation	1509.7277	2635.9616	2517.5267	4196.6363	3988.1311	3793.4148	644.1391	243.3358	306.9809	4177.9758	1211.3899	303.4425	2278.1358	4115.7991	4149.6018	3993.8677	4364.4495	4309.8662	1184.7299	1689.6577	1194.7423	5182.8412	4996.8172	4855.4161	102.8192	3703.3	124.6385	2456.0961	2455.3954	1776.0736	4595.7156	4874.2168	3090.9101	4243.2293	5397.5491	5035.5169	4131.4572	264.211	3526.0781	214.9684	117.455	108.12	686.8439999999999	381.4816	767.695	347.3197	208.5814	720.9427
PWY-6906	chitin derivatives degradation	62.8197	79.8178	61.5996	31.3596	60.8064	55.4392	7.2915	0.0	3.3934	44.3898	26.3456	4.8671	63.0417	109.3041	103.6571	153.9868	57.5808	29.6964	64.3103	96.6931	72.7013	94.47399999999999	70.0024	71.7376	3.7825	170.9798	0.0	99.5333	95.9441	16.2152	322.7583	292.2126	254.07	0.0	36.0569	37.7858	33.1438	2.8062	61.9693	41.238	19.3944	9.2707	120.945	39.4883	23.8955	9.5177	2.2365	2.3607
PWY-6944	androstenedione degradation	0.0	4.9504	3.1438	18.9265	31.6108	27.6654	1.4102	0.0	1.0485	7.6755	1.2518	0.0	5.2382	42.6019	35.7174	13.064	18.9005	6.3751	0.0	3.2862	2.7602	0.0	0.0	2.2152	0.2846	69.4931	0.0	1.3139	29.0133	1.8537	33.5215	134.3568	0.0	0.0	11.3849	7.9533	4.8251	0.0	0.0	3.1809	3.5122	2.5592	2.2696	0.0	12.3826	0.0	3.9706	8.0275
PWY-6948	sitosterol degradation to androstenedione	0.0	0.0	0.0	0.0	0.0	0.0	0.0	0.0	0.0	0.0	0.0	0.0	1.9569	5.8856	7.7326	0.0	0.0	0.0	0.0	0.0	1.8882	0.0	0.0	0.0	0.0	0.0	0.0	0.0	1.9276	0.0	0.0	0.0	0.0	0.0	0.0	0.0	0.0	0.0	1.9195	0.0	0.0	0.0	0.0	0.0	0.0	0.0	0.0	0.0
PWY-6956	naphthalene degradation to acetyl-CoA	0.0	0.0	0.0	0.0	2.3824	0.0	0.0	0.0	0.0	0.0	0.0	0.0	0.0	0.0	0.0	0.0	0.0	0.0	0.0	0.0	0.0	0.0	0.0	0.0	1.7366	0.0	0.0	0.0	6.3846	0.0	0.0	6.5164	0.0	0.0	0.0	4.0567	0.0	1.9886	0.0	5.1629	1.8081	1.7721	0.0	0.0	0.0	0.0	0.0	0.0
PWY-6957	mandelate degradation to acetyl-CoA	0.0	0.0	0.0	0.0	0.0	14.5493	0.0	0.0	0.0	0.0	0.0	0.0	12.1941	27.0773	0.0	14.4298	0.0	0.0	0.0	0.0	0.0	0.0	0.0	0.0	0.0	99.7126	0.0	0.0	0.0	0.0	0.0	396.8535	0.0	0.0	0.0	0.0	0.0	0.0	0.0	0.0	0.0	4.8838	0.0	0.0	19.1048	0.0	0.0	12.8818
PWY-6969	TCA cycle V (2-oxoglutarate:ferredoxin oxidoreductase)	442.6262	807.3972	686.1292	5516.2269	5293.6335	5470.525	86.2409	101.5666	40.6864	3320.861	199.6154	130.2982	1226.3706	3898.6989	3872.3375	3032.3369	3900.4767	4565.6533	319.8519	487.5595	496.2066	3329.8049	3307.7516	3041.3658	88.7225	3497.2638	232.3364	1372.308	1496.2849	1286.8586	5992.8055	6327.9851	6056.3016	7889.6324	4730.4342	4448.6140000000005	3122.9307	203.3018	3242.7596	309.2352	162.95	154.2275	571.994	336.0407	635.0239	421.9045	254.3929	508.26300000000003
PWY-6992	1,5-anhydrofructose degradation	0.0	8.8119	6.5461	28.07	53.7918	74.921	0.0	0.0	0.0	34.7168	0.0	0.4878	43.4182	160.8425	149.9502	89.4754	41.356	48.5429	3.6726	5.7697	11.1323	0.7474	0.0	0.0	0.0	0.0	0.0	1.6563	4.871	0.0	9.6634	14.7961	7.4563	0.0	4.7244	0.8157	0.0	0.0	0.0	0.0	0.0	0.0	3.0937	2.4035	2.4324	0.0	2.2219	2.3806
PWY-7003	glycerol degradation to butanol	50.5452	170.7852	218.8092	838.0132	1295.233	1788.8087	15.8995	30.1795	7.4428	162.8201	4.615	44.8975	200.5691	433.4443	733.6466	498.1792	259.1491	265.8445	43.922	105.2014	156.4994	119.6494	129.9027	130.4714	48.6896	1112.6719	101.8447	325.3711	571.5983	425.6741	1201.4613	2073.2013	1543.8537	672.8203	161.101	350.0407	580.428	83.2265	568.0109	64.6393	32.8581	20.2595	162.3909	137.7347	169.5095	5.327999999999999	14.7686	17.1347
PWY-7007	methyl ketone biosynthesis	18.2002	72.8403	58.7814	434.2277	801.3825	714.7704	3.9132	16.0913	2.5541	107.6307	4.6096	22.811	170.838	1013.4274	941.8267	351.6709	328.4184	302.6705	16.5201	67.5856	74.1266	18.3028	71.7344	48.7092	5.8128	208.6353	0.0	20.08	96.9006	86.675	439.0904	299.457	276.4128	582.7464	48.482	106.0661	236.1295	2.6389	351.48900000000003	19.2949	20.9947	15.2664	24.6094	26.5224	8.9463	3.9760000000000004	9.7505	24.069000000000003
PWY-7013	L-1,2-propanediol degradation	1.9798	11.9538	17.9466	394.0898	306.2017	344.6537	7.9782	12.9553	0.0	791.2668	25.9609	37.9394	157.9879	406.4988	506.6061	519.1987	483.4754	493.1713	51.761	46.3764	82.7212	81.7731	129.4815	202.8352	0.0	311.0495	17.9909	107.6565	200.8476	121.5679	430.8914	184.8667	23.9792	0.0	105.6374	200.7084	437.8225	5.999	387.2706	0.0	0.0	5.999	43.9248	17.9908	13.9745	0.0	5.999	0.0
PWY-7024	superpathway of the 3-hydroxypropanoate cycle	0.0	0.0	0.0	0.0	0.0	0.0	0.0	0.0	0.0	0.0	0.0	0.0	0.0	0.0	3.3109	3.69	0.0	0.0	0.0	0.0	0.0	0.0	0.0	0.0	0.0	0.0	0.0	0.0	0.0	0.0	0.0	0.0	0.0	0.0	0.0	0.0	0.0	0.0	0.0	0.0	0.0	0.0	0.0	0.0	0.0	0.0	0.0	0.0
PWY-7031	protein N-glycosylation (bacterial)	0.0	0.0	0.0	0.0	0.0	0.0	0.0	0.0	0.0	0.0	0.0	0.0	0.0	0.0	0.0	0.0	0.0	0.0	0.0	0.0	0.0	0.0	0.0	0.0	0.0	0.0	0.0	0.0	0.0	0.0	0.0	0.0	0.0	0.0	0.0	0.0	0.0	0.0	0.0	0.0	0.0	0.0	0.0	0.0	0.0	0.0	0.0	0.0
PWY-7046	4-coumarate degradation (anaerobic)	0.0	0.0	0.0	5.9028	0.0	3.6919	0.0	0.0	0.0	0.0	0.0	0.0	1.8457	1.8822	0.0	1.8822	0.0	0.0	0.0	0.0	0.0	0.0	0.0	0.0	0.0	0.0	0.0	0.0	0.0	0.0	0.0	1.5999	7.1985	0.0	0.0	0.0	0.0	0.0	0.0	0.0	0.0	0.0	0.0	0.0	0.0	0.0	0.0	0.0
PWY-7090	UDP-2,3-diacetamido-2,3-dideoxy-&alpha;-D-mannuronate biosynthesis	16.709	35.916	34.9991	475.0239	522.0256	546.5838	0.0	0.0	1.0374	9.8592	0.0	4.3857	11.2252	41.643	18.9051	41.5634	16.1995	3.9878	0.0	0.0	0.0	6.5116	9.2857	12.4464	4.3933	19.1	0.0	10.6061	20.7592	16.6059	77.4678	55.2289	26.6372	367.5901	5.1109	6.4869	31.885	5.541	12.5445	1.6698	0.0	11.2946	7.619	3.0973	115.7034	0.0	0.0	73.8862
PWY-7094	fatty acid salvage	299.4611	487.4918	381.8556	5980.7173	5339.7962	5802.3432	49.3031	71.8848	22.9132	1518.9132	130.1421	117.8853	1156.1982	3500.0013	3412.0337	2680.7682	2010.095	1851.9817	169.8707	296.1581	262.3374	366.1117	785.8539999999999	610.0876	71.2673	3094.9227	150.498	570.2549	1074.73	876.9743	3636.1220000000003	6683.2936	5480.484	8542.8509	1232.9523	2173.8561	2461.501	134.9347	2595.3076	161.7367	134.744	129.9068	548.434	333.3684	676.2544	371.8018	218.68599999999998	510.6373
PWY-7097	vanillin and vanillate degradation I	5.5329	18.965999999999998	3.2245	105.4298	108.6386	71.2596	1.7844	0.0	1.3913	34.9769	4.3876	2.0131	53.1554	142.3097	112.2517	145.0726	53.0137	26.2807	0.0	7.0198	2.5338	22.5252	22.534000000000002	15.1748	2.9999	48.3603	0.0	7.7237	22.6215	0.0	104.4682	350.6493	125.9702	325.2599	20.6674	12.6214	9.5208	0.695	25.774	5.5085	1.2903	2.2840000000000003	36.431	10.3438	14.2602	2.5396	0.0	6.6154
PWY-7098	vanillin and vanillate degradation II	6.1248	20.6125	3.5937	118.07	121.5283	79.8894	1.9929	0.0	1.5433	39.2089	4.8957	2.2569	59.1167	158.02100000000002	124.99	161.2206	59.2653	29.4632	0.0	7.8616	2.8448	25.33	25.3406	17.0667	3.3122	54.0174	0.0	8.5949	25.2845	0.0	116.5082	390.2948	137.9068	360.0663	23.2456	14.1963	10.6018	0.7776	28.9133	6.1239	1.446	2.5455	39.6748	11.5096	15.9194	2.8272	0.0	7.3861
PWY-7111	pyruvate fermentation to isobutanol (engineered)	1448.0312	2529.1563	2445.2115	8214.669	7764.3488	7973.4765	4443.8526	154.2004	2854.6893	5177.2368	6983.5826	198.9487	2024.0574	6084.3115	5860.9058	4762.8779	6206.1089	7115.0507	755.5152	1399.3751	861.0988	7987.2783	8276.9847	7464.7847	123.8362	14010.034	261.6309	12209.926000000001	13139.091	12376.8171	8114.8925	11310.8264	7834.1344	10519.1579	8783.7533	9990.462	12500.0217	385.6808	13151.3315	555.58	258.3461	235.0793	973.5365	593.4172	1053.614	548.0309	327.3334	723.8313
PWY-7159	chlorophyllide a biosynthesis III (aerobic, light independent)	0.0	16.108	23.9235	38.3601	34.6732	62.8757	4.9533	2.8297	2.545	18.7706	11.913	0.0	9.4412	46.9086	50.6663	33.4454	47.7345	44.657	0.0	11.8422	12.1975	0.0	0.0	2.9532	0.0	5.9783	0.0	0.0	5.9364	0.0	279.772	8.979	68.6225	838.6146	0.0	0.0	0.0	0.0	2.9927	2.9229	0.0	0.0	0.0	0.0	0.0	2.762	0.0	0.0
PWY-7184	pyrimidine deoxyribonucleotides de novo biosynthesis I	7920.3599	7145.9782	7112.9625	5170.365	5155.0308	4923.3369	6529.361	7446.9649	6900.271	5279.2781	5831.8553	7427.2415	6628.9479	5037.6944	4810.0372	4874.2554	5425.7362	5270.5194	7425.2932	7232.8501	7208.3496	6155.2161	5944.9465	6193.42	7491.1813	4244.1949	7376.0692	3881.8882	3927.9369	4026.6032	4796.5908	5274.9923	3892.0365	6683.4769	5512.2284	5010.6859	4202.814	7404.4955	4206.4375	7308.7937	7482.12	7473.2938	7282.0607	7354.684	7326.0501	7409.799	7459.1305	7423.6499
PWY-7187	pyrimidine deoxyribonucleotides de novo biosynthesis II	6582.7137	6164.6486	6188.1861	3741.0612	3724.5905	3548.4479	6447.8868	6582.2815	6554.6578	4249.8708	6188.4375	6560.4123	5727.9312	3808.7903	3661.1234	4000.1981	4390.1849	3954.0574	6523.0166	6403.8822	6367.4257	5860.6374	5736.9815	5880.3623	6620.5028	5438.8551	6508.9022	5698.0948	5826.0643	5705.9754	4500.4634	3716.6298	2708.5302	4728.6759999999995	4894.9837	4820.0692	5251.3061	6555.6874	5425.1305	6506.8997	6608.803000000001	6601.9458	6422.1918	6486.2989	6434.6990000000005	6511.628000000001	6571.4032	6516.3742
PWY-7196	superpathway of pyrimidine ribonucleosides salvage	6405.1687	6190.7511	6231.3661	4729.2014	4905.0486	4798.5705	6269.5395	6475.3583	6396.4198	4814.1778	5952.075	6454.2851	5793.2815	4724.7109	4593.8537	4431.4242	5107.505999999999	5068.5448	6459.5291	6341.9607	6310.5669	5763.7611	5637.2287	5760.615	6511.3833	4849.642	6452.726	4371.6973	4398.293	4516.0133	5245.6334	4605.9027	4963.3005	4204.4754	4740.5012	4854.9803	4829.0256	6473.0416	4804.5141	6425.7068	6506.4306	6497.3267	6336.1433	6400.6533	6386.3062	6526.7236	6533.544	6492.0467
PWY-7197	pyrimidine deoxyribonucleotide phosphorylation	7086.4536	6245.6212	6140.635	4732.7974	4694.0126	4490.0937	5372.4728	5938.5108	5607.1363	4651.7461	4901.486	5921.5166	5394.7867	4498.0581	4325.482	4315.4115	4817.4184	4735.4739	5982.155	5821.5685	5785.1794	5218.1328	5073.8549	5235.6205	5971.6067	3777.9883	5907.0631	3246.7138	3270.7007	3379.3702	4304.7087	4756.4926	4473.6565	5755.3408	4814.5014	4417.3884	3772.3044	5919.1225	3738.2065	5868.164000000001	5968.8667	5959.654	5813.2951	5871.6256	5866.1931	5984.871	5989.4192	5970.7598
PWY-7198	pyrimidine deoxyribonucleotides de novo biosynthesis IV	326.4745	242.5743	239.2091	0.0	31.3642	31.3593	2775.4959	3.4989	2005.5488	59.0226	3634.2141	0.0	0.0	76.1763	45.1988	10.4839	65.9179	24.4195	209.3571	484.0437	121.0821	2976.2918	3138.3849	2902.2666	6.9955	3779.6395	0.0	3431.8557	3474.5366	3574.4668	444.6445	439.07	437.8284	0.0	2608.1062	3079.2211	3492.6015	127.9631	3749.8361	20.9585	13.982000000000001	3.4989	148.3888	38.3618	20.9587	27.9281	3.4989	3.4989
PWY-7199	pyrimidine deoxyribonucleosides salvage	2895.0768	3542.8485	3888.9709	3513.3277	3786.0364	3824.2243	6352.6789	6445.9178	6442.4413	3155.6645	6258.0957	6427.2041	5306.558000000001	3483.2477	3441.0988	2784.6695	3707.2076	4015.9022	6073.0830000000005	6032.0478	6190.7005	5172.9425	5022.9015	5182.0397	6499.5379	5265.8879	6438.4972	5813.5004	5845.0394	5883.3604	4734.4163	4002.0394	4879.9307	4007.3274	3566.528	4022.4444	5037.1415	6455.0233	5312.1619	6344.9871	6470.3211	6476.8807	6243.0493	6350.4328	6322.8157	6490.9839	6518.5165	6450.5639
PWY-7200	superpathway of pyrimidine deoxyribonucleoside salvage	4925.5857	5094.1252	5250.9355	4081.2956	4259.7447	4147.6825	5756.7204	6148.2907	5940.2934	4077.5189	5404.2931	6129.603	5397.8445	4112.2018	3997.3618	3686.2519	4427.1978	4492.116	6057.0167	5939.751	5964.0027	5324.283	5184.6811	5341.4528	6187.1943	4283.9376	6123.2039	4004.3921	4028.4702	4130.5261	4456.6841	4380.787	4582.8115	4832.0227	4454.782999999999	4395.5358	4221.1272	6137.8363	4282.9169	6059.1899	6174.0218	6170.4518	5989.3758	6066.214	6049.9709	6191.624	6204.7792	6163.3757
PWY-7208	superpathway of pyrimidine nucleobases salvage	10112.8874	8515.1304	8317.0711	6231.0023	6311.8931	6050.5407	7968.1814	7917.9977	7982.3107	6262.7529	7947.4489	7894.9654	7196.3318	6071.9562	5906.1685	5836.3125	6418.2481	6306.4608	8003.0306	7748.0938	7719.7244	7695.0666	7630.9046	7708.2214	7963.3231	7575.8546	7877.2485	7636.4279	7694.9597	7669.4529	6796.1226	6375.9966	5993.3965	7009.7562	6864.0896	6840.6657	7697.2428	7917.6518	7536.2673	7880.9619	7957.35	7944.4678	7810.6221	7855.8035	7838.3089	7987.7133	7988.4181	7952.6402
PWY-7210	pyrimidine deoxyribonucleotides biosynthesis from CTP	459.2546	341.7644	336.9078	0.0	44.7001	44.6894	3257.8286	4.9972	2495.1005	83.9468	3931.6692	0.0	0.0	108.1844	64.3346	14.9641	93.7243	34.8227	294.957	669.1653	171.528	3441.3819	3564.3998	3370.5995	9.9888	4106.4327	0.0	3939.4857	3988.4135	4054.1008	608.5224	607.5859	604.2823	0.0	3060.1266	3426.7072	3794.3955	181.21900000000002	4078.6598	29.8973	19.9554	4.9972	209.8286	54.6584	29.8979	39.8223	4.9972	4.9972
PWY-7211	superpathway of pyrimidine deoxyribonucleotides de novo biosynthesis	1360.0146	1957.9461	1725.8867	5293.6908	5165.279	4993.3749	4328.3521	438.7973	3533.7705	4028.4262	4947.0677	652.2527	3315.1028	4419.1124	4287.5156	4167.8512	4046.2414	3874.4177	990.0876	1497.0088	1412.0853	5143.262	5037.9587	5020.0133	297.5385	4706.9138	246.2313	4266.6885	4316.3078	4408.5768	4411.8885	5188.2812	3707.6692	6665.0131	5303.9407	4826.8384	4541.815	350.7	4652.4118	1008.3194	632.2711	659.3689	1990.5493	1271.634	2203.4274	340.6646	189.0265	1392.2927
PWY-7219	adenosine ribonucleotides de novo biosynthesis	6938.945	6846.6127	6880.7371	5779.0726	5830.2505	5628.6716	7527.1513	7135.3289	7423.2667	5520.1519	7690.2147	7112.8108	6510.8932	5511.7319	5389.4209	5299.2006	5867.5521	5643.1024	7082.701	7039.2488	7004.0202	7619.2673	7596.5379	7594.5324	7172.380999999999	7741.4717	7093.134	7798.3041	7858.522	7784.3876	6645.5598	6123.5813	5744.3882	6978.6762	7028.9003	7010.1305	7782.1192	7146.4339	7694.6801	7126.0718	7181.9516	7174.3846	7095.4887	7093.325	7162.1417	7194.334	7192.5362	7215.4612
PWY-722	nicotinate degradation I	1.5701	0.0	0.0	7.47	13.5296	17.5895	0.0	0.0	0.0	8.0201	3.1304	0.0	9.7502	13.6171	5.8067	21.3813	7.8429	2.3040000000000003	0.0	1.8096	1.6498	3.0048	0.0	0.0	0.0	33.9889	0.0	0.0	24.0895	0.0	17.1544	180.9799	19.1039	0.0	3.2719	2.3929	0.0	0.4427	1.111	0.0	0.0	0.0	0.0	0.0	18.9378	0.0	0.0	14.2941
PWY-7220	adenosine deoxyribonucleotides de novo biosynthesis II	9959.8492	8029.9534	7823.479	5974.7424	5864.224	5634.9738	8638.2803	7625.9463	8343.1889	5731.9067	9081.3039	7609.1172	6870.9668	5501.8056	5231.5845	5287.1739	5818.2238	5766.9879	7726.0954	7426.7045	7376.4018	6837.6745	6691.9475	6764.9264	7674.5092	7933.9508	7591.7381	9156.0128	9114.6699	9111.7571	5455.189	6031.6362	5532.9678	7257.4205	5413.5679	5278.5406	7931.6116	7597.3652	7846.4888	7572.9227	7662.0740000000005	7653.6202	7453.1265	7532.4018	7532.1355	7672.7666	7690.1258	7667.4071
PWY-7221	guanosine ribonucleotides de novo biosynthesis	7333.276999999999	6761.1468	6653.7613	5440.1554	5697.9786	5331.3759	6012.6233	5969.0448	6007.1511	5385.4296	6004.8717	5950.4864	5747.1799	5829.9099	5627.5184	5309.7426	5745.5	5423.061	6097.6667	5989.9268	5936.0857	6315.2643	6302.3631	6324.6527	5982.1918	6117.4546	5914.4237	5936.6449	5931.0747	5862.1168	6197.6613	5639.6603	5038.7127	6894.078	6026.0791	5874.0948	6415.8283	5950.6537	6088.6079	5960.1174	5993.5948	5985.1138	5926.6344	5930.2659	5975.6088	6001.241	5997.103	6023.0275
PWY-7222	guanosine deoxyribonucleotides de novo biosynthesis II	9959.8492	8029.9534	7823.479	5974.7424	5864.224	5634.9738	8638.2803	7625.9463	8343.1889	5731.9067	9081.3039	7609.1172	6870.9668	5501.8056	5231.5845	5287.1739	5818.2238	5766.9879	7726.0954	7426.7045	7376.4018	6837.6745	6691.9475	6764.9264	7674.5092	7933.9508	7591.7381	9156.0128	9114.6699	9111.7571	5455.189	6031.6362	5532.9678	7257.4205	5413.5679	5278.5406	7931.6116	7597.3652	7846.4888	7572.9227	7662.0740000000005	7653.6202	7453.1265	7532.4018	7532.1355	7672.7666	7690.1258	7667.4071
PWY-7228	superpathway of guanosine nucleotides de novo biosynthesis I	8176.9426	7348.5003	7227.7727	5740.5566	5807.1155	5523.7196	6168.0181	6698.526999999999	6387.9948	5665.2648	5708.5238	6679.7833	6288.7674	5672.4307	5436.5981	5386.5695	5854.8629	5642.3089	6821.6714	6650.4252	6586.1809	6190.6308	6051.5145	6215.4038	6724.6069	4680.9034	6649.5115	4019.5957	4054.2083	4156.1082	5446.9684	5931.4574	5336.5774	7303.8322	5790.8023	5356.2081	4698.3786	6670.0967	4630.784000000001	6626.804	6728.5595	6719.9247	6612.0869	6640.1898	6678.1899	6735.7302	6739.9455	6755.1629
PWY-7229	superpathway of adenosine nucleotides de novo biosynthesis I	7310.9488	7219.6484	7261.7791	6098.7928	6099.7958	5886.7655	8136.2284	7638.4635	8009.6804	5815.7713	8318.6836	7616.4033	6932.2768	5739.1923	5572.9369	5511.5751	6102.2034	5916.2426	7564.2258	7498.0567	7463.6233	7681.8897	7599.1253	7640.6185	7681.6523	7993.6911	7597.7598	8244.7193	8289.7539	8247.1499	6503.0486	6362.2946	5951.0948	7379.0758	6735.6887	6660.6608	8006.2144	7639.0348	7921.9081	7609.2123	7683.2204	7676.7572	7553.4854	7579.9487	7631.1084	7694.6529	7699.1928	7709.7746
PWY-7234	inosine-5'-phosphate biosynthesis III	5242.5116	5224.2347	4934.9144	4879.8364	4958.5954	4713.5916	1792.9584	164.4218	1150.7757	4944.3079	2728.9104	170.5786	1957.6623	4735.6073	4686.5364	4475.0256	5179.4132	4975.217000000001	1041.262	1206.3048	816.5716	4018.9161	4119.2096	3772.9713	88.6705	5438.1156	208.5997	4818.08	4899.4974	4734.1309	4453.6005	4667.923	4689.0168	5861.2586	4804.9988	4920.8339	5324.1132	235.208	5386.1875	437.8469	190.7595	183.6976	657.6117	404.5096	603.0932	437.9345	254.9389	457.3666
PWY-7237	myo-, chiro- and scillo-inositol degradation	36.0	107.87	82.29	1437.14	1096.37	1136.75	13.72	41.2	1.44	1500.9	54.38	61.29	468.62	1359.68	1447.66	1266.71	1465.12	1593.19	93.6	178.11	163.89	22.14	38.74	36.06	8.0	944.55	24.75	183.84	242.0	99.99	564.0	2337.55	784.15	1776.0	97.58	271.56	414.83	18.64	654.15	33.32	8.2	10.53	50.06	66.37	109.1	7.0	11.0	57.56
PWY-7242	D-fructuronate degradation	470.2812	546.0916	514.3019	3317.7958	2586.7995	2590.9851	1675.7287	75.4518	1047.9783	2374.6910000000003	2738.1946	90.9911	870.8433	2555.6152	2762.3758	2474.7729999999997	2458.2166	2694.4763	292.6592	515.6036	348.4892	3992.8043	4147.4541	3731.8664	30.1318	5941.9483	48.6052	5530.2249	5455.86	5117.0722	3807.2365	3234.4390000000003	1930.6144	3643.2338	4809.0566	5032.6568	5113.3734	142.5171	5785.7552	156.0263	44.1109	47.2257	335.0447	148.0204	245.4029	64.4044	36.3241	104.4473
PWY-7254	TCA cycle VII (acetate-producers)	295.6706	604.4334	492.6762	4849.5923	4488.8412	4713.4678	62.8179	109.3107	35.545	3493.6215	143.1993	144.4672	1319.7258	4153.3393	4173.5367	3142.8795	3956.1224	4639.251	311.1647	473.2113	465.9581	2557.8804	2680.7389	2477.4558	60.3411	2229.4171	191.7669	907.8833	1135.7247	1017.309	3380.1428	4804.9349	5040.7788	6337.2829	4009.0839	3438.0909	2125.1517	152.3534	1954.6138	155.6876	120.0435	112.2448	403.838	269.4594	422.5404	366.5962	230.0185	357.4058
PWY-7255	ergothioneine biosynthesis I (bacteria)	0.0	7.876	7.8393	48.2665	94.1159	81.6606	0.0	0.0	0.0	1.9985	0.0	0.0	5.9739	67.6896	43.3431	19.8706	35.7995	17.8551	1.9842	2.6449	5.9119	0.6794	1.9871	3.9428	0.0	78.7861	0.0	0.0	19.8954	7.8863	5.9832	172.7969	82.9199	133.5821	11.4927	15.6763	31.5523	0.0	35.2076	0.0	3.9182	0.0	3.9808	3.9651	4.6533	0.0	6.4659	13.5516
PWY-7274	D-cycloserine biosynthesis	0.0	0.0	0.0	5.7136	0.0	1.2631	0.0	0.0	0.0	0.0	0.0	0.0	0.0	0.0	0.0	0.0	0.0	0.0	0.0	0.0	0.0	0.0	0.0	0.0	0.0	1.1428	0.0	0.0	0.0	0.0	0.0	0.0	0.0	0.0	0.0	0.0	0.0	0.0	0.0	3.4283	3.4283	0.0	0.0	0.0	0.0	0.0	0.0	0.0
PWY-7286	7-(3-amino-3-carboxypropyl)-wyosine biosynthesis	0.0	0.0	0.0	0.0	0.0	0.0	0.0	0.0	0.0	0.0	0.0	0.0	0.0	0.0	0.0	0.0	0.0	0.0	0.0	0.0	0.0	0.0	0.0	0.0	0.0	0.0	0.0	0.0	1.3333	0.0	0.0	0.0	0.0	0.0	0.0	0.0	0.0	0.0	0.0	0.0	0.0	0.0	0.0	0.0	0.0	0.0	0.0	0.0
PWY-7295	L-arabinose degradation IV	16.7103	14.9074	7.6172	608.6354	585.368	662.5876	0.0	0.0	0.0	9.7413	1.8974	0.0	6.5214	77.4976	2.6531	15.9834	41.4056	0.0	0.0	9.4749	0.0	11.112	0.0	13.048	0.0	312.2125	0.0	22.6365	143.3576	19.2924	87.0879	1218.9464	73.0851	369.5866	17.5499	9.9347	26.9584	0.0	0.0	3.9834	0.0	7.5896	19.6908	0.0	75.014	0.0	3.9463	65.6834
PWY-7315	dTDP-N-acetylthomosamine biosynthesis	196.6376	189.76	165.0381	1520.4562	981.9121	1146.5855	1320.1149	29.9296	835.6166	1030.3348	2156.6247	50.728	343.1268	757.7421	824.1462	979.0241	740.1462	684.5966	160.317	302.9723	160.0921	2153.5665	2122.656	1868.9693	19.6063	3861.3113	9.836	4077.9177	4208.356	4006.9944	515.1696	509.9122	239.9575	1119.1966	1828.2453	2393.0135	3405.0039	69.2685	3851.8716	39.9762	18.671	10.7217	166.3826	55.4643	40.8541	23.0176	10.1576	2.9873
PWY-7323	superpathway of GDP-mannose-derived O-antigen building blocks biosynthesis	89.73299999999999	137.8155	150.6365	3486.7147	3150.9851	3165.202	29.703000000000003	55.7194	16.2171	1388.5004	65.0313	68.5886	577.6892	1469.0436	1547.5109	1480.9804	1517.1132	1480.5559	95.9738	256.7755	194.7512	617.3681	93.1279	85.9033	16.6177	1221.7803	18.8985	229.4272	737.4213	241.2555	2876.7475	3601.3654	591.4214	3660.0617	164.8493	262.5305	531.0217	38.9792	244.0168	105.1374	35.1577	50.7675	196.4285	171.7389	375.9596	22.2173	26.7101	166.2647
PWY-7328	superpathway of UDP-glucose-derived O-antigen building blocks biosynthesis	1635.6599	2396.5576	2493.7916	3137.2615	2769.9877	2889.8103	418.4607	214.1746	300.0899	2166.0232	488.3689	266.36400000000003	2092.9866	1796.621	1758.3115	1946.9091	2508.0779	2355.8404	812.5160000000001	1040.8653	831.9557	4230.9191	4140.4489	4103.2668	66.0343	1880.5191	29.8935	802.0457	505.5187	655.4215	2931.0019	2183.6126	1098.4951	4520.7137	4759.9497	4102.4925	1970.4874	110.1912	2046.2057	441.2668	142.3234	198.0657	887.4860000000001	460.2568	791.0093	49.7012	41.049	400.1417
PWY-7332	superpathway of UDP-N-acetylglucosamine-derived O-antigen building blocks biosynthesis	6.9928	13.9697	0.0	1554.6337	1681.3556	1734.4649	0.0	6.9929	6.992999999999999	20.9095	0.0	0.0	62.3672	142.8074	176.5745	213.6786	0.0	0.0	0.0	0.0	7.5516	13.9713	69.2701	56.9157	0.0	0.0	2.7989	0.0	34.8209	13.9711	452.3327	96.3759	156.48	0.0	28.6931	18.8394	0.0	0.56	0.0	15.3655	0.0	0.0	40.9138	22.6749	24.6913	0.0	0.0	8.3899
PWY-7347	sucrose biosynthesis III	126.8092	110.12799999999999	108.5742	25.4404	23.4924	24.5411	20.0732	2.9756	12.9949	40.851	56.9974	1.4965	7.7857	51.2159	27.4963	17.0627	68.7606	32.1986	88.3075	174.8503	59.1024	1680.3103	1826.2708	1623.6833	2.9444	1220.7906	0.0	435.3595	261.9208	345.3855	408.57800000000003	335.7932	372.2963	1192.7653	1524.6637	2002.5711	1262.1699	25.3721	1368.6399	8.9114	5.8969	1.4953	65.4919	16.2611	8.9587	10.9049	1.465	1.4977
PWY-7371	1,4-dihydroxy-6-naphthoate biosynthesis II	3.0	4.9722	3.7725	236.5608	306.0118	265.0889	49.0	4.0	15.25	35.6379	92.25	3.0	19.6961	48.5821	36.33	69.6056	37.5	36.6606	6.0	9.33	8.0	31.34	22.0	1.5332	6.0	709.5853	32.72	7.0	58.5328	18.6739	2.3333	558.5367	308.6213	0.0	6.55	215.7405	675.0	25.8991	653.7723	17.66	0.0	4.08	2.9097	1.07	47.34	2.0	0.0	25.0
PWY-7373	superpathway of demethylmenaquinol-6 biosynthesis II	0.0	2.2122	2.5855	84.1018	185.8498	196.9888	0.0	0.0	0.9531	1.2843	0.9919	0.0	3.4713	26.5534	21.0795	3.8347	0.0	3.6974	0.0	0.0	0.0	0.4354	3.8563	0.8021	0.0	0.0	0.4356	0.0	0.0	0.0	0.0	3.9786	34.7875	0.0	0.0	0.0	0.0	0.9719	0.0	9.0273	0.0	2.4079	1.8886	0.8327	0.0	0.0	0.0	0.0
PWY-7374	1,4-dihydroxy-6-naphthoate biosynthesis I	2.5	5.0818	4.1917	229.0375	302.3165	260.8551	0.0	4.0	0.0	35.2409	0.0	3.0	16.7437	49.5487	36.1973	58.375	36.2395	33.6704	4.2857	7.1759	6.4516	10.6325	10.6452	1.7676	6.0	367.7924	32.72	7.3256	59.3547	18.5008	8.646	558.1533	300.1194	0.0	6.8451	90.4359	500.7707	25.4311	239.8206	9.9362	0.0	3.5664	0.0	1.07	47.7269	2.0	0.0	25.0
PWY-7376	cob(II)yrinate a,c-diamide biosynthesis II (late cobalt incorporation)	72.8297	126.7244	116.06700000000001	850.2885	881.5306	1037.5612	16.9338	21.3824	14.0309	384.4202	38.2915	32.7957	234.7259	659.9609	645.4169	616.7892	535.327	419.5431	36.9849	94.5091	87.3563	41.0477	55.4436	46.8103	8.0566	684.9562	20.5662	117.5755	220.2337	200.5649	1185.361	1897.7426	808.696	2558.5732	126.4397	264.3157	378.4231	24.9049	371.5933	43.6815	18.6663	21.5613	137.9235	101.7575	144.2533	7.2625	13.4654	69.1999
PWY-7377	cob(II)yrinate a,c-diamide biosynthesis I (early cobalt insertion)	57.658	160.1521	168.2989	479.1422	629.3848	736.2634	20.7865	23.8413	17.6629	518.1166	60.0674	34.9858	204.6917	594.3685	667.3458	614.8741	755.4531	602.5063	40.3639	92.1377	120.5321	52.5785	70.2139	51.4941	10.9356	517.1317	32.7502	74.7038	133.6271	107.5044	553.2177	878.7235	982.6615	0.0	104.1428	236.1466	440.7035	21.5808	371.0182	27.4179	17.3015	22.5528	78.5608	49.3537	83.2212	0.0	4.5759	13.2571
PWY-7385	1,3-propanediol biosynthesis (engineered)	0.0	0.0	0.0	0.0	0.0	0.0	0.0	0.0	0.0	0.0	0.0	0.0	0.0	0.0	0.0	0.0	0.0	0.0	0.0	0.0	0.0	0.0	0.0	0.0	0.0	0.0	0.0	0.0	0.0	0.0	0.0	0.0	0.0	0.0	0.0	0.0	0.0	0.0	0.0	0.0	0.0	0.0	0.0	0.0	0.0	0.0	0.0	0.0
PWY-7391	isoprene biosynthesis II (engineered)	15.9517	43.7069	67.2922	234.6268	287.8409	223.055	7.9585	5.3011	3.9837	27.8169	3.9928	14.2095	132.6253	364.4858	417.1053	325.835	83.62899999999999	131.4043	5.989	19.2289	19.9016	3.9958	47.3676	17.9199	0.0	0.7197	0.0	13.9136	8.8866	23.7784	464.9911	132.7152	306.5166	0.0	11.9266	31.3843	3.9927	3.9918	85.4666	70.3861	26.3343	33.0794	81.98100000000001	27.7956	19.917	11.9646	0.0	0.0
PWY-7392	taxadiene biosynthesis (engineered)	526.172	840.7556	757.7392	3755.6408	3758.278	3756.5788	1790.6413	123.0591	1177.5046	2862.7940000000003	2691.7489	159.1771	1310.6871	3389.4023	3394.5233	2755.0913	3352.5411	3646.8626	424.1088	731.7289	629.7155	3705.9358	3674.717	3569.2545	99.1945	3980.4445	221.4979	3854.9255	3834.7581	3809.7931	3931.3433	4039.5806	4131.589	3194.4237	3172.5969	3298.7673	3988.7547	245.4964	3934.1246	438.6251	182.5393	169.4545	664.6527	392.5009	641.1853	479.8979	276.85400000000004	510.6053
PWY-7400	L-arginine biosynthesis IV (archaebacteria)	1657.146	2919.6991	2932.4151	4211.7768	4275.6798	4274.7029999999995	1023.3227	295.2167	474.13300000000004	3738.3534	1772.6065	425.4277	2598.5778	4054.6476	4036.1128	3572.1757	3941.0707	3970.2241	966.2081	1535.6638	1230.3407	4537.1232	4498.65	4409.1088	260.5757	5304.4402	577.523	3900.4223	3998.7357	3918.7124	4784.0324	4849.9593	4827.3726	5672.9372	4064.1901	4353.2774	5159.6684	614.4254	5134.2372	1104.1915	530.7457	531.9463	1678.1052	1068.1439	1715.9077	1175.789	710.7512	1336.4807
PWY-7431	aromatic biogenic amine degradation (bacteria)	21.9369	55.6121	55.6541	1159.3912	1223.0204	1582.2837	11.9962	17.5223	5.7859	366.9989	22.837	24.6138	236.2783	497.3687	578.7476	426.3562	655.8064	712.8457	42.6241	81.6295	72.7888	2074.1174	2231.0969	2107.8101	11.3495	281.6353	61.7031	263.2257	209.4067	165.0085	1210.7046	1865.5608	2154.3481	3324.2596	3447.66	2583.1108	84.3019	28.9479	410.2491	34.5472	27.3176	44.6247	72.3799	83.37200000000001	256.3778	23.3881	18.3463	149.1034
PWY-7446	sulfoglycolysis	0.4526	1.0948	2.254	83.9183	48.0746	49.9438	0.25	3.0669	0.0	113.9504	0.5	2.9493	28.2462	70.3515	66.4944	85.0565	72.8191	76.88	6.5118	12.3784	11.8657	200.5	8.0	9.6	2.1818	1.9431	0.3125	0.0	5.0712	0.0	80.7634	33.9446	0.0	217.3365	0.0	0.3309	3.7143	0.14	0.4512	1.25	0.0	1.0	21.3614	8.13	6.5937	0.0	1.4063	0.0
PWY-7456	mannan degradation	0.0	17.0426	5.8870000000000005	583.5269999999999	430.3136	464.9543	11.9311	0.0	0.0	30.7842	23.8186	0.0	11.2049	75.6381	26.5964	99.3608	65.6155	18.2287	47.9145	76.0364	56.9883	2698.4328	2887.9961	2618.5019	7.4395	400.7539	31.8308	206.0265	145.9205	47.5509	1557.8186	797.8857	362.9611	0.0	2753.5742	3118.0848	390.5312	45.7936	1250.7902	54.778	15.5148	9.8239	46.0808	25.3907	50.6388	15.1668	4.069	29.6464
PWY-7527	L-methionine salvage cycle III	8.1736	19.0621	14.0675	302.025	384.8953	492.7963	4.2868	3.1568	3.6239	55.8684	1.6378	6.9479999999999995	33.7404	151.3981	176.2689	73.7574	102.8842	117.3507	3.1721	17.5321	18.8949	15.7856	16.1238	11.0389	0.0	205.981	0.0	53.0388	92.9117	110.2536	687.698	617.4424	463.0894	42.86	52.1679	80.87	75.9727	12.9274	196.5925	4.4324	9.6042	11.7206	24.9168	18.157	62.347	2.7952	4.3114	14.1483
PWY-7539	6-hydroxymethyl-dihydropterin diphosphate biosynthesis III (Chlamydia)	412.2576	777.0613	665.6335	4935.4841	4722.3812	4824.2882	122.8136	83.7676	52.9424	2746.7079	240.1576	111.8762	1042.5339999999999	3411.3376	3460.39	2637.1563	3387.724	3852.3556	273.4389	410.9699	413.1035	2808.5737	2836.5747	2589.677	67.3139	2872.1269	144.482	886.3613	1101.1603	945.9987	4943.0365	5505.6017	4875.2970000000005	7689.9713	4353.1146	3946.2733	2772.1423	129.8522	2644.2008	248.0632	144.5043	140.0781	458.844	286.6338	490.4265	299.7068	177.0415	362.1355
PWY-7560	methylerythritol phosphate pathway II	410.2979	678.0052	608.1603	3619.0606	3549.1195	3703.8302	1444.523	93.3159	921.8599	2547.5293	2279.0602	119.8272	1055.5076	3141.4569	3168.9637	2511.4818	3051.6979	3408.258	325.7753	566.5186	488.0696	3560.5163	3657.958	3314.7633	74.0818	5080.231	166.5081	4258.7967	4412.0983	4153.3447	5187.0423	4508.5593	4118.4177	5618.0915	4404.318	4548.6451	4844.9668	184.7626	4929.6094	335.5876	137.5029	127.4867	510.5327	298.1215	491.0567	364.1914	208.1958	388.0563
PWY-7616	methanol oxidation to carbon dioxide	8.205	39.6738	42.3434	375.3163	607.5348	616.6582	2.2499	13.9224	3.0522	108.0972	3.3995	20.615	138.3307	771.4104	718.5954	289.3936	315.9217	268.7753	18.5243	53.121	49.9866	15.43	59.2119	39.4351	1.7499	318.5101	0.0	33.2098	107.0527	106.1271	353.4597	425.7385	368.3143	185.612	39.5131	154.4732	283.9133	2.8511	409.4222	12.9987	19.2447	15.4887	19.2168	25.4156	12.3121	2.3999	6.891	21.5158
PWY-7644	heparin degradation	0.0	0.0	0.0	0.6505	0.0	1.0	0.0	0.0	0.0	0.0	0.0	0.0	0.0	0.0	0.0	0.0	0.0	0.0	0.0	0.0	0.0	0.0	0.0	0.0	0.0	0.0	0.0	0.0	0.0	0.0	0.0	0.0	0.0	0.0	0.0	0.0	0.0	0.0	0.0	0.0	0.0	0.0	0.0	0.0	0.0	0.0	0.0	0.0
PWY-7663	gondoate biosynthesis (anaerobic)	8590.0641	8332.6028	8303.0666	7711.5744	7533.9416	7495.8858	8744.5786	7940.6383	8502.2294	6775.648	9107.7984	7929.5691	7561.3004	6586.6512	6496.5361	6491.007	7080.2743	6814.0017	8000.5184	7987.1232	7867.4369	9314.8395	9366.6119	9316.1089	7999.0732	9046.0162	8032.3068	8667.0825	9030.7685	9005.3316	8852.9792	8725.1861	7947.8024	9542.5956	8896.6965	8924.591	8815.5053	8047.5043	8966.9088	7935.8005	7995.6731	8007.6078	8067.1089	8005.4533	8288.110999999999	8109.4147	8064.311	8250.6488
PWY-7664	oleate biosynthesis IV (anaerobic)	697.1638	930.1027	842.1237	6193.5386	5321.9014	5245.645	96.8411	191.0464	34.0028	3306.2978	209.2377	269.4156	2011.8696	3522.6265	3507.9105	3939.7290000000003	2947.0844	2737.4704	549.6554	767.2086	673.1537	6672.9552	6731.4202	6510.3868	109.0415	3464.5585	47.9469	793.8435	1420.4842	804.1793	5879.8594	6254.1015	1832.6304	8198.4427	8198.4196	7179.4235	3227.4452	132.9867	3318.8862	501.4748	261.6698	243.3728	1144.9006	657.9428	1020.9644	155.6323	63.5637	493.5612
PWY-841	superpathway of purine nucleotides de novo biosynthesis I	6308.1139	6115.4324	5873.7709	5565.5571	5625.9169	5393.1131	2663.9996	290.3354	1815.2536	5435.8173	3671.5164	300.9427	2918.2236	5340.8637	5210.2565	5043.3087	5700.1703	5502.3126	1695.9251	1942.6942	1360.3534	5018.3640000000005	5070.0893	4800.9764	157.0303	5277.4458	358.4623	4513.9355	4581.5839	4568.7123	5684.4095	5610.4545	5340.0883	6907.4653	5533.1517	5419.3694	5238.7264	410.4411	5208.2468	745.5279	333.7421	318.0033	1093.3272	684.9919	999.5962	748.7866	442.2229	779.5142
PWY-922	mevalonate pathway I	3267.2004	4618.878	4483.3494	1363.4521	1684.1287	1191.8425	746.6915	707.6722	453.57300000000004	3093.7093	1180.0682	893.8498	4129.8416	2794.0522	2655.2612	2878.2114	3064.718	2632.9337	1738.7139	2330.9514	2297.0872	2814.3466	2665.3979	2997.3967	499.407	1158.6184	1119.8213	1616.7528	1756.1113	1918.7498	868.5623	1010.9712	1125.7529	161.9529	1424.0773	1182.2285	1581.2551	954.2906	1222.8186	1286.1408	996.9358	900.3866	2793.0889	2106.5931	2879.6284	2255.5199	1521.9407	2484.0924
PWY0-1061	superpathway of L-alanine biosynthesis	3134.1231	3906.6213	4247.0058	5480.7679	4976.5329	4925.8456	6983.2731	6685.6311	6924.2894	3476.042	7120.6623	6678.5173	5945.2889	4013.7391	3990.1251	3735.0563	3045.7879	2749.4411	6378.4937	6398.0319	6490.6107	7126.1174	6973.0175	6992.2575	6724.6877	7024.7343	6618.9985	7139.1581	7328.9154	7203.1425	4399.1539	4786.7563	2273.2936	6070.6958	6230.5923	6227.0369	6650.5788	6676.5016	6910.2523	6654.6767	6745.6598	6733.4637	6710.5892	6673.0193	6708.4729	6723.0676	6729.1229	6750.6171
PWY0-1241	ADP-L-glycero-&beta;-D-manno-heptose biosynthesis	68.7315	78.9496	69.66199999999999	1660.7972	1106.9529	1254.3335	7.2232	29.7882	5.4126	812.6309	23.8084	47.7043	384.101	757.6667	856.0652	988.3639	600.0693	538.9056	67.0388	102.7183	88.0598	242.3836	63.9696	52.3118	11.1918	445.577	6.6265	102.2506	103.8835	99.2643	439.7594	742.4656	220.2591	1069.5547	14.7461	146.9501	427.7883	9.5516	281.9517	94.7539	28.1052	38.7353	159.2539	86.8914	133.0515	10.9756	4.9778	44.7702
PWY0-1261	anhydromuropeptides recycling	1813.5810000000001	2427.2995	2211.5905	5528.6151	5687.8566	5809.6419	325.3525	535.5159	125.6498	4453.7511	666.1915	839.6681	3646.8217	4659.9647	4724.3559	4550.6017	4709.8385	4615.9653	1344.8693	1807.5388	1622.4529	7165.9961	7023.4579	6869.4188	377.6412	5869.9928	277.879	2561.1704	3507.1623	2654.0486	6078.0636	6579.3705	4777.2133	6340.0316	7086.3047	6997.3752	5364.668000000001	437.31199999999995	5469.5975	1196.6606	814.9332	904.5901	2620.8451	1800.79	2876.4761	478.99699999999996	220.6156	1836.3336
PWY0-1277	3-phenylpropanoate and 3-(3-hydroxyphenyl)propanoate degradation	11.5128	28.8184	15.2983	240.1435	218.4321	241.2103	5.6757	5.7796	2.0585	225.8329	12.6081	11.7044	73.5626	269.726	234.9307	210.4534	192.3158	148.7649	16.6868	19.3316	29.4587	393.1282	31.3631	30.1179	6.6715	332.4632	1.0583	7.4852	166.5706	18.3179	275.4766	1147.5474	20.5933	493.5099	13.3379	24.2296	6.5743	0.0	33.6654	11.8477	4.5936	9.5666	55.1268	23.6182	78.6389	0.0	7.9385	36.2441
PWY0-1296	purine ribonucleosides degradation	3195.7116	4549.9498	4935.5863	3298.3167	3766.0856	3764.8125	8269.4753	8265.0627	8350.6261	3716.6215	8216.4493	8224.8637	6720.2732	3931.4118	3940.0763	3446.28	4297.9928	4317.4102	7583.8155	7575.0313	7832.5207	5867.3481	5650.7892	5901.3185	8333.458	6906.3071	8261.5503	7553.1433	7622.2648	7712.1567	4005.3981	3829.8974	5863.8856	2457.4739	3673.4229	4335.6405	6408.4622	8283.6682	6889.4548	8080.0569	8286.305	8282.3245	7940.7331	8097.5717	7962.9673	8333.7772	8361.0378	8200.7591
PWY0-1297	superpathway of purine deoxyribonucleosides degradation	3080.5149	4435.4774	4804.054	3222.5415	3592.8551	3585.8246	7853.9076	7872.7813	7946.6992	3521.0569	7776.5653	7834.7396	6350.0413	3417.6889	3401.7462	3283.0995	3845.2883	3234.3139	7239.6158	7232.2867	7463.925	5620.7207	5316.1481	5574.1756	7934.4253	6506.7356	7849.1823	7093.5556	7190.494000000001	7157.9742	3363.5556	3666.9077	4043.1353	2447.5404	3491.3901	3996.3429	5999.8178	7873.0599	6313.2112	7695.0738	7883.371999999999	7884.7447	7558.9942	7699.6826	7600.8668	7780.2745	7872.5469	7751.7895
PWY0-1298	superpathway of pyrimidine deoxyribonucleosides degradation	2695.0555	4024.093	4318.7276	2835.0596	3130.7242	3121.3749	6569.8705	6569.5312	6634.9429	3426.3139	6528.9019	6537.121999999999	5411.1348	3367.3152	3359.2128	3106.5779	3690.5129	3901.7516	6062.7938	6066.9448	6262.6421	4734.1435	4509.4279	4706.9627	6614.2844	5508.695	6559.0526	6070.4047	6123.6213	6173.7733	3540.0515	3364.8025	4537.7262	1312.4152	2821.6672	3441.4857	5163.6477	6575.7414	5472.1146	6450.5426	6582.1229	6580.609	6330.2406	6446.2026	6362.1167	6604.6712	6632.0683	6497.2434
PWY0-1319	CDP-diacylglycerol biosynthesis II	6842.7348	6803.4763	6802.944	6261.9432	6316.5783	6257.5083	6837.6872	6826.5586	6852.2315	5824.0086	6830.223000000001	6809.0375	6506.0721	6264.1447	6216.4177	5797.6043	6303.3654	6147.3145	6781.3992	6751.2994	6754.6757	7261.9839	7053.1752	7091.565	6841.4908	7039.5047	6797.5769	6686.1521	6766.2376	6724.241	6832.4941	6700.9056	6090.7641	9062.1526	6620.5265	6586.4174	7225.5254	6825.2805	6937.1046	6815.8806	6853.0897	6848.3709	6854.4869	6842.3955	6910.6949	6856.9662	6854.6036	6898.3546
PWY0-1338	polymyxin resistance	17.6098	18.1895	15.3065	987.47	548.2752	620.534	7.702000000000001	18.3874	1.3995	664.288	22.7186	31.1502	209.4947	420.1642	473.7063	593.6305	452.9453	425.8362	56.8235	90.1045	75.1553	254.183	21.9703	21.1791	2.2222	15.2353	0.0	2.4996	11.193	0.0	107.3089	116.5537	1.2481	203.0817	0.7249	0.0	1.6623	1.2418	0.0	18.2409	6.4456	5.4081	77.0077	28.951	19.6249	3.5106	1.4254	0.8733
PWY0-1415	superpathway of heme biosynthesis from uroporphyrinogen-III	115.8599	240.5505	191.7535	1900.0323	2135.6072	2416.3526	24.4947	47.906000000000006	12.8228	1726.0684	44.0779	61.2565	555.7356	1928.97	1972.7035	1332.8939	1796.8582	1875.1232	124.5974	207.2459	233.4859	560.4178	358.8321	258.97700000000003	40.9535	1426.9671	34.9929	415.7418	528.2086	415.2533	2165.3336	3241.2969	1334.5557	3330.0081	545.6578	1178.8684	1225.9559	62.8141	1301.2042	107.5779	75.6685	70.8178	249.5946	128.2348	299.1665	92.0273	37.7687	255.5631
PWY0-1479	tRNA processing	305.4921	417.8318	339.7765	3373.9863	2991.5104	3063.0866	46.7587	76.9057	15.5943	1778.0615	126.7566	128.0039	964.8639	2089.6353	2074.0402	2027.2956	1638.6059	1564.6865	211.49599999999998	338.0946	297.5094	1658.5901	613.8997	594.712	48.0023	1822.5208	16.4682	615.9287	655.7275	519.8662	1947.7396	2903.9881	1148.5025	4654.5644	256.0041	1027.2582	1703.0982	53.2675	1350.246	214.4074	104.2884	120.8576	509.2531	263.95799999999997	508.4402	60.5635	19.6132	320.214
PWY0-1533	methylphosphonate degradation I	20.9391	62.7548	70.3056	566.8794	495.5385	532.8096	14.2901	29.0605	2.4067	950.5946	51.13399999999999	40.0525	333.8079	846.1275	874.4548	917.7971	958.4781	1004.2934	70.7789	126.6442	118.84299999999999	379.4757	83.6245	66.5398	7.4012	361.0168	3.3673	56.7011	217.1211	138.4562	576.2361	1059.4878	368.7379	1454.6569	73.9303	79.8067	98.2564	11.4082	98.5381	15.4691	7.6278	22.8943	78.90899999999999	36.738	203.6913	12.5438	18.9929	156.2104
PWY0-1586	peptidoglycan maturation (meso-diaminopimelate containing)	6878.1639	7165.6732	7217.7204	5632.8289	5248.8683	5665.8509	6706.2623	7918.0083	7182.4918	5173.7764	5878.0703	7899.3042	7062.9458	5015.8768	4944.3359	5232.2307	4770.0818	3709.2768	7708.04	7535.0097	7646.5547	6478.6747	6186.0252	6454.4053	7981.8559	3678.1536	7995.8822	3220.8190000000004	3298.4441	3421.6967	5744.3667	5828.4889	7433.9093	5442.8525	5943.5096	5224.5741	4553.6431	7942.9192	3921.143	7846.2696	7961.9619999999995	7948.6092	7764.523	7862.7143	7752.5551	8167.9694	8101.1356	7978.4492
PWY0-162	superpathway of pyrimidine ribonucleotides de novo biosynthesis	7106.0726	6832.5831	6795.9393	5747.7129	5726.7991	5503.1243	6408.0801	6691.346	6542.9711	5571.7659	6110.8754	6673.3988	6202.3657	5398.8948	5228.7769	5213.3259	5775.1133	5638.4554	6693.05	6601.3632	6556.0964	6304.1004	6193.7418	6312.4698	6725.1349	5282.8737	6658.4411	4736.1715	4789.9049	4870.6156	5768.4292	5858.844	5340.784000000001	6864.8841	5814.2048	5533.5905	5325.4484	6685.0878	5204.1673	6651.3351	6729.031999999999	6718.9873	6634.6332	6655.2434	6659.5278	6760.5325	6752.9559	6743.7656
PWY0-166	superpathway of pyrimidine deoxyribonucleotides de novo biosynthesis (E. coli)	7312.3867	6676.3568	6670.9578	4717.7802	4731.4415	4526.5875	6783.1382	7115.1411	6958.2582	4894.8047	6416.7168	7095.0558	6309.9673	4692.0562	4487.4718	4532.6168	5037.3145	4903.6429	7073.6784	6902.0542	6891.4302	6261.9119	6115.3239	6292.3812	7158.0127	5023.5445	7049.0974	4813.5076	4841.9699	4946.2525	4802.5642	4898.2684	3782.0095	6152.8404	5448.1792	5110.8037	5032.6255	7079.3937	4990.5363	7016.3385	7149.2194	7139.7377	6959.9385	7026.0581	6989.8158	7089.2045	7132.1054	7091.4373
PWY0-321	phenylacetate degradation I (aerobic)	25.962	44.6129	40.5353	1289.9714	1241.809	1469.0082	8.9778	19.5754	6.0589	515.5472	21.1149	33.97	266.4972	745.8842	812.3896	713.0704	469.6183	434.3603	33.2661	79.0493	88.6158	364.6501	39.9187	38.6983	14.9561	181.1574	5.2377	40.0878	87.5258	101.9033	472.0941	588.2773	552.2040000000001	509.2475	64.146	123.0448	153.7061	23.1516	273.2719	24.649	15.7228	16.3191	70.2092	37.2398	65.9997	1.1846	3.9769	27.5442
PWY0-41	allantoin degradation IV (anaerobic)	22.9758	46.7735	28.8322	162.4449	247.517	296.1262	6.8557	5.9885	0.6193	672.1535	12.4115	1.8605	106.8001	443.3608	518.3415	288.9448	1104.9256	1335.0128	21.2796	32.9261	48.8993	305.7811	21.3764	15.2128	4.4994	31.4714	8.1231	0.0	22.0735	39.9601	486.7191	429.2118	445.8246	492.2067	21.6867	25.2151	47.6154	10.0709	49.6523	19.9442	14.1639	5.9694	36.2783	20.5229	19.9331	2.5612	9.1024	5.2457
PWY0-42	2-methylcitrate cycle I	101.8448	145.0044	110.9026	1162.5952	1155.3025	1171.0339999999999	12.8532	23.1856	7.2826	378.6	19.3001	32.1908	290.4235	861.9433	848.821	640.885	421.8807	339.9634	57.0898	103.8232	83.7249	511.1237	192.0943	141.3219	16.0497	1079.9117	8.7362	127.9586	352.8995	205.5629	1193.067	1952.07	655.8348	3182.3647	174.1074	569.994	960.163	21.6827	886.9597	78.5118	48.0393	55.4471	194.0464	99.0679	233.2742	22.1327	12.2636	99.0905
PWY0-781	aspartate superpathway	1280.8358	1987.0779	1920.0981	4298.2643	4250.8385	4232.0315	924.7274	285.0529	265.8561	2961.0824	1534.8379	375.866	2308.5957	3384.7527	3369.8918	3203.6304	3178.6999	2897.2509	908.9804	1495.7915	1268.0504	4893.8208	4866.6602	4672.9142	212.4074	4857.8901	229.9221	2987.0025	3477.3275	3523.2913	4785.5747	4708.1307	3693.0379	5580.2867	4729.8467	4936.6862	4782.6149	559.0111	4982.0086	946.1979	403.9191	408.8738	1272.9033	781.7639	1491.0214	504.9122	275.1859	1083.6057
PWY0-845	superpathway of pyridoxal 5'-phosphate biosynthesis and salvage	246.3976	365.0958	284.6251	3096.2362	2877.8801	2882.6724	47.5651	79.9522	21.3117	1846.3192	107.5502	129.7457	999.0963	2044.7635	2100.3227	2123.1758	1677.7906	1580.2361	222.9886	327.1597	287.2273	1887.1997	1110.1351	893.8545	54.8792	1380.5777	22.1177	417.63800000000003	556.8341	438.4982	2868.0747	2598.6633	935.3592	4262.9947	644.1233	1756.6684	1378.1008	59.0374	1264.1388	224.4695	127.8799	130.664	508.8439	294.5176	412.7077	75.6768	34.1095	195.9055
PWY0-862	(5Z)-dodec-5-enoate biosynthesis	604.0966	809.5102	731.9599	5878.2682	4976.2084	4889.9901	83.1354	164.3175	29.1617	3034.4062	179.9133	232.0503	1790.3547	3233.2066	3221.4848	3664.9735	2671.3506	2472.5196	475.7435	666.6104	584.0457	6309.7818	6358.4349	6140.041	93.646	3094.4515	41.1321	687.8172	1239.7725	696.6391	5456.2348	5763.2283	1603.3563	7821.1531	7941.1153	6820.7256	2884.9452	114.2562	2964.4358	433.7263	225.3378	209.5116	1001.3899	570.5882	890.4721	133.7585	54.5439	426.6299
PWY1G-0	mycothiol biosynthesis	3.8992	29.4389	29.668000000000003	195.3941	393.6765	356.9122	1.1765	6.8908	1.4549	44.2509	1.5962	9.5045	66.4396	443.9109	381.4045	141.3844	145.9594	125.0359	9.0379	28.8032	29.9663	7.1355	35.6373	22.1652	1.0	140.6368	0.0	17.5888	48.7738	54.0012	215.8066	179.2772	136.9627	83.5971	21.0844	72.7332	130.4591	1.3851	210.4128	5.5753	12.3692	6.3063	8.1818	9.92	5.0597	1.1111	4.6335	10.7753
PWY490-3	nitrate reduction VI (assimilatory)	17.9857	120.7741	140.5983	174.8286	362.1229	537.3623	5.999	11.995999999999999	5.5791	54.0716	11.3663	7.8733	18.2894	127.4074	183.7745	57.0731	409.7657	214.7802	7.4983	45.6134	85.0032	9.3728	34.9648	22.4576	5.2492	908.7495	35.6639	67.7384	96.1073	69.235	423.4192	405.5238	613.01	894.6022	43.0798	331.5132	631.2507	27.2191	854.2038	15.9678	3.7496	5.999	32.9838	39.3316	47.0986	1.4999	1.4999	8.9977
PWY4FS-7	phosphatidylglycerol biosynthesis I (plastidic)	6506.516	6466.2829	6474.1944	5435.9374	5562.3047	5484.2955	6524.9477	6503.6987	6538.9211	5333.4425	6513.6537	6485.2773	6075.1461	5536.7383	5460.6501	5174.59	5790.029	5555.3754	6456.975	6415.5157	6415.685	6724.3826	6634.4229	6671.6323	6526.1416	6556.1855	6474.0838	6375.2151	6405.7963	6377.8601	6188.6861	5704.5384	5576.02	7313.8864	6191.6808	6146.8366	6739.2802	6502.3684	6524.7936	6475.6193	6535.3735	6531.1419	6483.6777	6494.156	6556.4495	6542.1716	6540.6558	6573.9777
PWY4FS-8	phosphatidylglycerol biosynthesis II (non-plastidic)	6506.516	6466.2829	6474.1944	5435.9374	5562.3047	5484.2955	6524.9477	6503.6987	6538.9211	5333.4425	6513.6537	6485.2773	6075.1461	5536.7383	5460.6501	5174.59	5790.029	5555.3754	6456.975	6415.5157	6415.685	6724.3826	6634.4229	6671.6323	6526.1416	6556.1855	6474.0838	6375.2151	6405.7963	6377.8601	6188.6861	5704.5384	5576.02	7313.8864	6191.6808	6146.8366	6739.2802	6502.3684	6524.7936	6475.6193	6535.3735	6531.1419	6483.6777	6494.156	6556.4495	6542.1716	6540.6558	6573.9777
PWYG-321	mycolate biosynthesis	704.5235	943.1385	852.0673	6391.6499	5513.6773	5443.8077	100.5081	189.3011	35.3071	3357.1678	217.0698	267.7507	2021.6798	3653.2329	3634.6499	4036.1466	3009.9766	2804.7405	544.8164	776.5738	678.8683	6842.2776	6902.075	6667.2293	109.6858	3576.6017	49.5537	822.0358	1468.2047	832.9252	6088.7091	6468.2833	1905.3377	8625.9873	8579.7994	7429.6344	3330.048	136.4068	3428.0398	497.2439	262.2734	241.2614	1149.5248	658.255	1004.3312	160.5966	65.7357	501.6312
PYRIDNUCSAL-PWY	NAD salvage pathway I	269.9973	374.8336	332.1412	3490.6357	3184.3338	3195.631	134.3714	87.9245	33.6452	1773.5875	243.668	136.8253	984.2848	2250.2157	2244.7765	2056.7981	1724.8115	1607.0822	231.6859	366.6401	348.9471	2787.8066	2857.4884	2702.97	62.9619	1667.6628	21.61	654.319	624.5133	477.05199999999996	3828.9502	2667.6386	1069.8642	4852.2425	3807.3863	3235.1294	2177.4343	49.5526	1723.0706	319.8269	123.3468	131.7916	416.4003	225.9463	581.0003	69.0844	39.842	339.6137
PYRIDNUCSYN-PWY	NAD biosynthesis I (from aspartate)	286.5317	459.6734	403.6415	3691.407	3550.0735	3617.5016	128.3587	91.1913	49.3415	2225.2225	247.0608	135.4832	1107.558	2835.8057	2891.7435	2400.5689	2230.408	2454.276	214.7958	359.9089	378.6292	822.7724	503.1104	370.4216	83.6979	2600.4132	209.5737	670.6156	920.3412	822.7384	3748.5906	3946.8884	4172.3599	4658.0512	674.4377	1471.6860000000001	2782.4309	169.2211	2298.4878	297.8539	142.3172	139.8141	473.3253	305.818	540.0873	454.6034	259.9673	469.6356
PYRIDOXSYN-PWY	pyridoxal 5'-phosphate biosynthesis I	144.1379	209.3187	157.5693	3284.7927	2618.6754	2676.5922	28.525	46.5669	12.6071	1276.7216	63.9262	74.7408	623.9296	1404.23	1453.6214	1556.9599	1108.8556	1038.185	131.6255	193.0298	167.4154	1169.2128	588.1929	453.2376	32.2822	1127.5977	13.0991	265.6556	357.4964	272.5255	2273.9435	1940.2588	567.6316	3977.2801	305.3075	1107.3045	1128.2729	34.5706	962.7583	140.7193	75.0509	76.1262	305.7013	172.5722	222.9057	45.4404	19.0282	99.4729
REDCITCYC	TCA cycle VIII (helicobacter)	537.0212	961.0812	801.5483	5061.7719	4725.0108	4940.6891	98.0787	119.1857	53.8269	3430.9708	216.9464	155.6037	1332.925	3905.7326	3969.3026	2997.105	4259.3968	4881.0723	375.5829	588.0482	556.1672	3662.9847	3739.2424	3450.6774	95.6586	3443.0863	252.3584	1127.8946	1746.4738	1484.1461	6032.8268	6389.1695	5927.4691	6717.5594	5054.2034	4773.6789	2928.2799	244.9219	3020.1375	252.3559	179.4021	134.0509	623.1456	362.3321	435.6867	422.5332	264.4016	389.8675
RHAMCAT-PWY	L-rhamnose degradation I	27.1515	51.4175	42.4714	1304.6088	1004.6029	1058.1372	4.8447	19.8468	0.2526	665.1612	18.6741	27.296	187.8546	504.6944	572.5608	569.8767	572.0478	581.4262	45.826	83.2561	72.4757	283.768	67.8685	41.1866	9.0612	224.9822	3.4185	53.2704	95.6434	49.5772	1114.2981	676.9508	338.2609	513.071	55.6077	84.6097	239.3334	5.9459	194.1958	40.4048	3.3494	4.0577	39.4024	20.1765	40.4264	9.7925	15.5546	93.555
RIBOSYN2-PWY	flavin biosynthesis I (bacteria and plants)	4314.6541	3137.5705	2847.8926	4728.8075	4574.9285	4620.7402	1804.4312	128.7714	1162.6306	3344.9449	2730.6834	178.4109	1527.7023	3799.9023	3771.0028	3339.9326	3867.1788	4158.1149	877.9251	1030.2843	705.3877	4115.1541	4218.4443	3902.3589	103.499	5346.4497	234.2311	4647.454000000001	4812.9755	4626.8692	5000.8889	5018.0731	4960.7522	6205.8349	4792.5492	4867.4188	5241.1694	255.9737	5237.0923	428.1567	202.3104	199.3818	774.6263	458.2276	787.2531	489.5166	285.9708	580.9093
RUMP-PWY	formaldehyde oxidation I	29.9104	152.1016	53.438	438.9345	861.8314	1261.0837	35.8627	40.3395	4.8276	2215.2815	54.6459	35.6046	349.5922	1599.0815	1598.2396	871.1179	3512.7545	3711.0328	42.8067	91.868	159.3559	43.2988	115.7606	82.0247	26.9289	280.5416	143.4316	183.1893	236.8765	277.5908	1356.1202	2473.0213	3604.9439	199.6329	134.5964	201.5129	117.7818	112.23200000000001	192.8166	55.193000000000005	92.1584	24.6901	38.8463	13.4818	28.5695	7.4945	36.3806	0.0
SALVADEHYPOX-PWY	adenosine nucleotides degradation II	522.1649	752.0928	677.8476	5812.847	5895.3029	6078.2119999999995	255.7342	138.6283	124.0635	3246.5917	522.4943	173.1217	1438.239	3285.7787	3245.3408	2790.5959	3871.0802	3968.2517	425.8099	776.4213	616.3485	6420.5348	6196.7592	5880.1756	60.0594	5024.8691	59.4797	2027.4007	2509.1376	1986.4595	5381.7288	6978.4066	2706.3891	6227.2592	7372.78	7245.875	4448.5016	152.5793	4698.7066	243.0272	117.6353	129.8777	645.2524	428.4149	700.9008	76.2678	54.9061	310.1214
SER-GLYSYN-PWY	superpathway of L-serine and glycine biosynthesis I	2673.2635	3356.5674	3706.4984	5063.6045	5071.7949	5302.5201	5962.4874	6757.5312	6333.0792	3629.4539	5329.1074	6754.263000000001	5701.8963	4181.164000000001	4206.9557	3387.4499	4063.5941	4543.1361	6294.7812	6225.0109	6407.432	5836.4980000000005	5683.7918	5914.1407	6820.8481	6665.0882	6732.9479	5459.4987	5760.8925	5584.9491	5627.6907	6443.9837	6126.5575	6337.8242	5587.3745	5809.7711	6404.9544	6752.5181	6523.9668	6738.4049	6814.0187	6814.7712	6673.5467	6737.7488	6741.471	6663.9656	6743.2163	6747.2684
SO4ASSIM-PWY	sulfate reduction I (assimilatory)	364.597	447.4192	382.6815	4902.1566	4407.9049	4608.1049	118.6103	76.3985	47.762	2938.6909	272.5383	108.8907	976.58	3097.4271	3132.0905	2466.5546	3321.5603	4023.1162	420.4417	660.4057	442.1609	7503.2236	7832.6395	7079.3953	61.2234	3387.675	119.4535	1438.5496	2056.7568	1409.4539	3991.4395	5367.3756	4956.7623	5445.6992	8962.9044	9357.2172	2889.1955	179.2631	3640.5002	172.61700000000002	111.0099	113.025	484.6242	249.9032	494.0277	338.6206	192.0089	396.349
SUCSYN-PWY	sucrose biosynthesis I (from photosynthesis)	305.3944	283.1216	270.5832	83.7358	77.3196	80.7631	41.7647	9.6766	27.0725	132.2988	118.0142	4.9525	25.7679	164.9025	90.0118	56.2377	217.6654	104.5902	233.9954	411.92400000000004	170.3436	3250.2264	3366.3812	3133.2474	9.2925	2187.6414	0.0	852.0411	525.6977	685.0564	1118.1599	913.9794	864.4760000000001	2770.593	3087.1709	3523.7922	2266.724	57.5351	2397.782	28.8036	18.6726	4.9367	198.0968	51.7892	29.4065	28.4908	4.5631	4.968
SULFATE-CYS-PWY	superpathway of sulfate assimilation and cysteine biosynthesis	627.7066	821.5283	727.034	5226.6525	4860.8077	5070.2169	256.4596	137.5003	105.1461	3012.3345	571.0395	194.3892	1575.8447	3322.938	3326.4321	2794.5788	3455.6446	4069.074	613.7358	1020.3277	737.1285	5635.5516	5707.47	5395.6338	114.3888	4175.185	233.0509	2344.5577	3027.2004	2329.3193	4884.5958	5863.8894	5326.8114	6239.9412	5646.1707	5732.022	3834.0353	326.2423	4288.1503	325.8556	208.0456	206.8769	828.5944	457.0489	780.0385	634.8084	366.0285	692.0193
TCA	TCA cycle I (prokaryotic)	432.9999	799.0983	672.1234	5874.2884	5617.0481	5807.7371	86.7113	119.0765	46.111999999999995	3836.6092	192.9844	158.3209	1443.7408	4546.7967	4571.4154	3418.066	4375.4736	5154.1969	341.3676	521.3927	523.117	3162.3735	3135.4181	2884.8153	87.5276	3021.6911	222.7832	1209.7262	1357.6709	1200.62	5614.263000000001	6489.0683	6002.8722	8485.3015	4627.1344	4226.6337	2677.9021	192.5734	2812.3438	290.2336	165.9115	161.6484	588.9106	341.3855	655.0704	430.7798	259.7908	518.1729
TCA-GLYOX-BYPASS	superpathway of glyoxylate bypass and TCA	291.4822	510.9658	409.0902	4953.9586	4658.2342	4879.7972	49.3489	83.9307	24.3883	2468.0264	111.3707	117.4173	1082.5543	3299.8257	3341.8818	2621.8064	2673.152	2878.4403	226.4913	365.7277	362.9502	2648.3805	2592.3549	2394.3162	68.9131	2362.3095	177.3121	657.4459	954.6615	835.1192	3752.5983	5267.9057	5128.8483	6598.6305	3975.5265	3573.1853	2068.0499	146.9422	2230.4421	190.1074	123.8848	122.0183	469.4	272.6017	513.1523	360.6067	214.90599999999998	416.2476
TEICHOICACID-PWY	teichoic acid (poly-glycerol) biosynthesis	5678.0468	5012.3026	4945.0372	1294.5646	1564.0778	1157.1846	5145.9135	5881.2653	5472.0302	2968.6675	4526.5329	5850.8131	4564.9137	3029.1277	2942.0820000000003	2823.5938	3297.3982	3144.5947	5696.3808	5498.5525	5534.9837	3051.3888	2888.7259999999997	3257.0608	5935.4389	1459.0442	5826.4836	2315.3562	2210.6855	2456.6824	1192.1005	1326.4657	1201.1658	478.6657	1424.7275	1251.8193	1468.1469	5844.5272	1414.068	5701.1204	5885.7905	5873.481	5549.1158	5701.9113	5593.0144	5881.0644	5931.0053	5772.5331
THISYN-PWY	superpathway of thiamin diphosphate biosynthesis I	323.9777	501.2694	429.6765	3890.074	3512.8953	3562.6563	168.0413	84.6444	62.4465	1751.4679	327.603	120.65899999999999	887.9387	2053.1719	2146.8897	2139.5287	1860.5807	1646.0468	246.8438	390.7413	362.9646	2901.1889	2875.3616	2652.8601	61.7536	2379.5161	92.4892	911.4311	971.7478	766.5491	3988.6236	3468.8696	2840.3917	4432.0641	3469.6639	3356.2512	2629.7305	116.5652	2238.7257	305.8316	128.3882	133.958	524.4852	271.1633	478.57300000000004	163.0574	69.2852	265.88599999999997
THREOCAT-PWY	superpathway of L-threonine metabolism	4.676	19.8511	24.1619	405.4756	461.7801	479.0341	8.4492	20.9401	4.5089	651.2145	29.5578	38.3485	224.8807	633.3867	731.0641	678.3564	684.2106	640.1492	47.6567	87.8311	115.4475	49.4707	38.2886	37.3294	6.3323	28.8815	0.0	6.1536	36.0045	0.0	283.5357	331.3391	6.3945	0.0	5.6472	0.0	6.3384	0.0	0.0	9.791	0.0	4.6741	58.3303	31.092	30.1856	0.0	3.8624	0.0
THRESYN-PWY	superpathway of L-threonine biosynthesis	3266.3971	4480.3503	4646.2442	5601.5346	5391.9028	5340.8619	6304.4427	5956.2398	6210.9739	5130.4739	6470.4181	5945.7324	5591.4616	5011.745	4961.3803	4573.3025	5231.8581	5218.6797	5768.3923	5795.9393	5849.9099	6858.2986	6809.5024	6784.8573	5991.7788	6808.8106	5960.5879	6689.0152	6788.0806	6704.2117	6266.4641	5744.4571	5682.0740000000005	6620.8146	6498.7085	6413.9068	6581.393	5990.783	6787.8499	5959.015	6007.4662	5998.5478	5987.79	5957.4118	5995.4915	6045.8593	6020.2027	6040.4583
TRNA-CHARGING-PWY	tRNA charging	1609.1593	2477.6935	2262.7367	4985.5873	4933.1606	4839.9366	769.8852	580.6593	303.1956	4026.3944	1392.2648	829.245	3707.5009	4496.0108	4387.7647	4235.4789	4270.1641	4028.3006	1307.4848	1949.5444	1923.5464	5329.7697	5278.9179	5195.2902	432.2828	4629.0271	821.628	3325.1047	3010.1609999999996	2605.5218	5775.3361	5137.8236	4775.8379	6024.009	5445.5677	5170.4421	5008.5979	750.7363	4558.9181	2147.3214	912.1648	865.8468	2326.9425	1706.1301	2358.2721	466.3895	294.5423	1554.856
TRPSYN-PWY	L-tryptophan biosynthesis	636.1928	1392.9593	1358.4683	4699.1976	4536.2619	4570.6314	1342.1214	74.4785	835.2237	2894.2331	2213.9614	99.9119	992.9114	3306.7854	3306.5465	2534.7391	3311.5243	4003.1271	320.2393	523.0179	410.7653	3812.5812	3954.8835	3543.2304	59.8974	5352.6485	147.1527	4420.0487	4713.1967	4490.3201	4986.3133	4995.2485	5282.3204	6168.2093	4962.9656	5066.588	4843.962	165.1114	5345.1657	239.80200000000002	136.2109	130.5675	483.2509	279.638	451.0547	339.892	197.4994	357.51
TYRFUMCAT-PWY	L-tyrosine degradation I	116.12	176.8552	157.7886	2529.3174	2204.8404	2306.9206	14.4741	23.8783	7.8142	403.2449	29.8056	40.5301	346.6171	791.3372	760.4502	771.507	434.8756	300.9842	66.4146	107.2322	81.3822	1726.4662	1829.0105	1714.7107	16.599	842.5994	22.5228	103.1632	357.3012	185.4717	1162.6372	3063.5387	764.2153	3767.5706	2912.9639	2251.5559	445.2519	31.3374	579.2533	66.9001	37.2252	59.0721	214.66	141.0418	375.6327	24.3244	14.0948	195.1776
UBISYN-PWY	superpathway of ubiquinol-8 biosynthesis (prokaryotic)	206.9773	287.1791	245.4093	3840.0616	3184.489	3270.5162	38.3034	54.6571	16.0672	1453.8968	88.4354	88.5048	744.3760000000001	1558.4127	1575.0601	1691.1506	1292.9057	1215.5699	158.1856	223.7866	201.7747	2162.9368	2097.5212	1971.8073	35.2452	1426.9008	20.1651	291.7974	457.458	297.2151	1830.4813	3025.3956	857.7272	5145.7308	3151.3903	2573.8694	1270.0688	43.7344	1195.2618	147.3984	74.4202	88.4895	389.5086	206.7814	427.6667	42.5831	18.9416	231.1677
UDPNAGSYN-PWY	UDP-N-acetyl-D-glucosamine biosynthesis I	5933.2138	5861.1256	5868.8388	4487.1758	4652.8994	4548.1669	5980.3992	5945.9209	5989.5099	4794.2398	5967.2661	5927.6841	5457.7665	4787.1949	4672.5395	4471.209	5111.6934	4963.1153	5903.1985	5849.9247	5841.5373	6307.7752	6195.5997	6238.7167	5977.3915	5936.3137	5915.4239	5807.0442	5863.4314	5821.3122	5060.1295	5207.46	4848.7395	6754.2042	5885.6262	5739.2364	5879.8653	5944.0245	5899.1161	5895.3683	5979.1166	5972.9473	5893.2204	5909.876	5945.1985	5992.1982	5993.3331	6002.254
VALDEG-PWY	L-valine degradation I	0.0	0.0	0.0	0.0	0.0	2.0094	0.0	0.0	0.0	0.0	0.0	0.0	0.0	0.0	2.0093	0.0	0.0	0.0	0.0	0.0	0.0	3.9871	0.0	2.9984	0.0	0.0	0.0	13.8794	0.0	0.0	0.0	0.0	8.9899	0.0	0.0	3.9877	0.0	0.0	0.0	0.0	0.0	0.0	0.9894	0.0	0.0	0.0	0.0	0.0
VALSYN-PWY	L-valine biosynthesis	1321.9273	2304.0468	2245.1906	6965.3968	6698.6982	6747.4369	4060.7103	153.5403	2676.5295	4459.2991	6201.4429	197.8461	1911.8182	5221.6138	5051.9044	4163.9431	5192.9646	5802.8531	739.2118	1346.1712	840.6402	6863.1836	7113.3161	6469.6635	123.4111	11007.5556	259.7287	10154.3423	10716.1975	10279.1153	6855.6201	8280.0089	6337.8728	8437.8814	7301.2124	8082.2752	10076.8523	381.6197	10531.8874	547.0947	256.5062	233.5555	947.9267	583.7408	1024.3886	539.8335	324.3858	709.8157
[truncated: 12 more columns]
